# Supplementary material for: Meioc maintains an extended meiotic prophase I in mice
Source: PLoS Genet. 2017 Apr 5;13(4):e1006704. doi: 10.1371/journal.pgen.1006704 (PMC5397071; doi:10.1371/journal.pgen.1006704)
Supplement: S1 Table — (XLSX) [file pgen.1006704.s012.xlsx]

## Sheet: Gm1564_E145F_140902
test_id	gene_id	gene	locus	sample_1	sample_2	status	WT.FPKM	KO.FPKM	log2(fold_change)	test_stat	p_value	q_value	significant
0610005C13Rik	0610005C13Rik	-	chr7:45567794-45589710	Gm1564WT	Gm1564KO	OK	0.661751	0.392684	-0.752919	-0.27175	0.83005	0.922739	no
0610007N19Rik	0610007N19Rik	-	chr15:32240567-32244662	Gm1564WT	Gm1564KO	OK	28.5453	28.795	0.0125648	0.0444029	0.9414	0.975218	no
0610007P14Rik	0610007P14Rik	-	chr12:85815454-85824545	Gm1564WT	Gm1564KO	OK	24.8965	30.7566	0.30495	1.13305	0.07085	0.244623	no
0610008F07Rik	0610008F07Rik	-	chr2:163492317-163541721	Gm1564WT	Gm1564KO	NOTEST	0	0	0	0	1	1	no
0610009B14Rik	0610009B14Rik	-	chr12:80686374-80692466	Gm1564WT	Gm1564KO	NOTEST	0	0	0	0	1	1	no
0610009B22Rik	0610009B22Rik	-	chr11:51685384-51688634	Gm1564WT	Gm1564KO	OK	14.2435	17.6564	0.309888	0.844119	0.2107	0.459159	no
0610009D07Rik	0610009D07Rik	-	chr12:4817607-4827659	Gm1564WT	Gm1564KO	OK	33.5744	31.2921	-0.101566	-0.395093	0.55515	0.758608	no
0610009L18Rik	0610009L18Rik	-	chr11:120348677-120351190	Gm1564WT	Gm1564KO	OK	2.61492	4.78173	0.870766	0.53601	0.3911	0.634754	no
0610009O20Rik	0610009O20Rik	-	chr18:38238404-38262629	Gm1564WT	Gm1564KO	OK	25.2888	20.6451	-0.292694	-1.00524	0.1042	0.309226	no
0610010B08Rik	0610010B08Rik	-	chr2:176619932-176636319	Gm1564WT	Gm1564KO	NOTEST	0	0	0	0	1	1	no
0610010F05Rik	0610010F05Rik	-	chr11:23573775-23633631	Gm1564WT	Gm1564KO	OK	1.88972	4.28548	1.18128	3.37637	5e-05	0.00106494	yes
0610010K14Rik	0610010K14Rik	-	chr11:70235203-70237914	Gm1564WT	Gm1564KO	OK	139.438	124.801	-0.159998	-0.650835	0.29755	0.548739	no
Mir196a-1	Mir196a-1	-	chr11:96265163-96265265	Gm1564WT	Gm1564KO	OK	0	345.098	inf	#NAME?	5e-05	0.00106494	yes
0610012G03Rik	0610012G03Rik	-	chr16:31947050-31948521	Gm1564WT	Gm1564KO	OK	17.2245	16.0282	-0.103851	-0.272027	0.6413	0.816683	no
0610012H03Rik	0610012H03Rik	-	chr2:105224341-105379860	Gm1564WT	Gm1564KO	OK	0.212309	0.272858	0.361985	0.19348	0.7765	0.894942	no
0610030E20Rik	0610030E20Rik	-	chr6:72347316-72353160	Gm1564WT	Gm1564KO	OK	4.22964	4.38326	0.0514694	0.162675	0.794	0.903614	no
0610031J06Rik	0610031J06Rik	-	chr3:88325022-88328631	Gm1564WT	Gm1564KO	OK	37.6715	41.5707	0.142094	0.493052	0.39435	0.637022	no
0610031O16Rik	0610031O16Rik	-	chr3:138210716-138239663	Gm1564WT	Gm1564KO	NOTEST	0	0	0	0	1	1	no
0610037L13Rik	0610037L13Rik	-	chr4:107889898-107897802	Gm1564WT	Gm1564KO	OK	22.2898	23.8526	0.0977631	0.283525	0.62895	0.808984	no
0610038B21Rik	0610038B21Rik	-	chr8:77250365-77518578	Gm1564WT	Gm1564KO	OK	1.24029	1.6056	0.372438	0.186366	0.8329	0.923652	no
0610038L08Rik	0610038L08Rik	-	chr17:29549801-29606808	Gm1564WT	Gm1564KO	OK	0.200554	0.124712	-0.685396	-0.13256	0.74825	0.87794	no
0610039K10Rik	0610039K10Rik	-	chr2:163623272-163645800	Gm1564WT	Gm1564KO	OK	1.23154	1.82268	0.565597	0.0647336	0.7684	0.88986	no
0610040B10Rik	0610040B10Rik	-	chr5:143329307-143332704	Gm1564WT	Gm1564KO	OK	1.23231	4.82778	1.97	1.30919	0.02325	0.118513	no
0610040F04Rik	0610040F04Rik	-	chr6:108577038-108666925	Gm1564WT	Gm1564KO	NOTEST	0	0	0	0	1	1	no
0610040J01Rik	0610040J01Rik	-	chr5:63812494-63899619	Gm1564WT	Gm1564KO	OK	0	0.77116	inf	#NAME?	5e-05	0.00106494	yes
0610043K17Rik	0610043K17Rik	-	chr4:101346523-101399185	Gm1564WT	Gm1564KO	OK	0.393292	0.0730281	-2.42908	-0.608879	0.58825	0.780095	no
1100001G20Rik	1100001G20Rik	-	chr11:83746939-83752646	Gm1564WT	Gm1564KO	OK	1.47546	0.683688	-1.10975	-0.773487	0.6649	0.82959	no
1110001A16Rik	1110001A16Rik	-	chr17:78916498-78937070	Gm1564WT	Gm1564KO	OK	3.12103	4.72163	0.597261	0.683457	0.2942	0.545435	no
1110001J03Rik	1110001J03Rik	-	chr6:38534860-38539449	Gm1564WT	Gm1564KO	OK	33.6807	23.9524	-0.491749	-0.746381	0.18875	0.432624	no
1110002L01Rik	1110002L01Rik	-	chr12:3365131-3426747	Gm1564WT	Gm1564KO	OK	0.382116	0.485396	0.345153	0.304689	0.6576	0.826104	no
1110004E09Rik	1110004E09Rik	-	chr16:90925810-90934849	Gm1564WT	Gm1564KO	OK	55.1235	44.5572	-0.307009	-1.03856	0.0744	0.252409	no
1110004F10Rik	1110004F10Rik	-	chr7:116093379-116105210	Gm1564WT	Gm1564KO	OK	53.3446	50.8511	-0.0690628	-0.275409	0.6431	0.817627	no
1110006O24Rik	1110006O24Rik	-	chr5:115631048-115631816	Gm1564WT	Gm1564KO	OK	4.02042	1.76628	-1.18663	-0.894816	0.2079	0.456177	no
1110007C09Rik	1110007C09Rik	-	chr13:49202950-49216026	Gm1564WT	Gm1564KO	OK	46.8793	44.7111	-0.068319	-0.193297	0.7533	0.881715	no
1110008F13Rik	1110008F13Rik	-	chr2:156863121-156887078	Gm1564WT	Gm1564KO	OK	119.91	139.291	0.216148	0.858936	0.1427	0.369882	no
1110008J03Rik	1110008J03Rik	-	chr5:120609059-120612589	Gm1564WT	Gm1564KO	OK	16.4024	10.575	-0.633251	-1.39928	0.0255	0.126343	no
1110008L16Rik	1110008L16Rik	-	chr12:55280813-55492647	Gm1564WT	Gm1564KO	OK	2.99609	3.32618	0.150783	0.164548	0.794	0.903614	no
1110008P14Rik	1110008P14Rik	-	chr2:32379100-32381915	Gm1564WT	Gm1564KO	OK	15.5153	11.7641	-0.399298	-0.529805	0.3687	0.61745	no
1110012L19Rik	1110012L19Rik	-	chrX:70385912-70389416	Gm1564WT	Gm1564KO	OK	9.07306	13.6846	0.592891	1.27092	0.0296	0.140509	no
1110015O18Rik	1110015O18Rik	-	chr3:4798707-4814911	Gm1564WT	Gm1564KO	NOTEST	0	0	0	0	1	1	no
1110017D15Rik	1110017D15Rik	-	chr4:41505008-41517333	Gm1564WT	Gm1564KO	OK	0.367685	0.349926	-0.0714236	-0.0317166	0.88235	0.948106	no
1110019D14Rik	1110019D14Rik	-	chr6:13871568-13896421	Gm1564WT	Gm1564KO	OK	1.69121	1.16168	-0.541842	-0.680445	0.28235	0.532861	no
1110020A21Rik	1110020A21Rik	-	chr17:84917181-85023992	Gm1564WT	Gm1564KO	OK	0.21337	0.232974	0.126811	0.0256288	0.95475	0.981427	no
1110025L11Rik	1110025L11Rik	-	chr16:89063409-89064002	Gm1564WT	Gm1564KO	NOTEST	0	0	0	0	1	1	no
1110028F11Rik	1110028F11Rik	-	chr11:87663086-87735539	Gm1564WT	Gm1564KO	NOTEST	0.0531395	0.09307	0.80853	0	1	1	no
1110028F18Rik	1110028F18Rik	-	chr8:106587142-106594820	Gm1564WT	Gm1564KO	NOTEST	0	0	0	0	1	1	no
1110032A03Rik	1110032A03Rik	-	chr9:50762827-50768152	Gm1564WT	Gm1564KO	OK	7.3314	6.30815	-0.216873	-0.59092	0.34555	0.596204	no
1110032F04Rik	1110032F04Rik	-	chr3:68869585-68872163	Gm1564WT	Gm1564KO	OK	0.855781	0.952684	0.154756	0.216967	0.7349	0.869915	no
1110034G24Rik	1110034G24Rik	-	chr2:132690282-132751055	Gm1564WT	Gm1564KO	OK	4.75587	5.57767	0.229952	0.402567	0.4656	0.6965	no
1110035M17Rik	1110035M17Rik	-	chr11:95700105-95712754	Gm1564WT	Gm1564KO	OK	1.24991	0.179738	-2.79786	-1.21466	0.4273	0.665003	no
1110036E04Rik	1110036E04Rik	-	chr9:64049828-64054100	Gm1564WT	Gm1564KO	NOTEST	0	0	0	0	1	1	no
1110037F02Rik	1110037F02Rik	-	chr4:11485957-11551143	Gm1564WT	Gm1564KO	OK	14.5111	17.7093	0.287349	1.26036	0.0324	0.14961	no
1110038B12Rik	1110038B12Rik	-	chr17:34950235-34952471	Gm1564WT	Gm1564KO	OK	61.3553	58.9787	-0.0569935	-0.139923	0.81355	0.914175	no
1110038F14Rik	1110038F14Rik	-	chr15:76948543-76950731	Gm1564WT	Gm1564KO	OK	88.3945	70.4152	-0.328071	-1.07185	0.0601	0.221142	no
1110046J04Rik	1110046J04Rik	-	chr13:33917917-34002794	Gm1564WT	Gm1564KO	OK	1.39243	1.54963	0.154321	0.0402474	0.93275	0.971289	no
1110051M20Rik	1110051M20Rik	-	chr2:91277827-91444642	Gm1564WT	Gm1564KO	OK	7.17388	5.21922	-0.458918	-0.981802	0.10045	0.30182	no
1110054M08Rik	1110054M08Rik	-	chr16:24392555-24992578	Gm1564WT	Gm1564KO	OK	5.92011	6.47075	0.128309	0.0650273	0.93005	0.970117	no
1110057K04Rik	1110057K04Rik	-	chr12:8208106-8285759	Gm1564WT	Gm1564KO	OK	12.5382	15.9108	0.343677	0.780591	0.1933	0.438319	no
1110058L19Rik	1110058L19Rik	-	chr1:23995938-24005640	Gm1564WT	Gm1564KO	OK	26.642	23.662	-0.17113	-0.430074	0.46965	0.699095	no
1110059E24Rik	1110059E24Rik	-	chr19:21597312-21652791	Gm1564WT	Gm1564KO	OK	9.69022	11.9743	0.305335	0.944956	0.14465	0.372432	no
1110059G10Rik	1110059G10Rik	-	chr9:122945088-122951000	Gm1564WT	Gm1564KO	OK	1.33477	1.76368	0.401999	0.875811	0.15405	0.385914	no
1110059M19Rik	1110059M19Rik	-	chrX:45090903-45092790	Gm1564WT	Gm1564KO	OK	0.169358	0.497475	1.55455	0.686133	0.3644	0.614073	no
1110065P20Rik	1110065P20Rik	-	chr4:124802548-124850730	Gm1564WT	Gm1564KO	OK	57.067	62.8769	0.139874	0.21317	0.7033	0.853431	no
1190002F15Rik	1190002F15Rik	-	chr6:134929091-134951718	Gm1564WT	Gm1564KO	OK	14.4225	18.7646	0.379687	0.581592	0.30055	0.552419	no
1190002N15Rik	1190002N15Rik	-	chr9:94517863-94538081	Gm1564WT	Gm1564KO	OK	34.7008	31.4452	-0.142131	-0.692623	0.30115	0.553258	no
1190003K10Rik	1190003K10Rik	-	chr13:64481245-64497792	Gm1564WT	Gm1564KO	NOTEST	0	0	0	0	1	1	no
1190005I06Rik	1190005I06Rik	-	chr8:120608601-120634382	Gm1564WT	Gm1564KO	OK	5.40886	4.73909	-0.190713	-0.175525	0.76925	0.890519	no
1190007I07Rik	1190007I07Rik	-	chr10:82619850-82623228	Gm1564WT	Gm1564KO	OK	15.0911	14.7647	-0.0315534	-0.0701493	0.92335	0.966533	no
1200011I18Rik	1200011I18Rik	-	chr14:76086231-76110815	Gm1564WT	Gm1564KO	OK	4.75293	4.95982	0.0614716	0.239472	0.7184	0.861241	no
1200014J11Rik	1200014J11Rik	-	chr11:73047866-73083579	Gm1564WT	Gm1564KO	OK	8.7184	10.4542	0.261942	1.13797	0.08055	0.264133	no
1300002E11Rik	1300002E11Rik	-	chr16:21794346-21809039	Gm1564WT	Gm1564KO	OK	16.4583	15.5511	-0.0818049	-0.118519	0.83985	0.927727	no
1300002K09Rik	1300002K09Rik	-	chr4:45848946-45887008	Gm1564WT	Gm1564KO	NOTEST	0.139046	0.156492	0.170525	0	1	1	no
1300015D01Rik	1300015D01Rik	-	chr2:173124748-173133204	Gm1564WT	Gm1564KO	NOTEST	0	0	0	0	1	1	no
1300017J02Rik	1300017J02Rik	-	chr9:103250529-103288297	Gm1564WT	Gm1564KO	OK	1.53843	0.580328	-1.40652	-1.1892	0.0516	0.201826	no
1500002O10Rik	1500002O10Rik	-	chr2:70489939-70602012	Gm1564WT	Gm1564KO	OK	0.52373	0.351838	-0.57391	-0.144542	0.8591	0.936648	no
1500004A13Rik	1500004A13Rik	-	chr3:88777056-88832487	Gm1564WT	Gm1564KO	OK	0.601111	0.441581	-0.444952	-0.302035	0.62045	0.80233	no
1500009C09Rik	1500009C09Rik	-	chr15:82252396-82260753	Gm1564WT	Gm1564KO	NOTEST	0	0.00736259	inf	0	1	1	no
1500009L16Rik	1500009L16Rik	-	chr10:83722864-83762762	Gm1564WT	Gm1564KO	OK	2.08673	4.05779	0.959449	1.55687	0.0178	0.0994565	no
1500011B03Rik	1500011B03Rik	-	chr5:114808195-114813976	Gm1564WT	Gm1564KO	OK	9.70884	10.2886	0.0836729	0.126615	0.8182	0.916781	no
1500011K16Rik	1500011K16Rik	-	chr2:127791376-127792488	Gm1564WT	Gm1564KO	OK	9.72352	6.96317	-0.481735	-1.14673	0.15205	0.38296	no
1500012F01Rik	1500012F01Rik	-	chr2:167035796-167065862	Gm1564WT	Gm1564KO	OK	56.2052	38.4414	-0.548044	-0.652015	0.24	0.490386	no
1500012K07Rik	1500012K07Rik	-	chr7:75114894-75331419	Gm1564WT	Gm1564KO	NOTEST	0.159956	0	#NAME?	0	1	1	no
1500015A07Rik	1500015A07Rik	-	chr18:61726389-61728253	Gm1564WT	Gm1564KO	OK	0.43846	1.04903	1.25854	1.2076	0.04285	0.179014	no
1500015L24Rik	1500015L24Rik	-	chr19:20405287-20422785	Gm1564WT	Gm1564KO	NOTEST	0	0	0	0	1	1	no
1500015O10Rik	1500015O10Rik	-	chr1:43730601-43742564	Gm1564WT	Gm1564KO	OK	0.533369	2.76986	2.37661	1.66865	0.25975	0.510451	no
1500016L03Rik	1500016L03Rik	-	chr11:84525659-84535831	Gm1564WT	Gm1564KO	NOTEST	0	0.185661	inf	0	1	1	no
1500017E21Rik	1500017E21Rik	-	chr19:36554638-36689479	Gm1564WT	Gm1564KO	NOTEST	0	0.156448	inf	0	1	1	no
1600002D24Rik	1600002D24Rik	-	chr16:95831122-95929077	Gm1564WT	Gm1564KO	NOTEST	0.204615	0	#NAME?	0	1	1	no
1600002H07Rik	1600002H07Rik	-	chr17:24215055-24220769	Gm1564WT	Gm1564KO	OK	8.72909	7.17766	-0.282318	-0.708128	0.22245	0.472353	no
1600002K03Rik	1600002K03Rik	-	chr10:79697304-80369637	Gm1564WT	Gm1564KO	OK	9.11105	9.50893	0.0616657	0.008558	0.9696	0.987811	no
1600010M07Rik	1600010M07Rik	-	chr7:109998376-110006646	Gm1564WT	Gm1564KO	NOTEST	0	0	0	0	1	1	no
1600012H06Rik	1600012H06Rik	-	chr17:14943183-14961260	Gm1564WT	Gm1564KO	OK	18.2392	20.5822	0.174353	0.541589	0.38655	0.631563	no
Tnp1	Tnp1	-	chr1:73015074-73015899	Gm1564WT	Gm1564KO	OK	0	7.39719	inf	#NAME?	5e-05	0.00106494	yes
1600014C23Rik	1600014C23Rik	-	chr17:45732863-45733844	Gm1564WT	Gm1564KO	NOTEST	0.115893	0	#NAME?	0	1	1	no
1600014K23Rik	1600014K23Rik	-	chrX:85249676-85270291	Gm1564WT	Gm1564KO	OK	0.378844	0.254483	-0.574035	-0.293626	0.81505	0.914859	no
1600015I10Rik	1600015I10Rik	-	chr6:48929895-48933687	Gm1564WT	Gm1564KO	NOTEST	0	0	0	0	1	1	no
1600016N20Rik	1600016N20Rik	-	chr7:141194129-141214080	Gm1564WT	Gm1564KO	OK	10.8958	4.69935	-1.21324	-1.89924	0.01305	0.0800306	no
1600019K03Rik	1600019K03Rik	-	chr16:35503169-35509419	Gm1564WT	Gm1564KO	NOTEST	0	0	0	0	1	1	no
1600020E01Rik	1600020E01Rik	-	chr6:86527329-86564449	Gm1564WT	Gm1564KO	OK	12.2994	20.3832	0.728801	1.29129	0.03385	0.153899	no
1600023N17Rik	1600023N17Rik	-	chr5:45668700-45669708	Gm1564WT	Gm1564KO	OK	0.156238	1.23749	2.9856	1.18944	0.21865	0.468353	no
1600025M17Rik	1600025M17Rik	-	chrX:56317607-56320664	Gm1564WT	Gm1564KO	NOTEST	0	0	0	0	1	1	no
1600029D21Rik	1600029D21Rik	-	chr9:50488798-50505639	Gm1564WT	Gm1564KO	OK	0.268847	0.125222	-1.1023	-0.470256	0.62825	0.808493	no
1600029I14Rik	1600029I14Rik	-	chr9:99456242-99568899	Gm1564WT	Gm1564KO	NOTEST	0	0	0	0	1	1	no
1600029O15Rik	1600029O15Rik	-	chr9:58196296-58208808	Gm1564WT	Gm1564KO	OK	0.151324	0.276208	0.868111	0.422307	0.72545	0.864243	no
1700001C02Rik	1700001C02Rik	-	chr5:30466076-30484087	Gm1564WT	Gm1564KO	NOTEST	0.258352	0	#NAME?	0	1	1	no
1700001C19Rik	1700001C19Rik	-	chr17:47412733-47470638	Gm1564WT	Gm1564KO	NOTEST	0	0.119031	inf	0	1	1	no
1700001D01Rik	1700001D01Rik	-	chr8:61224170-61396072	Gm1564WT	Gm1564KO	NOTEST	0	0	0	0	1	1	no
1700001F09Rik	1700001F09Rik	-	chr14:43342383-43347811	Gm1564WT	Gm1564KO	NOTEST	0	0	0	0	1	1	no
1700001G11Rik	1700001G11Rik	-	chr14:66295328-66311424	Gm1564WT	Gm1564KO	OK	0.772092	0.544967	-0.502604	-0.0769253	0.82545	0.920828	no
1700001G17Rik	1700001G17Rik	-	chr1:33669823-33670712	Gm1564WT	Gm1564KO	OK	4.22542	2.33988	-0.852659	-0.817192	0.22055	0.470655	no
1700001J03Rik	1700001J03Rik	-	chr5:146182449-146185304	Gm1564WT	Gm1564KO	NOTEST	0	0	0	0	1	1	no
1700001J11Rik	1700001J11Rik	-	chr9:40050557-40053025	Gm1564WT	Gm1564KO	OK	0.228394	0.41648	0.866723	0.48805	0.39645	0.63898	no
1700001K19Rik	1700001K19Rik	-	chr12:110667688-110682619	Gm1564WT	Gm1564KO	OK	0.19947	0.307924	0.626398	0.295801	0.6387	0.814926	no
1700001K23Rik	1700001K23Rik	-	chr19:53248735-53255205	Gm1564WT	Gm1564KO	NOTEST	0	0.174361	inf	0	1	1	no
Dkkl1	Dkkl1	-	chr7:45207524-45211883	Gm1564WT	Gm1564KO	OK	0.440721	8.93255	4.34114	2.98043	5e-05	0.00106494	yes
1700001L19Rik	1700001L19Rik	-	chr13:68597438-68614231	Gm1564WT	Gm1564KO	OK	0.363686	0.754408	1.05265	0.612595	0.249	0.49959	no
1700001O22Rik	1700001O22Rik	-	chr2:30795562-30803664	Gm1564WT	Gm1564KO	OK	0.217692	0.970293	2.15613	1.14909	0.5015	0.721806	no
1700001P01Rik	1700001P01Rik	-	chr11:97771480-97775918	Gm1564WT	Gm1564KO	NOTEST	0	0.0447587	inf	0	1	1	no
1700003C15Rik	1700003C15Rik	-	chr5:11749832-11769308	Gm1564WT	Gm1564KO	NOTEST	0	0	0	0	1	1	no
1700003D09Rik	1700003D09Rik	-	chr11:98348737-98358283	Gm1564WT	Gm1564KO	NOTEST	0.005185	0	#NAME?	0	1	1	no
1700003E16Rik	1700003E16Rik	-	chr6:83156403-83162975	Gm1564WT	Gm1564KO	OK	1.48988	2.04643	0.457921	0.527961	0.42155	0.661246	no
1700003E24Rik	1700003E24Rik	-	chrX:93183293-93183944	Gm1564WT	Gm1564KO	NOTEST	0	0	0	0	1	1	no
1700003F12Rik	1700003F12Rik	-	chr2:154544404-154558853	Gm1564WT	Gm1564KO	OK	0	3.90869	inf	#NAME?	0.1241	0.340312	no
1700003F17Rik	1700003F17Rik	-	chr11:82911252-82964850	Gm1564WT	Gm1564KO	OK	0	1.42011	inf	#NAME?	0.16305	0.398604	no
1700003G13Rik	1700003G13Rik	-	chr9:45318265-45347580	Gm1564WT	Gm1564KO	NOTEST	0	0	0	0	1	1	no
1700003G18Rik	1700003G18Rik	-	chr7:116081761-116093149	Gm1564WT	Gm1564KO	OK	2.89419	1.76192	-0.716016	-0.601607	0.3128	0.564558	no
1700003H04Rik	1700003H04Rik	-	chr3:124565890-124581091	Gm1564WT	Gm1564KO	NOTEST	0	0	0	0	1	1	no
1700003L19Rik	1700003L19Rik	-	chr16:12811389-12848653	Gm1564WT	Gm1564KO	NOTEST	0	0	0	0	1	1	no
1700003M02Rik	1700003M02Rik	-	chr4:34711331-34730206	Gm1564WT	Gm1564KO	OK	0.185339	0.748668	2.01416	1.24057	0.03815	0.166564	no
1700003M07Rik	1700003M07Rik	-	chr4:129960373-129965138	Gm1564WT	Gm1564KO	NOTEST	0.0546438	0.266245	2.28462	0	1	1	no
1700003P14Rik	1700003P14Rik	-	chr13:118556167-118588629	Gm1564WT	Gm1564KO	NOTEST	0	0	0	0	1	1	no
1700006A11Rik	1700006A11Rik	-	chr3:124401154-124426028	Gm1564WT	Gm1564KO	NOTEST	0	0.0137334	inf	0	1	1	no
1700006E09Rik	1700006E09Rik	-	chr11:101987055-101992264	Gm1564WT	Gm1564KO	NOTEST	0	0	0	0	1	1	no
1700006F04Rik	1700006F04Rik	-	chr14:119138264-119869815	Gm1564WT	Gm1564KO	NOTEST	0	0	0	0	1	1	no
1700006H21Rik	1700006H21Rik	-	chr13:107687396-107692168	Gm1564WT	Gm1564KO	NOTEST	0	0	0	0	1	1	no
1700007B14Rik	1700007B14Rik	-	chr8:75448693-75984507	Gm1564WT	Gm1564KO	OK	0.158002	0.264551	0.743606	0.357116	0.72025	0.86231	no
1700007F19Rik	1700007F19Rik	-	chr3:58141706-58163807	Gm1564WT	Gm1564KO	NOTEST	0	0	0	0	1	1	no
1700007G11Rik	1700007G11Rik	-	chr5:98329303-98802019	Gm1564WT	Gm1564KO	NOTEST	0	0.0540802	inf	0	1	1	no
1700007J10Rik	1700007J10Rik	-	chr11:59662494-59780860	Gm1564WT	Gm1564KO	OK	0.568344	0.721422	0.344079	0.0808783	0.8809	0.947519	no
1700007K09Rik	1700007K09Rik	-	chr7:131325930-131329499	Gm1564WT	Gm1564KO	NOTEST	0	0	0	0	1	1	no
1700007K13Rik	1700007K13Rik	-	chr2:28462000-28466324	Gm1564WT	Gm1564KO	OK	0.253916	0.487953	0.94239	0.48764	0.52735	0.741072	no
1700007L15Rik	1700007L15Rik	-	chr16:33379853-33380736	Gm1564WT	Gm1564KO	OK	4.83909	2.9652	-0.706607	-0.79106	0.21055	0.459092	no
1700007P06Rik	1700007P06Rik	-	chr1:187048406-187215446	Gm1564WT	Gm1564KO	NOTEST	0	0	0	0	1	1	no
1700008A04Rik	1700008A04Rik	-	chr11:32820375-32824594	Gm1564WT	Gm1564KO	NOTEST	0	0	0	0	1	1	no
1700008F21Rik	1700008F21Rik	-	chr8:129067133-129183732	Gm1564WT	Gm1564KO	NOTEST	0	0	0	0	1	1	no
1700008I05Rik	1700008I05Rik	-	chrX:135654697-135693790	Gm1564WT	Gm1564KO	NOTEST	0	0	0	0	1	1	no
1700008J07Rik	1700008J07Rik	-	chr7:127510437-127512869	Gm1564WT	Gm1564KO	OK	2.43703	1.97328	-0.304529	-0.575008	0.35945	0.609735	no
1700008K24Rik	1700008K24Rik	-	chr17:49112263-49113533	Gm1564WT	Gm1564KO	OK	0.0106473	1.7766	7.38249	0.829312	0.26745	0.518926	no
1700008O03Rik	1700008O03Rik	-	chr7:44360044-44375030	Gm1564WT	Gm1564KO	NOTEST	0.125028	0.116711	-0.09931	0	1	1	no
1700008P02Rik	1700008P02Rik	-	chr3:6615412-6620443	Gm1564WT	Gm1564KO	NOTEST	0.00828343	0	#NAME?	0	1	1	no
1700009C05Rik	1700009C05Rik	-	chr6:81900464-81910800	Gm1564WT	Gm1564KO	NOTEST	0	0	0	0	1	1	no
1700009J07Rik	1700009J07Rik	-	chr10:77893419-77896111	Gm1564WT	Gm1564KO	NOTEST	0	0	0	0	1	1	no
1700009N14Rik	1700009N14Rik	-	chr4:39450292-39451778	Gm1564WT	Gm1564KO	NOTEST	0.0096838	0	#NAME?	0	1	1	no
1700009P17Rik	1700009P17Rik	-	chr1:171121660-171126967	Gm1564WT	Gm1564KO	OK	2.50105	1.22863	-1.02549	-0.86727	0.1499	0.379719	no
1700010B08Rik	1700010B08Rik	-	chr2:173719414-173722086	Gm1564WT	Gm1564KO	NOTEST	0	0.116067	inf	0	1	1	no
1700010D01Rik	1700010D01Rik	-	chrX:95711677-95927970	Gm1564WT	Gm1564KO	NOTEST	0	0	0	0	1	1	no
1700010I02Rik	1700010I02Rik	-	chr3:7925302-7954887	Gm1564WT	Gm1564KO	NOTEST	0	0	0	0	1	1	no
1700010I14Rik	1700010I14Rik	-	chr17:8988332-9008319	Gm1564WT	Gm1564KO	OK	0.886307	0.842418	-0.0732708	-0.0752356	0.89265	0.953956	no
1700010J16Rik	1700010J16Rik	-	chr10:112726925-112785599	Gm1564WT	Gm1564KO	NOTEST	0	0	0	0	1	1	no
1700010K23Rik	1700010K23Rik	-	chr16:66655420-67620908	Gm1564WT	Gm1564KO	NOTEST	0	0	0	0	1	1	no
1700011A15Rik	1700011A15Rik	-	chr15:101431013-101491512	Gm1564WT	Gm1564KO	NOTEST	0	0.0339099	inf	0	1	1	no
1700011B04Rik	1700011B04Rik	-	chr13:35181622-35188014	Gm1564WT	Gm1564KO	NOTEST	0	0	0	0	1	1	no
1700011E24Rik	1700011E24Rik	-	chr17:87389570-87427741	Gm1564WT	Gm1564KO	NOTEST	0	0.00990344	inf	0	1	1	no
1700011H14Rik	1700011H14Rik	-	chr14:49226358-49245428	Gm1564WT	Gm1564KO	NOTEST	0.00442702	0	#NAME?	0	1	1	no
1700011I03Rik	1700011I03Rik	-	chr18:57533825-57731065	Gm1564WT	Gm1564KO	NOTEST	0	0.0759196	inf	0	1	1	no
1700011J10Rik	1700011J10Rik	-	chr2:72936431-72989249	Gm1564WT	Gm1564KO	OK	6.68598	3.73057	-0.841742	-0.785261	0.25955	0.510188	no
1700011L22Rik	1700011L22Rik	-	chr8:79210429-79248583	Gm1564WT	Gm1564KO	NOTEST	0	0.0872564	inf	0	1	1	no
1700011M02Rik	1700011M02Rik	-	chrX:102908904-102909651	Gm1564WT	Gm1564KO	NOTEST	0	0	0	0	1	1	no
1700012A03Rik	1700012A03Rik	-	chr6:32050287-32058915	Gm1564WT	Gm1564KO	NOTEST	0	0	0	0	1	1	no
1700012B07Rik	1700012B07Rik	-	chr11:109788290-109828046	Gm1564WT	Gm1564KO	NOTEST	0	0.136734	inf	0	1	1	no
1700012B09Rik	1700012B09Rik	-	chr9:14758193-14771030	Gm1564WT	Gm1564KO	NOTEST	0	0	0	0	1	1	no
1700012B15Rik	1700012B15Rik	-	chr12:3235790-3309969	Gm1564WT	Gm1564KO	OK	3.58046	3.36931	-0.0876901	-0.0449596	0.9365	0.973022	no
1700012D01Rik	1700012D01Rik	-	chr10:127667122-127668851	Gm1564WT	Gm1564KO	OK	3.25731	4.12579	0.340988	0.318852	0.5956	0.785513	no
1700012D14Rik	1700012D14Rik	-	chr7:111117672-111122675	Gm1564WT	Gm1564KO	OK	2.60282	2.9809	0.195674	0.170353	0.78405	0.899001	no
1700012I11Rik	1700012I11Rik	-	chr15:67226768-67377094	Gm1564WT	Gm1564KO	NOTEST	0	0	0	0	1	1	no
1700012L04Rik	1700012L04Rik	-	chrX:9272783-9313245	Gm1564WT	Gm1564KO	NOTEST	0	0	0	0	1	1	no
1700012P22Rik	1700012P22Rik	-	chr4:144418190-144438772	Gm1564WT	Gm1564KO	NOTEST	0	0	0	0	1	1	no
1700013D24Rik	1700013D24Rik	-	chr6:124347593-124357086	Gm1564WT	Gm1564KO	NOTEST	0	0	0	0	1	1	no
1700013F07Rik	1700013F07Rik	-	chr3:108537583-108544697	Gm1564WT	Gm1564KO	NOTEST	0	0	0	0	1	1	no
1700013G23Rik	1700013G23Rik	-	chr11:59946891-59948147	Gm1564WT	Gm1564KO	OK	2.29061	1.291	-0.827246	-0.45004	0.45	0.683388	no
1700013G24Rik	1700013G24Rik	-	chr4:137453295-137455461	Gm1564WT	Gm1564KO	NOTEST	0	0.00674025	inf	0	1	1	no
1700013H16Rik	1700013H16Rik	-	chrX:53742900-53757831	Gm1564WT	Gm1564KO	OK	61.7901	75.8252	0.2953	1.3503	0.0472	0.19087	no
1700015E13Rik	1700015E13Rik	-	chr1:170308860-170312125	Gm1564WT	Gm1564KO	NOTEST	0	0.158234	inf	0	1	1	no
1700015F17Rik	1700015F17Rik	-	chr5:5437826-5479143	Gm1564WT	Gm1564KO	NOTEST	0	0	0	0	1	1	no
1700015G11Rik	1700015G11Rik	-	chr7:52011679-52015716	Gm1564WT	Gm1564KO	NOTEST	0	0	0	0	1	1	no
1700016C15Rik	1700016C15Rik	-	chr1:177729813-177753305	Gm1564WT	Gm1564KO	NOTEST	0.189027	0.0799442	-1.24153	0	1	1	no
1700016D06Rik	1700016D06Rik	-	chr8:11654923-11678750	Gm1564WT	Gm1564KO	NOTEST	0	0	0	0	1	1	no
1700016G22Rik	1700016G22Rik	-	chr13:5855508-5858092	Gm1564WT	Gm1564KO	NOTEST	0	0	0	0	1	1	no
1700016H13Rik	1700016H13Rik	-	chr5:103648586-103655732	Gm1564WT	Gm1564KO	NOTEST	0	0.111792	inf	0	1	1	no
1700016K19Rik	1700016K19Rik	-	chr11:75999911-76003569	Gm1564WT	Gm1564KO	NOTEST	0	0.249008	inf	0	1	1	no
1700016L04Rik	1700016L04Rik	-	chr10:14705608-14759019	Gm1564WT	Gm1564KO	NOTEST	0.0967528	0.214241	1.14686	0	1	1	no
1700016L21Rik	1700016L21Rik	-	chr1:80445931-80475660	Gm1564WT	Gm1564KO	NOTEST	0	0	0	0	1	1	no
1700016P04Rik	1700016P04Rik	-	chr6:13413336-13415996	Gm1564WT	Gm1564KO	OK	0	1.8328	inf	#NAME?	5e-05	0.00106494	yes
Tex40	Tex40	-	chr19:6922425-6925380	Gm1564WT	Gm1564KO	OK	0.552604	5.64291	3.35212	2.44594	0.0011	0.01305	yes
1700017D01Rik	1700017D01Rik	-	chr19:11096815-11130878	Gm1564WT	Gm1564KO	NOTEST	0	0.0630834	inf	0	1	1	no
1700017G19Rik	1700017G19Rik	-	chr3:40504864-40522912	Gm1564WT	Gm1564KO	NOTEST	0	0.0317065	inf	0	1	1	no
1700017J07Rik	1700017J07Rik	-	chr2:168978268-168978906	Gm1564WT	Gm1564KO	NOTEST	0	0	0	0	1	1	no
1700017N19Rik	1700017N19Rik	-	chr10:100592385-100618391	Gm1564WT	Gm1564KO	NOTEST	0	0	0	0	1	1	no
1700018A04Rik	1700018A04Rik	-	chr13:31565491-31582513	Gm1564WT	Gm1564KO	NOTEST	0	0	0	0	1	1	no
1700018B08Rik	1700018B08Rik	-	chr8:121530783-121541954	Gm1564WT	Gm1564KO	NOTEST	0	0.0782594	inf	0	1	1	no
1700018B24Rik	1700018B24Rik	-	chr3:48605730-48609100	Gm1564WT	Gm1564KO	OK	0.774615	1.1876	0.6165	1.3629	0.05805	0.216391	no
1700018C11Rik	1700018C11Rik	-	chr4:63607090-63622429	Gm1564WT	Gm1564KO	NOTEST	0.0214867	0	#NAME?	0	1	1	no
1700018F24Rik	1700018F24Rik	-	chr5:145042989-145045678	Gm1564WT	Gm1564KO	NOTEST	0	0	0	0	1	1	no
1700018G05Rik	1700018G05Rik	-	chrX:102928371-102929107	Gm1564WT	Gm1564KO	OK	0	0.389071	inf	#NAME?	0.05345	0.205821	no
1700018L02Rik	1700018L02Rik	-	chr19:29020831-29048729	Gm1564WT	Gm1564KO	OK	1.35002	1.99634	0.564377	0.205447	0.7925	0.903242	no
1700019A02Rik	1700019A02Rik	-	chr1:53158576-53187617	Gm1564WT	Gm1564KO	NOTEST	0	0.125946	inf	0	1	1	no
1700019B03Rik	1700019B03Rik	-	chr8:3470861-3487178	Gm1564WT	Gm1564KO	NOTEST	0	0	0	0	1	1	no
1700019B21Rik	1700019B21Rik	-	chrX:62510538-62527011	Gm1564WT	Gm1564KO	OK	0.514595	0.701098	0.446177	0.212042	0.8138	0.914189	no
1700019D03Rik	1700019D03Rik	-	chr1:52925126-52952840	Gm1564WT	Gm1564KO	OK	0.365256	1.71773	2.23352	1.40788	0.01915	0.10446	no
1700019E08Rik	1700019E08Rik	-	chr2:45696604-45698447	Gm1564WT	Gm1564KO	NOTEST	0	0	0	0	1	1	no
1700019G17Rik	1700019G17Rik	-	chr6:85899049-85904938	Gm1564WT	Gm1564KO	OK	5.67129	5.30085	-0.0974551	-0.148103	0.79445	0.903983	no
1700019G24Rik	1700019G24Rik	-	chr6:5725638-6028039	Gm1564WT	Gm1564KO	OK	0	0.889337	inf	#NAME?	0.17795	0.418423	no
1700019L03Rik	1700019L03Rik	-	chr2:32775820-32784405	Gm1564WT	Gm1564KO	OK	0.630854	0.23204	-1.44293	-0.612968	0.47655	0.70372	no
1700019M22Rik	1700019M22Rik	-	chr12:96046614-96047222	Gm1564WT	Gm1564KO	NOTEST	0	0	0	0	1	1	no
1700019N19Rik	1700019N19Rik	-	chr19:58785802-58794414	Gm1564WT	Gm1564KO	NOTEST	0	0	0	0	1	1	no
1700019O17Rik	1700019O17Rik	-	chr1:86426328-86428049	Gm1564WT	Gm1564KO	NOTEST	0	0.0456841	inf	0	1	1	no
1700020A23Rik	1700020A23Rik	-	chr2:130405258-130406074	Gm1564WT	Gm1564KO	NOTEST	0	0.136373	inf	0	1	1	no
1700020D05Rik	1700020D05Rik	-	chr19:5495277-5510489	Gm1564WT	Gm1564KO	OK	0.0224155	1.14581	5.67573	0.779921	0.33195	0.583394	no
1700020G17Rik	1700020G17Rik	-	chr10:110801173-110896507	Gm1564WT	Gm1564KO	NOTEST	0	0	0	0	1	1	no
1700020I14Rik	1700020I14Rik	-	chr2:119594295-119600744	Gm1564WT	Gm1564KO	OK	19.1826	15.1707	-0.33851	-1.32274	0.0492	0.196023	no
Zfp36l3	Zfp36l3	-	chrX:53772685-53776394	Gm1564WT	Gm1564KO	OK	0.830478	8.215	3.30625	3.60657	5e-05	0.00106494	yes
1700020M21Rik	1700020M21Rik	-	chr9:120913773-120915250	Gm1564WT	Gm1564KO	NOTEST	0.16491	0	#NAME?	0	1	1	no
1700020N01Rik	1700020N01Rik	-	chr10:21593144-21622375	Gm1564WT	Gm1564KO	OK	0.338886	0.481129	0.505624	0.288885	0.63785	0.814651	no
1700020N15Rik	1700020N15Rik	-	chrX:69929259-70143588	Gm1564WT	Gm1564KO	NOTEST	0	0	0	0	1	1	no
1700020N18Rik	1700020N18Rik	-	chr1:91404878-91406029	Gm1564WT	Gm1564KO	NOTEST	0	0	0	0	1	1	no
1700021F05Rik	1700021F05Rik	-	chr10:43525120-43540994	Gm1564WT	Gm1564KO	OK	19.909	14.6685	-0.440701	-1.1464	0.06085	0.222837	no
1700021F07Rik	1700021F07Rik	-	chr2:173522591-173528502	Gm1564WT	Gm1564KO	NOTEST	0	0	0	0	1	1	no
Sox3	Sox3	-	chrX:60891365-60893430	Gm1564WT	Gm1564KO	OK	1.02379	5.20168	2.34506	1.92356	0.0038	0.0329298	yes
1700021N21Rik	1700021N21Rik	-	chr4:134448764-134450171	Gm1564WT	Gm1564KO	NOTEST	0.150147	0	#NAME?	0	1	1	no
1700022A21Rik	1700022A21Rik	-	chr5:24645452-24648860	Gm1564WT	Gm1564KO	NOTEST	0	0	0	0	1	1	no
1700022A22Rik	1700022A22Rik	-	chr15:46324584-46373899	Gm1564WT	Gm1564KO	NOTEST	0	0	0	0	1	1	no
1700022E09Rik	1700022E09Rik	-	chr16:59466871-59469238	Gm1564WT	Gm1564KO	NOTEST	0	0	0	0	1	1	no
1700022H16Rik	1700022H16Rik	-	chr12:9565235-9570585	Gm1564WT	Gm1564KO	NOTEST	0	0	0	0	1	1	no
1700022I11Rik	1700022I11Rik	-	chr4:42969945-42974325	Gm1564WT	Gm1564KO	NOTEST	0.0165251	0.0124687	-0.406351	0	1	1	no
1700022P22Rik	1700022P22Rik	-	chr1:191036821-191042941	Gm1564WT	Gm1564KO	OK	0	0.783889	inf	#NAME?	0.0757	0.254632	no
1700023C21Rik	1700023C21Rik	-	chr11:109845877-109848476	Gm1564WT	Gm1564KO	NOTEST	0	0	0	0	1	1	no
1700023E05Rik	1700023E05Rik	-	chr5:77004054-77061522	Gm1564WT	Gm1564KO	NOTEST	0.00381734	0	#NAME?	0	1	1	no
1700023F02Rik	1700023F02Rik	-	chr10:66120608-66124064	Gm1564WT	Gm1564KO	NOTEST	0	0	0	0	1	1	no
1700023F06Rik	1700023F06Rik	-	chr11:103198946-103218432	Gm1564WT	Gm1564KO	OK	0.843428	0.583347	-0.531913	-0.328992	0.7199	0.86231	no
1700023L04Rik	1700023L04Rik	-	chr6:29985328-29993531	Gm1564WT	Gm1564KO	NOTEST	0.270515	0.154385	-0.809182	0	1	1	no
1700024B18Rik	1700024B18Rik	-	chr14:123978290-124677127	Gm1564WT	Gm1564KO	NOTEST	0	0	0	0	1	1	no
1700024F13Rik	1700024F13Rik	-	chr13:3498049-3501393	Gm1564WT	Gm1564KO	NOTEST	0	0.0714746	inf	0	1	1	no
1700024G13Rik	1700024G13Rik	-	chr14:32376501-32388373	Gm1564WT	Gm1564KO	OK	0	1.10664	inf	#NAME?	0.07835	0.259856	no
1700024P03Rik	1700024P03Rik	-	chr2:110017816-110050479	Gm1564WT	Gm1564KO	OK	0.0681667	0.363445	2.4146	0.377687	0.5655	0.764543	no
1700024P04Rik	1700024P04Rik	-	chr13:98984089-98984565	Gm1564WT	Gm1564KO	NOTEST	0	0	0	0	1	1	no
1700024P16Rik	1700024P16Rik	-	chr4:104913455-105016863	Gm1564WT	Gm1564KO	NOTEST	0.0299379	0.0128897	-1.21576	0	1	1	no
1700025B11Rik	1700025B11Rik	-	chr15:77558239-77561892	Gm1564WT	Gm1564KO	OK	0.483102	0	#NAME?	#NAME?	0.08505	0.273307	no
1700025C18Rik	1700025C18Rik	-	chr2:165078692-165090750	Gm1564WT	Gm1564KO	NOTEST	0.0132055	0	#NAME?	0	1	1	no
1700025F22Rik	1700025F22Rik	-	chr19:11139682-11165320	Gm1564WT	Gm1564KO	OK	0	0.464344	inf	#NAME?	5e-05	0.00106494	yes
1700025F24Rik	1700025F24Rik	-	chr10:119413443-119426864	Gm1564WT	Gm1564KO	OK	0.360681	0.109459	-1.72033	-0.668445	0.37325	0.621252	no
1700025G04Rik	1700025G04Rik	-	chr1:151884523-152090320	Gm1564WT	Gm1564KO	OK	3.31551	3.9325	0.246216	0.928464	0.1323	0.354126	no
1700025K24Rik	1700025K24Rik	-	chr17:54352582-54370074	Gm1564WT	Gm1564KO	NOTEST	0	0	0	0	1	1	no
1700025M24Rik	1700025M24Rik	-	chr5:73268579-73284184	Gm1564WT	Gm1564KO	NOTEST	0	0	0	0	1	1	no
1700025N23Rik	1700025N23Rik	-	chr6:38918985-39084579	Gm1564WT	Gm1564KO	NOTEST	0	0	0	0	1	1	no
1700026D08Rik	1700026D08Rik	-	chr7:83775616-83794839	Gm1564WT	Gm1564KO	OK	19.1482	14.5976	-0.391475	-1.1047	0.0586	0.217756	no
1700026D11Rik	1700026D11Rik	-	chr2:132490727-132524057	Gm1564WT	Gm1564KO	NOTEST	0.121596	0	#NAME?	0	1	1	no
1700026F02Rik	1700026F02Rik	-	chr8:71006727-71026755	Gm1564WT	Gm1564KO	NOTEST	0	0	0	0	1	1	no
1700026L06Rik	1700026L06Rik	-	chr2:28692079-28699651	Gm1564WT	Gm1564KO	OK	2.9055	2.98336	0.0381496	0.028167	0.96375	0.985313	no
1700027A15Rik	1700027A15Rik	-	chr1:73016035-73025508	Gm1564WT	Gm1564KO	NOTEST	0	0	0	0	1	1	no
1700027F09Rik	1700027F09Rik	-	chr5:64454812-64467942	Gm1564WT	Gm1564KO	NOTEST	0	0	0	0	1	1	no
1700027H10Rik	1700027H10Rik	-	chr3:45378397-45439309	Gm1564WT	Gm1564KO	NOTEST	0	0.047152	inf	0	1	1	no
1700027I24Rik	1700027I24Rik	-	chr9:36668855-36693189	Gm1564WT	Gm1564KO	NOTEST	0	0	0	0	1	1	no
1700027J07Rik	1700027J07Rik	-	chr10:43746157-43765836	Gm1564WT	Gm1564KO	NOTEST	0	0	0	0	1	1	no
1700028B04Rik	1700028B04Rik	-	chr7:28496940-28497492	Gm1564WT	Gm1564KO	OK	0	0.407325	inf	#NAME?	0.11015	0.319074	no
1700028D13Rik	1700028D13Rik	-	chr5:112206762-112210002	Gm1564WT	Gm1564KO	NOTEST	0	0	0	0	1	1	no
1700028E10Rik	1700028E10Rik	-	chr5:151368674-151414083	Gm1564WT	Gm1564KO	OK	1.85517	1.50055	-0.306054	-0.263611	0.6436	0.817778	no
1700028I16Rik	1700028I16Rik	-	chr10:82812122-82824242	Gm1564WT	Gm1564KO	OK	0.247382	0.420186	0.764286	0.416161	0.42445	0.663583	no
1700028J19Rik	1700028J19Rik	-	chr7:44229929-44236122	Gm1564WT	Gm1564KO	OK	0.727398	1.65852	1.18908	0.761193	0.18755	0.431337	no
1700028K03Rik	1700028K03Rik	-	chr5:107534710-107661838	Gm1564WT	Gm1564KO	OK	1.96099	0.898684	-1.1257	-0.53126	0.56825	0.76651	no
1700028M03Rik	1700028M03Rik	-	chr3:83555366-83574118	Gm1564WT	Gm1564KO	NOTEST	0	0	0	0	1	1	no
1700028P14Rik	1700028P14Rik	-	chr19:23558759-23652812	Gm1564WT	Gm1564KO	NOTEST	0	0	0	0	1	1	no
1700028P15Rik	1700028P15Rik	-	chr2:171956878-171962799	Gm1564WT	Gm1564KO	NOTEST	0	0	0	0	1	1	no
1700029B22Rik	1700029B22Rik	-	chr7:131146438-131150578	Gm1564WT	Gm1564KO	NOTEST	0	0	0	0	1	1	no
1700029F12Rik	1700029F12Rik	-	chr13:97021863-97034362	Gm1564WT	Gm1564KO	OK	0	0.608468	inf	#NAME?	0.12285	0.338299	no
1700029H14Rik	1700029H14Rik	-	chr8:13550732-13562448	Gm1564WT	Gm1564KO	NOTEST	0	0.0783109	inf	0	1	1	no
1700029I15Rik	1700029I15Rik	-	chr2:92382917-92383603	Gm1564WT	Gm1564KO	OK	2.41218	2.74654	0.187278	0.11507	0.85785	0.936073	no
1700029J03Rik	1700029J03Rik	-	chr16:93396814-93458872	Gm1564WT	Gm1564KO	NOTEST	0	0.0690416	inf	0	1	1	no
1700029J07Rik	1700029J07Rik	-	chr8:45953605-45975252	Gm1564WT	Gm1564KO	OK	0.504941	0.307528	-0.715397	-0.718035	0.2317	0.481569	no
1700029M20Rik	1700029M20Rik	-	chr4:135626654-135630198	Gm1564WT	Gm1564KO	OK	0.223377	0.189355	-0.238386	-0.139101	0.67155	0.833962	no
1700029N11Rik	1700029N11Rik	-	chr13:44439726-44457567	Gm1564WT	Gm1564KO	NOTEST	0	0	0	0	1	1	no
1700029P11Rik	1700029P11Rik	-	chr15:81980539-81981563	Gm1564WT	Gm1564KO	OK	0	0.353091	inf	#NAME?	5e-05	0.00106494	yes
1700030A11Rik	1700030A11Rik	-	chr17:28896394-28915324	Gm1564WT	Gm1564KO	NOTEST	0	0	0	0	1	1	no
1700030C10Rik	1700030C10Rik	-	chr12:20804391-20815779	Gm1564WT	Gm1564KO	OK	0.989476	1.06523	0.106431	0.0956031	0.86545	0.939651	no
1700030F04Rik	1700030F04Rik	-	chr6:117679206-117751769	Gm1564WT	Gm1564KO	NOTEST	0	0	0	0	1	1	no
1700030F18Rik	1700030F18Rik	-	chr15:99918347-99931658	Gm1564WT	Gm1564KO	NOTEST	0	0.045186	inf	0	1	1	no
1700030J22Rik	1700030J22Rik	-	chr8:116969598-116978943	Gm1564WT	Gm1564KO	OK	3.74922	3.9037	0.0582507	0.128039	0.83035	0.922873	no
1700030K09Rik	1700030K09Rik	-	chr8:72443879-72475233	Gm1564WT	Gm1564KO	OK	6.23575	6.45608	0.0500957	0.0683621	0.90835	0.959917	no
1700030L20Rik	1700030L20Rik	-	chr3:136435269-136449349	Gm1564WT	Gm1564KO	NOTEST	0	0	0	0	1	1	no
1700030M09Rik	1700030M09Rik	-	chr8:121544387-121547652	Gm1564WT	Gm1564KO	NOTEST	0.172879	0	#NAME?	0	1	1	no
1700030N03Rik	1700030N03Rik	-	chr19:3153798-3197703	Gm1564WT	Gm1564KO	NOTEST	0	0	0	0	1	1	no
1700030O20Rik	1700030O20Rik	-	chr10:116723066-116729177	Gm1564WT	Gm1564KO	NOTEST	0.178233	0	#NAME?	0	1	1	no
1700031A10Rik	1700031A10Rik	-	chr17:36923791-36933432	Gm1564WT	Gm1564KO	NOTEST	0	0	0	0	1	1	no
1700031F05Rik	1700031F05Rik	-	chrX:102859186-102866353	Gm1564WT	Gm1564KO	OK	0.221986	2.63529	3.56942	2.15205	0.26385	0.514958	no
1700031M16Rik	1700031M16Rik	-	chr15:98398444-98416135	Gm1564WT	Gm1564KO	NOTEST	0	0	0	0	1	1	no
1700031P21Rik	1700031P21Rik	-	chr12:52599983-52602322	Gm1564WT	Gm1564KO	OK	0.977769	0	#NAME?	#NAME?	0.05825	0.216927	no
1700034E13Rik	1700034E13Rik	-	chr18:52646219-52663731	Gm1564WT	Gm1564KO	NOTEST	0	0	0	0	1	1	no
1700034F02Rik	1700034F02Rik	-	chr11:29545841-29578352	Gm1564WT	Gm1564KO	OK	0.561186	0.334616	-0.74597	-0.595105	0.29945	0.551121	no
1700034G24Rik	1700034G24Rik	-	chr5:112582935-112589996	Gm1564WT	Gm1564KO	NOTEST	0	0	0	0	1	1	no
1700034H15Rik	1700034H15Rik	-	chr1:191894071-191913247	Gm1564WT	Gm1564KO	NOTEST	0.0940622	0.097509	0.0519203	0	1	1	no
1700034I23Rik	1700034I23Rik	-	chr3:40894276-40936307	Gm1564WT	Gm1564KO	NOTEST	0.0871261	0	#NAME?	0	1	1	no
1700034J05Rik	1700034J05Rik	-	chr6:146888493-147032023	Gm1564WT	Gm1564KO	NOTEST	0.0250819	0	#NAME?	0	1	1	no
1700034K08Rik	1700034K08Rik	-	chr9:92979915-93005733	Gm1564WT	Gm1564KO	NOTEST	0	0	0	0	1	1	no
1700034O15Rik	1700034O15Rik	-	chr6:41684430-41685717	Gm1564WT	Gm1564KO	OK	0	0.841473	inf	#NAME?	5e-05	0.00106494	yes
1700034P13Rik	1700034P13Rik	-	chr1:9723195-9771256	Gm1564WT	Gm1564KO	OK	3.06566	3.23344	0.0768756	0.0473243	0.9459	0.97704	no
1700036G14Rik	1700036G14Rik	-	chr3:85317518-85332027	Gm1564WT	Gm1564KO	NOTEST	0	0	0	0	1	1	no
1700037C18Rik	1700037C18Rik	-	chr16:3905797-3908689	Gm1564WT	Gm1564KO	OK	8.62583	6.08026	-0.50453	-0.766276	0.236	0.48748	no
1700037H04Rik	1700037H04Rik	-	chr2:131127411-131604824	Gm1564WT	Gm1564KO	OK	62.6774	57.4522	-0.125583	-0.138063	0.8268	0.921301	no
1700039E15Rik	1700039E15Rik	-	chr7:45282872-45288993	Gm1564WT	Gm1564KO	NOTEST	0	0	0	0	1	1	no
1700039E22Rik	1700039E22Rik	-	chr19:44757393-44837869	Gm1564WT	Gm1564KO	NOTEST	0	0	0	0	1	1	no
1700040L02Rik	1700040L02Rik	-	chr10:68430955-68541875	Gm1564WT	Gm1564KO	OK	1.29246	0.738171	-0.808089	-0.67799	0.2437	0.493817	no
1700040N02Rik	1700040N02Rik	-	chr2:170346990-170427845	Gm1564WT	Gm1564KO	NOTEST	0	0	0	0	1	1	no
1700041C23Rik	1700041C23Rik	-	chr9:57175274-57186110	Gm1564WT	Gm1564KO	NOTEST	0	0	0	0	1	1	no
1700041M19Rik	1700041M19Rik	-	chr16:77004227-77010881	Gm1564WT	Gm1564KO	NOTEST	0	0	0	0	1	1	no
1700042B14Rik	1700042B14Rik	-	chrX:155124980-155147849	Gm1564WT	Gm1564KO	NOTEST	0	0	0	0	1	1	no
1700042G07Rik	1700042G07Rik	-	chr4:116173371-116174297	Gm1564WT	Gm1564KO	NOTEST	0	0	0	0	1	1	no
1700042G15Rik	1700042G15Rik	-	chr4:57359791-57364292	Gm1564WT	Gm1564KO	NOTEST	0.000713098	0.0104883	3.87854	0	1	1	no
1700042O10Rik	1700042O10Rik	-	chr11:11814100-11898144	Gm1564WT	Gm1564KO	OK	0.38391	0.209048	-0.876935	-0.316711	0.66065	0.827842	no
1700044C05Rik	1700044C05Rik	-	chr14:118365877-118398165	Gm1564WT	Gm1564KO	NOTEST	0.00794758	0	#NAME?	0	1	1	no
1700044K03Rik	1700044K03Rik	-	chr18:49523288-49524441	Gm1564WT	Gm1564KO	NOTEST	0	0	0	0	1	1	no
1700045H11Rik	1700045H11Rik	-	chr4:150828224-150854949	Gm1564WT	Gm1564KO	NOTEST	0.169384	0	#NAME?	0	1	1	no
1700046C09Rik	1700046C09Rik	-	chr11:14560335-14599225	Gm1564WT	Gm1564KO	NOTEST	0	0	0	0	1	1	no
1700047E10Rik	1700047E10Rik	-	chr14:44191606-44213237	Gm1564WT	Gm1564KO	NOTEST	0	0	0	0	1	1	no
1700047G03Rik	1700047G03Rik	-	chr15:11967061-11970083	Gm1564WT	Gm1564KO	NOTEST	0	0	0	0	1	1	no
1700047L14Rik	1700047L14Rik	-	chr5:108763841-108768917	Gm1564WT	Gm1564KO	NOTEST	0	0	0	0	1	1	no
1700047M11Rik	1700047M11Rik	-	chr1:182300833-182303289	Gm1564WT	Gm1564KO	NOTEST	0	0.0561818	inf	0	1	1	no
1700048M11Rik	1700048M11Rik	-	chr16:92301302-92313041	Gm1564WT	Gm1564KO	NOTEST	0	0.136305	inf	0	1	1	no
1700048O20Rik	1700048O20Rik	-	chr9:121937274-121947016	Gm1564WT	Gm1564KO	OK	7.91195	8.35046	0.0778234	0.200273	0.73065	0.866817	no
1700049E15Rik	1700049E15Rik	-	chr6:147690240-147702374	Gm1564WT	Gm1564KO	NOTEST	0	0	0	0	1	1	no
1700049E22Rik	1700049E22Rik	-	chr6:100527399-100533426	Gm1564WT	Gm1564KO	NOTEST	0	0	0	0	1	1	no
1700049G17Rik	1700049G17Rik	-	chr7:27907391-27929430	Gm1564WT	Gm1564KO	OK	0.915629	1.23252	0.428777	0.969291	0.1396	0.365285	no
1700049L16Rik	1700049L16Rik	-	chr10:71979884-71980690	Gm1564WT	Gm1564KO	NOTEST	0.0115917	0.0158361	0.450128	0	1	1	no
1700051A21Rik	1700051A21Rik	-	chr11:72266843-72268556	Gm1564WT	Gm1564KO	NOTEST	0	0.0124318	inf	0	1	1	no
1700052I22Rik	1700052I22Rik	-	chr12:80923431-80924447	Gm1564WT	Gm1564KO	NOTEST	0	0	0	0	1	1	no
Otud6a	Otud6a	-	chrX:100429012-100429885	Gm1564WT	Gm1564KO	OK	1.43617	6.75808	2.23439	2.4314	0.0003	0.00475278	yes
1700052N19Rik	1700052N19Rik	-	chr10:4432604-4455140	Gm1564WT	Gm1564KO	OK	12.7789	15.9667	0.321301	1.18096	0.05875	0.217998	no
1700054A03Rik	1700054A03Rik	-	chr19:53076251-53084392	Gm1564WT	Gm1564KO	OK	0.33741	0	#NAME?	#NAME?	0.07695	0.257263	no
1700054K19Rik	1700054K19Rik	-	chr6:112210707-112212518	Gm1564WT	Gm1564KO	NOTEST	0	0	0	0	1	1	no
1700054M17Rik	1700054M17Rik	-	chr2:118277097-118373419	Gm1564WT	Gm1564KO	NOTEST	0	0	0	0	1	1	no
1700054O13Rik	1700054O13Rik	-	chrX:9846946-9847500	Gm1564WT	Gm1564KO	NOTEST	0	0	0	0	1	1	no
1700055C04Rik	1700055C04Rik	-	chr9:64038464-64041465	Gm1564WT	Gm1564KO	NOTEST	0	0	0	0	1	1	no
1700055N04Rik	1700055N04Rik	-	chr19:3958807-3970438	Gm1564WT	Gm1564KO	NOTEST	0.108014	0	#NAME?	0	1	1	no
1700056E22Rik	1700056E22Rik	-	chr1:184033031-184033998	Gm1564WT	Gm1564KO	OK	1.74802	0.250921	-2.80041	-1.52413	0.2551	0.505441	no
1700057G04Rik	1700057G04Rik	-	chr9:92309376-92357876	Gm1564WT	Gm1564KO	NOTEST	0	0	0	0	1	1	no
1700057H15Rik	1700057H15Rik	-	chr4:124449625-124485959	Gm1564WT	Gm1564KO	NOTEST	0	0	0	0	1	1	no
1700058G18Rik	1700058G18Rik	-	chr10:116417867-116473523	Gm1564WT	Gm1564KO	OK	0.33472	0	#NAME?	#NAME?	0.1759	0.415889	no
1700060C16Rik	1700060C16Rik	-	chr6:143593352-143651288	Gm1564WT	Gm1564KO	NOTEST	0	0	0	0	1	1	no
1700060C20Rik	1700060C20Rik	-	chr2:158182532-158229224	Gm1564WT	Gm1564KO	NOTEST	0	0	0	0	1	1	no
1700061F12Rik	1700061F12Rik	-	chr2:9189514-9197484	Gm1564WT	Gm1564KO	OK	0	0.459268	inf	#NAME?	5e-05	0.00106494	yes
1700061G19Rik	1700061G19Rik	-	chr17:56875632-56888838	Gm1564WT	Gm1564KO	OK	0.483027	0.33639	-0.521966	-0.309665	0.65515	0.824547	no
1700061I17Rik	1700061I17Rik	-	chr3:117060521-117077765	Gm1564WT	Gm1564KO	NOTEST	0	0	0	0	1	1	no
1700063A18Rik	1700063A18Rik	-	chr1:95990658-96021758	Gm1564WT	Gm1564KO	NOTEST	0	0	0	0	1	1	no
1700063D05Rik	1700063D05Rik	-	chr9:41206154-41217627	Gm1564WT	Gm1564KO	NOTEST	0	0.0120101	inf	0	1	1	no
1700063O14Rik	1700063O14Rik	-	chr5:91766241-91767300	Gm1564WT	Gm1564KO	NOTEST	0	0	0	0	1	1	no
1700064J06Rik	1700064J06Rik	-	chr10:119092904-119103107	Gm1564WT	Gm1564KO	NOTEST	0	0	0	0	1	1	no
1700064M15Rik	1700064M15Rik	-	chr12:99626052-99627974	Gm1564WT	Gm1564KO	NOTEST	0	0	0	0	1	1	no
1700065D16Rik	1700065D16Rik	-	chr9:95855417-95951644	Gm1564WT	Gm1564KO	NOTEST	0.109054	0.195998	0.845793	0	1	1	no
1700065I16Rik	1700065I16Rik	-	chr15:63817187-63819540	Gm1564WT	Gm1564KO	NOTEST	0	0	0	0	1	1	no
1700065I17Rik	1700065I17Rik	-	chr18:56588347-56594779	Gm1564WT	Gm1564KO	NOTEST	0	0	0	0	1	1	no
1700065J11Rik	1700065J11Rik	-	chr6:35330845-35336829	Gm1564WT	Gm1564KO	NOTEST	0	0	0	0	1	1	no
1700065J18Rik	1700065J18Rik	-	chr1:192841704-192842739	Gm1564WT	Gm1564KO	OK	0.366894	0	#NAME?	#NAME?	0.0525	0.203947	no
1700065O20Rik	1700065O20Rik	-	chr18:49803331-49817956	Gm1564WT	Gm1564KO	NOTEST	0	0	0	0	1	1	no
1700066B17Rik	1700066B17Rik	-	chr1:39842427-39847330	Gm1564WT	Gm1564KO	NOTEST	0	0	0	0	1	1	no
1700066B19Rik	1700066B19Rik	-	chr18:35726988-35730869	Gm1564WT	Gm1564KO	OK	0.191629	0.465391	1.28013	0.78261	0.15295	0.384159	no
1700066J24Rik	1700066J24Rik	-	chr4:41517436-41569527	Gm1564WT	Gm1564KO	OK	2.97361	2.69126	-0.143934	-0.0892971	0.8957	0.955186	no
1700066M21Rik	1700066M21Rik	-	chr1:57377619-57385422	Gm1564WT	Gm1564KO	OK	1.0274	1.99743	0.959155	1.97413	0.0035	0.030904	yes
1700066N21Rik	1700066N21Rik	-	chr5:87908587-87979351	Gm1564WT	Gm1564KO	NOTEST	0	0	0	0	1	1	no
1700066O22Rik	1700066O22Rik	-	chr18:57504421-57533752	Gm1564WT	Gm1564KO	NOTEST	0.161268	0	#NAME?	0	1	1	no
1700067G17Rik	1700067G17Rik	-	chr1:89016112-89022210	Gm1564WT	Gm1564KO	NOTEST	0	0	0	0	1	1	no
1700067K01Rik	1700067K01Rik	-	chr8:84001705-84004770	Gm1564WT	Gm1564KO	OK	0.0564674	0.26573	2.23447	0.80582	0.45335	0.686174	no
1700067P10Rik	1700067P10Rik	-	chr17:48089631-48090920	Gm1564WT	Gm1564KO	NOTEST	0	0	0	0	1	1	no
1700069L16Rik	1700069L16Rik	-	chr5:113692423-113724772	Gm1564WT	Gm1564KO	NOTEST	0	0	0	0	1	1	no
1700069P05Rik	1700069P05Rik	-	chr6:118246694-118248454	Gm1564WT	Gm1564KO	NOTEST	0	0	0	0	1	1	no
1700071K01Rik	1700071K01Rik	-	chr11:80880164-81968396	Gm1564WT	Gm1564KO	NOTEST	0	0.0269075	inf	0	1	1	no
1700071M16Rik	1700071M16Rik	-	chr17:43568450-43612201	Gm1564WT	Gm1564KO	OK	0.264704	0.182255	-0.538422	-0.172861	0.78435	0.899278	no
1700072B07Rik	1700072B07Rik	-	chr9:58370503-58374183	Gm1564WT	Gm1564KO	NOTEST	0	0	0	0	1	1	no
1700072O05Rik	1700072O05Rik	-	chr6:120554795-120574204	Gm1564WT	Gm1564KO	NOTEST	0	0	0	0	1	1	no
1700073E17Rik	1700073E17Rik	-	chr6:145387624-145392223	Gm1564WT	Gm1564KO	NOTEST	0.0403864	0.00563011	-2.84263	0	1	1	no
1700074H08Rik	1700074H08Rik	-	chr13:119680041-119681582	Gm1564WT	Gm1564KO	NOTEST	0	0	0	0	1	1	no
1700074P13Rik	1700074P13Rik	-	chr6:40920459-40940557	Gm1564WT	Gm1564KO	NOTEST	0	0.0664849	inf	0	1	1	no
1700080E11Rik	1700080E11Rik	-	chr9:105143343-105145082	Gm1564WT	Gm1564KO	NOTEST	0	0	0	0	1	1	no
1700080N15Rik	1700080N15Rik	-	chr2:4132064-4141141	Gm1564WT	Gm1564KO	NOTEST	0	0	0	0	1	1	no
1700080O16Rik	1700080O16Rik	-	chrX:51968694-51972772	Gm1564WT	Gm1564KO	OK	0.224722	0.68363	1.60507	0.839251	0.07685	0.257096	no
1700081H04Rik	1700081H04Rik	-	chr5:119108235-119114543	Gm1564WT	Gm1564KO	NOTEST	0	0	0	0	1	1	no
1700081H22Rik	1700081H22Rik	-	chr7:49975349-50863289	Gm1564WT	Gm1564KO	NOTEST	0	0	0	0	1	1	no
1700084C01Rik	1700084C01Rik	-	chr1:169928938-169934653	Gm1564WT	Gm1564KO	NOTEST	0.120145	0.116658	-0.0424894	0	1	1	no
1700084E18Rik	1700084E18Rik	-	chr2:30237197-30237631	Gm1564WT	Gm1564KO	OK	3.83767	1.1575	-1.72922	-0.956714	0.3585	0.608928	no
1700084F23Rik	1700084F23Rik	-	chr13:70004049-70028348	Gm1564WT	Gm1564KO	NOTEST	0	0	0	0	1	1	no
1700084J12Rik	1700084J12Rik	-	chr15:33083128-33653436	Gm1564WT	Gm1564KO	NOTEST	0	0	0	0	1	1	no
1700085B03Rik	1700085B03Rik	-	chr5:127241825-127565790	Gm1564WT	Gm1564KO	NOTEST	0	0	0	0	1	1	no
1700085C21Rik	1700085C21Rik	-	chr12:82617037-83158812	Gm1564WT	Gm1564KO	NOTEST	0	0	0	0	1	1	no
1700086L19Rik	1700086L19Rik	-	chr12:74284275-74295950	Gm1564WT	Gm1564KO	OK	0	1.14079	inf	#NAME?	0.1197	0.334895	no
1700086O06Rik	1700086O06Rik	-	chr18:38238404-38262629	Gm1564WT	Gm1564KO	OK	2.56314	2.88597	0.171147	0.113664	0.84715	0.930542	no
1700088E04Rik	1700088E04Rik	-	chr15:79108982-79141251	Gm1564WT	Gm1564KO	OK	3.89383	2.30945	-0.75364	-0.388275	0.55705	0.759856	no
1700091E21Rik	1700091E21Rik	-	chr18:64157723-64277180	Gm1564WT	Gm1564KO	NOTEST	0	0	0	0	1	1	no
1700091H14Rik	1700091H14Rik	-	chr14:42089749-42095277	Gm1564WT	Gm1564KO	NOTEST	0	0	0	0	1	1	no
1700092C02Rik	1700092C02Rik	-	chr8:77624171-77628956	Gm1564WT	Gm1564KO	NOTEST	0	0	0	0	1	1	no
1700092C10Rik	1700092C10Rik	-	chr14:69164798-69175540	Gm1564WT	Gm1564KO	NOTEST	0	0	0	0	1	1	no
1700092E19Rik	1700092E19Rik	-	chr13:26283158-26312406	Gm1564WT	Gm1564KO	NOTEST	0.00355485	0.004947	0.476767	0	1	1	no
1700092K14Rik	1700092K14Rik	-	chr11:114198257-114199199	Gm1564WT	Gm1564KO	NOTEST	0	0	0	0	1	1	no
1700092M07Rik	1700092M07Rik	-	chr19:8740717-8741225	Gm1564WT	Gm1564KO	OK	0.956824	1.20588	0.333756	0.265116	0.8674	0.940574	no
1700093K21Rik	1700093K21Rik	-	chr11:23516202-23519942	Gm1564WT	Gm1564KO	NOTEST	0	0.10409	inf	0	1	1	no
1700094D03Rik	1700094D03Rik	-	chr3:90062795-90068347	Gm1564WT	Gm1564KO	OK	0.219681	0.27122	0.304053	0.285455	0.64835	0.820167	no
1700094J05Rik	1700094J05Rik	-	chr10:76351253-76442912	Gm1564WT	Gm1564KO	NOTEST	0	0	0	0	1	1	no
1700094M24Rik	1700094M24Rik	-	chr6:52492450-52500085	Gm1564WT	Gm1564KO	NOTEST	0	0	0	0	1	1	no
1700095A21Rik	1700095A21Rik	-	chr4:146501999-146546873	Gm1564WT	Gm1564KO	NOTEST	0	0	0	0	1	1	no
1700095B10Rik	1700095B10Rik	-	chr5:112688875-112896362	Gm1564WT	Gm1564KO	NOTEST	0	0	0	0	1	1	no
1700095B22Rik	1700095B22Rik	-	chr3:105448189-105674002	Gm1564WT	Gm1564KO	NOTEST	0	0	0	0	1	1	no
1700096J18Rik	1700096J18Rik	-	chr11:109346866-109353651	Gm1564WT	Gm1564KO	NOTEST	0	0	0	0	1	1	no
1700096K18Rik	1700096K18Rik	-	chr5:25530017-25531466	Gm1564WT	Gm1564KO	OK	3.52497	2.93968	-0.261952	-0.699953	0.3962	0.63879	no
1700097N02Rik	1700097N02Rik	-	chr17:30622440-30626905	Gm1564WT	Gm1564KO	OK	0	1.38921	inf	#NAME?	5e-05	0.00106494	yes
1700100L14Rik	1700100L14Rik	-	chr13:70573240-70576104	Gm1564WT	Gm1564KO	NOTEST	0	0	0	0	1	1	no
1700101E01Rik	1700101E01Rik	-	chr2:28955480-29055066	Gm1564WT	Gm1564KO	OK	2.60551	4.04302	0.633866	0.625234	0.2756	0.526577	no
1700101I11Rik	1700101I11Rik	-	chr6:129532183-129542331	Gm1564WT	Gm1564KO	NOTEST	0.150665	0.148483	-0.0210472	0	1	1	no
1700101O22Rik	1700101O22Rik	-	chr12:7372038-7380330	Gm1564WT	Gm1564KO	NOTEST	0	0	0	0	1	1	no
1700102H20Rik	1700102H20Rik	-	chr17:3557823-3559863	Gm1564WT	Gm1564KO	NOTEST	0	0.17398	inf	0	1	1	no
1700102P08Rik	1700102P08Rik	-	chr9:108392833-108397767	Gm1564WT	Gm1564KO	OK	0.730139	0.362436	-1.01044	-0.559582	0.33815	0.588847	no
1700104A03Rik	1700104A03Rik	-	chr9:54268579-54341777	Gm1564WT	Gm1564KO	NOTEST	0	0.0645697	inf	0	1	1	no
1700105P06Rik	1700105P06Rik	-	chr19:7356463-7383557	Gm1564WT	Gm1564KO	NOTEST	0	0	0	0	1	1	no
Lhx2	Lhx2	-	chr2:38351307-38369728	Gm1564WT	Gm1564KO	OK	1.7556	7.4932	2.09362	3.63908	5e-05	0.00106494	yes
1700108F19Rik	1700108F19Rik	-	chr14:76677567-76687108	Gm1564WT	Gm1564KO	OK	0.14661	0.939991	2.68066	1.339	0.1643	0.400135	no
1700108J01Rik	1700108J01Rik	-	chr14:122181693-122451146	Gm1564WT	Gm1564KO	NOTEST	0	0	0	0	1	1	no
1700109F18Rik	1700109F18Rik	-	chr2:74710043-74748271	Gm1564WT	Gm1564KO	NOTEST	0	0.0830828	inf	0	1	1	no
1700109G14Rik	1700109G14Rik	-	chr14:61292982-61305334	Gm1564WT	Gm1564KO	NOTEST	0.0883849	0	#NAME?	0	1	1	no
1700109G15Rik	1700109G15Rik	-	chr11:84716975-84720432	Gm1564WT	Gm1564KO	NOTEST	0	0	0	0	1	1	no
1700109H08Rik	1700109H08Rik	-	chr5:3571715-3637101	Gm1564WT	Gm1564KO	OK	0.129195	1.09569	3.08421	0.580217	0.39725	0.639612	no
1700109I08Rik	1700109I08Rik	-	chr14:39655662-39685293	Gm1564WT	Gm1564KO	NOTEST	0	0	0	0	1	1	no
1700110C19Rik	1700110C19Rik	-	chr17:10324601-10329312	Gm1564WT	Gm1564KO	OK	0.187662	1.6866	3.16791	1.53341	0.1469	0.375579	no
1700110I01Rik	1700110I01Rik	-	chr14:3634511-3800987	Gm1564WT	Gm1564KO	NOTEST	0	0	0	0	1	1	no
1700110K17Rik	1700110K17Rik	-	chr9:40297906-40455764	Gm1564WT	Gm1564KO	NOTEST	0	0	0	0	1	1	no
1700110M21Rik	1700110M21Rik	-	chr14:101197689-101200069	Gm1564WT	Gm1564KO	NOTEST	0	0	0	0	1	1	no
1700111N16Rik	1700111N16Rik	-	chrX:69929259-70143588	Gm1564WT	Gm1564KO	NOTEST	0	0	0	0	1	1	no
1700112E06Rik	1700112E06Rik	-	chr14:22019711-23094571	Gm1564WT	Gm1564KO	OK	0.428381	0.615905	0.523812	0.295594	0.80095	0.908034	no
1700112H15Rik	1700112H15Rik	-	chr1:184527840-184557691	Gm1564WT	Gm1564KO	OK	0.302574	0.223063	-0.439838	-0.192048	0.66035	0.827731	no
1700112J05Rik	1700112J05Rik	-	chr5:77004054-77061522	Gm1564WT	Gm1564KO	NOTEST	0	0.0339424	inf	0	1	1	no
1700113A16Rik	1700113A16Rik	-	chr3:88171559-88177785	Gm1564WT	Gm1564KO	OK	8.46194	10.8217	0.354869	0.748254	0.21915	0.469163	no
1700113H08Rik	1700113H08Rik	-	chr10:87058045-87230599	Gm1564WT	Gm1564KO	NOTEST	0	0	0	0	1	1	no
1700119H24Rik	1700119H24Rik	-	chr16:34784949-35002434	Gm1564WT	Gm1564KO	NOTEST	0	0.0786759	inf	0	1	1	no
1700120C14Rik	1700120C14Rik	-	chr15:99224975-99262041	Gm1564WT	Gm1564KO	OK	5.34526	2.05292	-1.38058	-0.485849	0.4456	0.679924	no
1700120E14Rik	1700120E14Rik	-	chr18:74442618-74771477	Gm1564WT	Gm1564KO	NOTEST	0	0.0305063	inf	0	1	1	no
1700120G07Rik	1700120G07Rik	-	chr7:135191764-135196002	Gm1564WT	Gm1564KO	NOTEST	0	0.00957745	inf	0	1	1	no
1700120K04Rik	1700120K04Rik	-	chr7:127603902-127604445	Gm1564WT	Gm1564KO	OK	0.234542	2.7643	3.559	1.4567	0.17305	0.411552	no
1700121L16Rik	1700121L16Rik	-	chrX:104816775-104842455	Gm1564WT	Gm1564KO	NOTEST	0	0	0	0	1	1	no
1700121N20Rik	1700121N20Rik	-	chr12:106442651-106447666	Gm1564WT	Gm1564KO	NOTEST	0.00706834	0	#NAME?	0	1	1	no
1700122O11Rik	1700122O11Rik	-	chr17:48036744-48038293	Gm1564WT	Gm1564KO	NOTEST	0	0	0	0	1	1	no
1700123I01Rik	1700123I01Rik	-	chr19:6184409-6224219	Gm1564WT	Gm1564KO	OK	6.35138	4.62063	-0.45898	-0.836804	0.1645	0.400432	no
1700123K08Rik	1700123K08Rik	-	chr5:138561839-138564694	Gm1564WT	Gm1564KO	NOTEST	0.00905416	0	#NAME?	0	1	1	no
1700123L14Rik	1700123L14Rik	-	chr6:96113153-96657198	Gm1564WT	Gm1564KO	NOTEST	0.216525	0.0878607	-1.30124	0	1	1	no
1700123M08Rik	1700123M08Rik	-	chr4:11966573-11994295	Gm1564WT	Gm1564KO	OK	1.26512	1.93983	0.61666	0.511797	0.3715	0.619864	no
1700123O12Rik	1700123O12Rik	-	chr4:10508030-10797802	Gm1564WT	Gm1564KO	NOTEST	0	0	0	0	1	1	no
1700123O20Rik	1700123O20Rik	-	chr14:54642160-54690742	Gm1564WT	Gm1564KO	OK	31.6132	21.5928	-0.549977	-0.912568	0.13395	0.35576	no
1700123O21Rik	1700123O21Rik	-	chr16:5884792-7412480	Gm1564WT	Gm1564KO	NOTEST	0.178566	0.109688	-0.703053	0	1	1	no
1700125G02Rik	1700125G02Rik	-	chr4:124881784-124917800	Gm1564WT	Gm1564KO	NOTEST	0	0	0	0	1	1	no
1700125G22Rik	1700125G22Rik	-	chr3:27154025-27157019	Gm1564WT	Gm1564KO	NOTEST	0	0	0	0	1	1	no
1700125H03Rik	1700125H03Rik	-	chr8:68356780-68735146	Gm1564WT	Gm1564KO	OK	0.314308	0.739848	1.23505	0.34621	0.67225	0.834211	no
1700125H20Rik	1700125H20Rik	-	chr11:85171095-85181154	Gm1564WT	Gm1564KO	OK	1.23281	0.229747	-2.42383	-1.36398	0.2349	0.486186	no
1700126H18Rik	1700126H18Rik	-	chr5:66166606-66191335	Gm1564WT	Gm1564KO	NOTEST	0	0	0	0	1	1	no
1700128A07Rik	1700128A07Rik	-	chr14:106417186-106486520	Gm1564WT	Gm1564KO	NOTEST	0	0	0	0	1	1	no
1700128F08Rik	1700128F08Rik	-	chr9:8221888-8241987	Gm1564WT	Gm1564KO	NOTEST	0	0	0	0	1	1	no
1700129C05Rik	1700129C05Rik	-	chr14:59133039-59142893	Gm1564WT	Gm1564KO	NOTEST	0	0	0	0	1	1	no
1810006J02Rik	1810006J02Rik	-	chr1:98131466-98144655	Gm1564WT	Gm1564KO	NOTEST	0.0375018	0.0471561	0.330484	0	1	1	no
1810007C17Rik	1810007C17Rik	-	chr12:49476992-49480862	Gm1564WT	Gm1564KO	NOTEST	0	0	0	0	1	1	no
1810007D17Rik	1810007D17Rik	-	chr19:58606328-58629753	Gm1564WT	Gm1564KO	NOTEST	0	0	0	0	1	1	no
1810007I06Rik	1810007I06Rik	-	chr16:13715061-13739471	Gm1564WT	Gm1564KO	NOTEST	0	0	0	0	1	1	no
1810008I18Rik	1810008I18Rik	-	chr7:65804051-65806223	Gm1564WT	Gm1564KO	NOTEST	0	0.202266	inf	0	1	1	no
1810009A15Rik	1810009A15Rik	-	chr19:8888902-8890740	Gm1564WT	Gm1564KO	OK	57.8341	48.7808	-0.245606	-0.704902	0.22915	0.47918	no
1810009J06Rik	1810009J06Rik	-	chr6:40964771-40968427	Gm1564WT	Gm1564KO	NOTEST	0	0	0	0	1	1	no
1810010D01Rik	1810010D01Rik	-	chr7:145205817-145208119	Gm1564WT	Gm1564KO	OK	0.577154	0	#NAME?	#NAME?	0.08075	0.264512	no
1810010H24Rik	1810010H24Rik	-	chr11:107028222-107030442	Gm1564WT	Gm1564KO	OK	1.57332	1.48658	-0.0818158	-0.0781015	0.8914	0.953241	no
1810011H11Rik	1810011H11Rik	-	chr14:32785962-32817968	Gm1564WT	Gm1564KO	OK	0.372136	0.278773	-0.416741	-0.229031	0.6724	0.834211	no
1810011O10Rik	1810011O10Rik	-	chr8:24437615-24438946	Gm1564WT	Gm1564KO	OK	6.67511	7.41156	0.150986	0.319655	0.57355	0.769346	no
1810012K16Rik	1810012K16Rik	-	chr8:22398720-22399591	Gm1564WT	Gm1564KO	NOTEST	0.0144316	0	#NAME?	0	1	1	no
1810013A23Rik	1810013A23Rik	-	chr17:28232753-28301469	Gm1564WT	Gm1564KO	NOTEST	0	0	0	0	1	1	no
1810013L24Rik	1810013L24Rik	-	chr16:8830099-8858924	Gm1564WT	Gm1564KO	OK	26.3292	21.981	-0.26041	-1.23405	0.0581	0.216473	no
1810014B01Rik	1810014B01Rik	-	chr10:86685526-86689954	Gm1564WT	Gm1564KO	OK	2.09754	3.37783	0.687396	1.58962	0.03005	0.142076	no
1810018F18Rik	1810018F18Rik	-	chr19:58698916-58701323	Gm1564WT	Gm1564KO	NOTEST	0	0	0	0	1	1	no
1810019D21Rik	1810019D21Rik	-	chr8:106131182-106138722	Gm1564WT	Gm1564KO	OK	1.10904	0.624636	-0.828225	-0.396973	0.52435	0.739285	no
1810019J16Rik	1810019J16Rik	-	chr4:133518962-133530790	Gm1564WT	Gm1564KO	OK	20.9687	20.3091	-0.0461146	-0.161992	0.83375	0.924128	no
1810020O05Rik	1810020O05Rik	-	chr6:87675592-87690847	Gm1564WT	Gm1564KO	OK	0.100927	0.651626	2.69073	1.02064	0.1882	0.432228	no
1810021B22Rik	1810021B22Rik	-	chr15:89071197-89075854	Gm1564WT	Gm1564KO	OK	2.46452	1.2946	-0.928798	-0.539451	0.3879	0.632308	no
1810022K09Rik	1810022K09Rik	-	chr3:14578670-14611256	Gm1564WT	Gm1564KO	OK	3.58685	3.25246	-0.141183	-0.0710523	0.9255	0.967662	no
1810024B03Rik	1810024B03Rik	-	chr2:127186354-127208280	Gm1564WT	Gm1564KO	NOTEST	0	0.0697949	inf	0	1	1	no
1810026B05Rik	1810026B05Rik	-	chr7:73426651-73558395	Gm1564WT	Gm1564KO	OK	0.950698	0.925017	-0.0395083	-0.0534745	0.9519	0.980264	no
1810026J23Rik	1810026J23Rik	-	chr9:21546893-21595970	Gm1564WT	Gm1564KO	OK	35.9289	24.6188	-0.545383	-1.24797	0.03175	0.147665	no
1810030O07Rik	1810030O07Rik	-	chrX:12654883-12673546	Gm1564WT	Gm1564KO	OK	19.9535	23.4979	0.23589	1.01948	0.1256	0.341898	no
1810032O08Rik	1810032O08Rik	-	chr11:116671659-116675798	Gm1564WT	Gm1564KO	OK	2.03239	1.04472	-0.960062	-0.725051	0.32405	0.57562	no
1810033B17Rik	1810033B17Rik	-	chr8:3665761-3668905	Gm1564WT	Gm1564KO	OK	0.210875	0.224198	0.088384	0.0409039	0.39195	0.635411	no
1810034E14Rik	1810034E14Rik	-	chr13:64192544-64274988	Gm1564WT	Gm1564KO	OK	0.623589	0.582872	-0.0974165	-0.0429663	0.9492	0.979017	no
1810035I16Rik	1810035I16Rik	-	chr4:141838239-141846990	Gm1564WT	Gm1564KO	NOTEST	0	0	0	0	1	1	no
Dpep3	Dpep3	-	chr8:105973519-105979419	Gm1564WT	Gm1564KO	OK	1.85272	7.74207	2.06307	2.62909	0.00025	0.00412179	yes
1810041L15Rik	1810041L15Rik	-	chr15:84379202-84447097	Gm1564WT	Gm1564KO	OK	1.1483	0.842632	-0.446528	-0.72219	0.21575	0.465248	no
1810043G02Rik	1810043G02Rik	-	chr10:77978649-77985438	Gm1564WT	Gm1564KO	OK	16.2271	13.5027	-0.26515	-0.743725	0.23675	0.487786	no
1810043H04Rik	1810043H04Rik	-	chr11:120098933-120100424	Gm1564WT	Gm1564KO	OK	64.9662	56.9341	-0.190395	-0.39642	0.49785	0.719241	no
1810044D09Rik	1810044D09Rik	-	chr6:91440986-91441755	Gm1564WT	Gm1564KO	OK	5.56606	10.8664	0.965147	0.988778	0.10085	0.302523	no
1810046K07Rik	1810046K07Rik	-	chr9:51289685-51328917	Gm1564WT	Gm1564KO	NOTEST	0	0	0	0	1	1	no
1810053B23Rik	1810053B23Rik	-	chr16:93343715-93359543	Gm1564WT	Gm1564KO	NOTEST	0.184999	0.13778	-0.425153	0	1	1	no
1810055G02Rik	1810055G02Rik	-	chr19:3708332-3717881	Gm1564WT	Gm1564KO	OK	18.9976	15.4715	-0.296202	-0.848504	0.16265	0.398191	no
Tuba3b	Tuba3b	-	chr6:145615962-145621477	Gm1564WT	Gm1564KO	OK	14.302	53.1722	1.89446	5.08989	5e-05	0.00106494	yes
1810062G17Rik	1810062G17Rik	-	chr3:36475936-36482299	Gm1564WT	Gm1564KO	NOTEST	0.144408	0.0662754	-1.12361	0	1	1	no
1810062O18Rik	1810062O18Rik	-	chr14:20499313-20618354	Gm1564WT	Gm1564KO	OK	0.387539	0.540996	0.481278	0.0907523	0.8591	0.936648	no
1810064F22Rik	1810064F22Rik	-	chr9:22055459-22389206	Gm1564WT	Gm1564KO	NOTEST	0.111665	0.0492719	-1.18034	0	1	1	no
1810065E05Rik	1810065E05Rik	-	chr11:58421110-58426023	Gm1564WT	Gm1564KO	NOTEST	0.176938	0	#NAME?	0	1	1	no
2010001E11Rik	2010001E11Rik	-	chr10:39920381-39926923	Gm1564WT	Gm1564KO	NOTEST	0.0615017	0.00256542	-4.58336	0	1	1	no
2010001M06Rik	2010001M06Rik	-	chr5:135009151-135013157	Gm1564WT	Gm1564KO	OK	2.801	1.21617	-1.2036	-0.510424	0.6907	0.845269	no
2010002M12Rik	2010002M12Rik	-	chr19:34617050-34640743	Gm1564WT	Gm1564KO	NOTEST	0	0.00159049	inf	0	1	1	no
2010003K11Rik	2010003K11Rik	-	chr19:4496787-4498583	Gm1564WT	Gm1564KO	OK	0.2905	0.143777	-1.0147	-0.46093	0.6341	0.812273	no
2010003O02Rik	2010003O02Rik	-	chr4:40259605-40270221	Gm1564WT	Gm1564KO	OK	48.7494	30.0282	-0.699067	-0.399301	0.50525	0.725102	no
2010005H15Rik	2010005H15Rik	-	chr16:36221561-36257427	Gm1564WT	Gm1564KO	OK	0.268812	0	#NAME?	#NAME?	0.07195	0.246981	no
2010009K17Rik	2010009K17Rik	-	chr2:158028793-158091797	Gm1564WT	Gm1564KO	OK	1.64795	0.856142	-0.944752	-0.293853	0.776	0.894768	no
2010010A06Rik	2010010A06Rik	-	chr18:75288659-75297329	Gm1564WT	Gm1564KO	OK	0.665193	0.373727	-0.831788	-0.356746	0.767	0.889108	no
2010012O05Rik	2010012O05Rik	-	chr19:46689905-46703382	Gm1564WT	Gm1564KO	OK	3.06269	4.52319	0.562538	1.81708	0.0217	0.113121	no
2010015L04Rik	2010015L04Rik	-	chr4:155400968-155443110	Gm1564WT	Gm1564KO	OK	0.275701	0.955101	1.79255	1.00622	0.2444	0.494354	no
2010016I18Rik	2010016I18Rik	-	chr3:106481985-106547761	Gm1564WT	Gm1564KO	NOTEST	0	0.0250593	inf	0	1	1	no
2010106C02Rik	2010106C02Rik	-	chr17:86167784-86657919	Gm1564WT	Gm1564KO	NOTEST	0	0	0	0	1	1	no
2010106E10Rik	2010106E10Rik	-	chrX:112495273-112558343	Gm1564WT	Gm1564KO	NOTEST	0	0	0	0	1	1	no
2010107E04Rik	2010107E04Rik	-	chr12:111961375-111966977	Gm1564WT	Gm1564KO	OK	92.3929	101.885	0.141086	0.332119	0.5659	0.764613	no
2010107G12Rik	2010107G12Rik	-	chr6:34945294-34977999	Gm1564WT	Gm1564KO	NOTEST	0.110319	0.0961965	-0.197619	0	1	1	no
2010107G23Rik	2010107G23Rik	-	chr10:62107655-62111013	Gm1564WT	Gm1564KO	OK	1.68054	0.565914	-1.57027	-1.35554	0.0264	0.129263	no
2010109A12Rik	2010109A12Rik	-	chr5:93206517-93213474	Gm1564WT	Gm1564KO	OK	1.05129	0.411655	-1.35265	-0.656333	0.4312	0.668686	no
2010109I03Rik	2010109I03Rik	-	chr15:74878335-74881704	Gm1564WT	Gm1564KO	NOTEST	0	0.0455709	inf	0	1	1	no
2010111I01Rik	2010111I01Rik	-	chr13:63014933-63299656	Gm1564WT	Gm1564KO	OK	2.71106	1.77286	-0.612779	-1.03069	0.0842	0.271538	no
2010204K13Rik	2010204K13Rik	-	chrX:7411816-7422988	Gm1564WT	Gm1564KO	OK	10.8719	10.6364	-0.0315962	-0.0352382	0.9551	0.981473	no
2010300C02Rik	2010300C02Rik	-	chr1:37611675-37719811	Gm1564WT	Gm1564KO	OK	1.20227	1.677	0.480124	0.702097	0.2004	0.446723	no
2010308F09Rik	2010308F09Rik	-	chrX:13234640-13247733	Gm1564WT	Gm1564KO	OK	0.355319	0	#NAME?	#NAME?	0.12525	0.34167	no
2010310C07Rik	2010310C07Rik	-	chr6:42358486-42380558	Gm1564WT	Gm1564KO	NOTEST	0	0	0	0	1	1	no
2010315B03Rik	2010315B03Rik	-	chr9:124291803-124312694	Gm1564WT	Gm1564KO	OK	0.354276	0.400117	0.175546	0.247059	0.77235	0.892296	no
2010320M18Rik	2010320M18Rik	-	chr8:70776861-70777606	Gm1564WT	Gm1564KO	OK	23.5387	20.6637	-0.187932	-0.357108	0.5308	0.743007	no
2200002D01Rik	2200002D01Rik	-	chr7:29238322-29248467	Gm1564WT	Gm1564KO	OK	5.60302	4.74189	-0.240742	-0.141608	0.8363	0.925655	no
2200002J24Rik	2200002J24Rik	-	chr7:30698925-30700534	Gm1564WT	Gm1564KO	OK	3.17694	1.25295	-1.34232	-1.06482	0.14385	0.37142	no
2210010C04Rik	2210010C04Rik	-	chr6:41030267-41035509	Gm1564WT	Gm1564KO	NOTEST	0	0	0	0	1	1	no
Trap1a	Trap1a	-	chrX:139240225-139357738	Gm1564WT	Gm1564KO	OK	24.8276	92.2621	1.89379	7.32648	5e-05	0.00106494	yes
2210015D19Rik	2210015D19Rik	-	chr11:5713416-5784710	Gm1564WT	Gm1564KO	OK	3.12758	3.32774	0.0894962	0.101164	0.8624	0.937716	no
2210016F16Rik	2210016F16Rik	-	chr13:58380045-58385225	Gm1564WT	Gm1564KO	OK	14.525	14.5926	0.00669702	0.0222209	0.9672	0.987377	no
2210016L21Rik	2210016L21Rik	-	chr5:114942201-114948540	Gm1564WT	Gm1564KO	OK	27.6582	25.9409	-0.0924739	-0.271155	0.6588	0.826869	no
2210018M11Rik	2210018M11Rik	-	chr7:98590605-98656569	Gm1564WT	Gm1564KO	OK	12.3284	14.8143	0.265004	1.01382	0.0872	0.277609	no
2210019I11Rik	2210019I11Rik	-	chr5:147228597-147275149	Gm1564WT	Gm1564KO	NOTEST	0	0	0	0	1	1	no
2210039B01Rik	2210039B01Rik	-	chr12:73548482-73551986	Gm1564WT	Gm1564KO	NOTEST	0	0	0	0	1	1	no
2210404J11Rik	2210404J11Rik	-	chr17:15041611-15064232	Gm1564WT	Gm1564KO	OK	1.79253	2.81677	0.652044	0.892602	0.14455	0.372415	no
2210404O07Rik	2210404O07Rik	-	chr10:81393063-81395079	Gm1564WT	Gm1564KO	OK	4.91324	5.73524	0.223179	0.199035	0.71745	0.860437	no
2210404O09Rik	2210404O09Rik	-	chr17:21879569-21909926	Gm1564WT	Gm1564KO	OK	0.410285	0.314536	-0.383401	-0.369714	0.65	0.821246	no
2210407C18Rik	2210407C18Rik	-	chr11:58608205-58613492	Gm1564WT	Gm1564KO	OK	0.232905	0	#NAME?	#NAME?	0.1215	0.337104	no
2210408F21Rik	2210408F21Rik	-	chr6:31220350-31337394	Gm1564WT	Gm1564KO	NOTEST	0	0	0	0	1	1	no
2210408I21Rik	2210408I21Rik	-	chr13:77135535-77613679	Gm1564WT	Gm1564KO	OK	0.914622	0.724155	-0.336877	-0.346467	0.5234	0.738621	no
2210409D07Rik	2210409D07Rik	-	chr18:57533825-57731065	Gm1564WT	Gm1564KO	NOTEST	0.0216204	0	#NAME?	0	1	1	no
2210409E12Rik	2210409E12Rik	-	chr11:88972637-88973014	Gm1564WT	Gm1564KO	OK	3.05562	1.84781	-0.725651	-0.436558	0.48245	0.708424	no
2210414B05Rik	2210414B05Rik	-	chr4:3656505-3663108	Gm1564WT	Gm1564KO	NOTEST	0	0	0	0	1	1	no
2210416O15Rik	2210416O15Rik	-	chr11:88098057-88194140	Gm1564WT	Gm1564KO	NOTEST	0.150121	0.200812	0.419721	0	1	1	no
2210417A02Rik	2210417A02Rik	-	chr5:148741839-148743139	Gm1564WT	Gm1564KO	OK	0.559445	0.484184	-0.20844	-0.0985774	0.6886	0.843967	no
2210417K05Rik	2210417K05Rik	-	chr10:62268854-62379908	Gm1564WT	Gm1564KO	OK	0.484562	1.28084	1.40234	0.327181	0.598	0.787531	no
2210420H20Rik	2210420H20Rik	-	chr18:82754504-82759039	Gm1564WT	Gm1564KO	NOTEST	0	0	0	0	1	1	no
2300002M23Rik	2300002M23Rik	-	chr17:35567484-35568945	Gm1564WT	Gm1564KO	NOTEST	0	0.0126043	inf	0	1	1	no
2300003K06Rik	2300003K06Rik	-	chr11:99837147-99838066	Gm1564WT	Gm1564KO	NOTEST	0	0	0	0	1	1	no
2300005B03Rik	2300005B03Rik	-	chr15:74742838-74746687	Gm1564WT	Gm1564KO	NOTEST	0	0	0	0	1	1	no
Dlx3	Dlx3	-	chr11:95120116-95125291	Gm1564WT	Gm1564KO	OK	4.74684	17.2301	1.85989	4.48366	5e-05	0.00106494	yes
2310001H17Rik	2310001H17Rik	-	chr6:129232622-129238482	Gm1564WT	Gm1564KO	NOTEST	0	0	0	0	1	1	no
2310001K24Rik	2310001K24Rik	-	chr2:163468702-163473003	Gm1564WT	Gm1564KO	OK	1.78024	0	#NAME?	#NAME?	0.16645	0.402191	no
2310002D06Rik	2310002D06Rik	-	chr12:80507205-80517954	Gm1564WT	Gm1564KO	NOTEST	0	0	0	0	1	1	no
2310002F09Rik	2310002F09Rik	-	chr7:43745465-43755936	Gm1564WT	Gm1564KO	NOTEST	0	0	0	0	1	1	no
2310002J15Rik	2310002J15Rik	-	chr2:25238818-25239897	Gm1564WT	Gm1564KO	NOTEST	0	0	0	0	1	1	no
2310002L09Rik	2310002L09Rik	-	chr4:73939370-73950846	Gm1564WT	Gm1564KO	NOTEST	0	0	0	0	1	1	no
2310003H01Rik	2310003H01Rik	-	chr11:120369561-120378746	Gm1564WT	Gm1564KO	OK	26.262	35.2617	0.425125	1.64499	0.01225	0.0765265	no
2310005A03Rik	2310005A03Rik	-	chr2:155097790-155100079	Gm1564WT	Gm1564KO	NOTEST	0	0.00510413	inf	0	1	1	no
2310005E17Rik	2310005E17Rik	-	chr13:98424109-98435065	Gm1564WT	Gm1564KO	NOTEST	0	0	0	0	1	1	no
2310005G13Rik	2310005G13Rik	-	chr16:57036966-57071346	Gm1564WT	Gm1564KO	NOTEST	0.112493	0.0274851	-2.03311	0	1	1	no
2310007B03Rik	2310007B03Rik	-	chr1:93151354-93160948	Gm1564WT	Gm1564KO	NOTEST	0.125933	0.031173	-2.01428	0	1	1	no
2310007L24Rik	2310007L24Rik	-	chr11:106374825-106377114	Gm1564WT	Gm1564KO	NOTEST	0	0	0	0	1	1	no
2310008H04Rik	2310008H04Rik	-	chr16:15887285-16146833	Gm1564WT	Gm1564KO	OK	17.7648	15.5193	-0.194958	-0.710543	0.2367	0.487748	no
2310008N11Rik	2310008N11Rik	-	chr8:26814596-26824423	Gm1564WT	Gm1564KO	OK	0.312344	0	#NAME?	#NAME?	0.0593	0.219563	no
2310009A05Rik	2310009A05Rik	-	chr9:73039717-73042775	Gm1564WT	Gm1564KO	OK	26.0665	23.0289	-0.17875	-0.304173	0.57785	0.772825	no
2310009B15Rik	2310009B15Rik	-	chr1:138851978-138856854	Gm1564WT	Gm1564KO	OK	14.465	9.7844	-0.564006	-0.669017	0.2845	0.535184	no
2310010J17Rik	2310010J17Rik	-	chr7:90124835-90129936	Gm1564WT	Gm1564KO	OK	21.6698	11.5328	-0.909939	-1.11385	0.06	0.220933	no
2310011J03Rik	2310011J03Rik	-	chr10:79697304-80369637	Gm1564WT	Gm1564KO	OK	39.0448	28.4816	-0.455099	-0.161558	0.85615	0.935158	no
2310014F07Rik	2310014F07Rik	-	chr9:50488798-50505639	Gm1564WT	Gm1564KO	NOTEST	0.0519232	0	#NAME?	0	1	1	no
2310014L17Rik	2310014L17Rik	-	chr7:12927415-12931072	Gm1564WT	Gm1564KO	OK	0.23875	0.102671	-1.21748	-0.712321	0.1692	0.406096	no
2310015A10Rik	2310015A10Rik	-	chr12:80120545-80132844	Gm1564WT	Gm1564KO	OK	1.65512	2.21765	0.422094	0.992573	0.1009	0.302523	no
2310015B20Rik	2310015B20Rik	-	chr10:70204666-70219711	Gm1564WT	Gm1564KO	OK	1.15654	0.95501	-0.276231	-0.161044	0.6401	0.816096	no
2310015D24Rik	2310015D24Rik	-	chr16:13514130-13520419	Gm1564WT	Gm1564KO	NOTEST	0	0	0	0	1	1	no
2310016D03Rik	2310016D03Rik	-	chr12:30410558-30467358	Gm1564WT	Gm1564KO	NOTEST	0	0.00348183	inf	0	1	1	no
2310020H05Rik	2310020H05Rik	-	chr13:99076527-99087921	Gm1564WT	Gm1564KO	NOTEST	0	0	0	0	1	1	no
2310022A10Rik	2310022A10Rik	-	chr7:27553289-27582098	Gm1564WT	Gm1564KO	OK	25.2255	20.709	-0.284627	-1.00864	0.08855	0.280111	no
2310022B05Rik	2310022B05Rik	-	chr8:124635755-124663369	Gm1564WT	Gm1564KO	OK	57.161	47.9867	-0.252397	-1.07415	0.0674	0.237341	no
2310030A07Rik	2310030A07Rik	-	chr1:150319416-150346771	Gm1564WT	Gm1564KO	NOTEST	0	0	0	0	1	1	no
2310030G06Rik	2310030G06Rik	-	chr9:50739690-50746521	Gm1564WT	Gm1564KO	OK	2.43464	2.17947	-0.159732	-0.216048	0.736	0.870435	no
2310033P09Rik	2310033P09Rik	-	chr11:59208360-59210734	Gm1564WT	Gm1564KO	OK	85.6499	108.615	0.342702	1.33859	0.02715	0.131804	no
2310034C09Rik	2310034C09Rik	-	chr16:88758846-88759789	Gm1564WT	Gm1564KO	NOTEST	0	0	0	0	1	1	no
2310034G01Rik	2310034G01Rik	-	chr19:46348200-46348988	Gm1564WT	Gm1564KO	OK	4.92901	2.41648	-1.02839	-1.05794	0.0758	0.25469	no
2310034O05Rik	2310034O05Rik	-	chr5:100210691-100218049	Gm1564WT	Gm1564KO	NOTEST	0.364414	0.10498	-1.79546	0	1	1	no
2310035C23Rik	2310035C23Rik	-	chr1:105663860-105755131	Gm1564WT	Gm1564KO	OK	10.8696	9.88929	-0.136362	-0.585267	0.35835	0.608808	no
Trim71	Trim71	-	chr9:114511272-114564369	Gm1564WT	Gm1564KO	OK	2.0577	7.22368	1.8117	4.72932	5e-05	0.00106494	yes
2310039H08Rik	2310039H08Rik	-	chr17:46772634-46773407	Gm1564WT	Gm1564KO	OK	20.8289	17.8318	-0.224129	-0.402726	0.51015	0.728603	no
2310039L15Rik	2310039L15Rik	-	chr10:95336275-95363216	Gm1564WT	Gm1564KO	OK	1.26304	0.658987	-0.938575	-0.570068	0.3324	0.583719	no
2310040G24Rik	2310040G24Rik	-	chr6:86483375-86488227	Gm1564WT	Gm1564KO	OK	1.79165	1.3282	-0.431811	-0.25763	0.6629	0.828961	no
2310042D19Rik	2310042D19Rik	-	chr4:156215926-156221307	Gm1564WT	Gm1564KO	OK	0.343632	0.450583	0.390927	0.329951	0.5846	0.777396	no
2310042E22Rik	2310042E22Rik	-	chr16:21152658-21153944	Gm1564WT	Gm1564KO	NOTEST	0	0	0	0	1	1	no
2310043L19Rik	2310043L19Rik	-	chr1:177641541-177642943	Gm1564WT	Gm1564KO	NOTEST	0	0.152321	inf	0	1	1	no
2310043O21Rik	2310043O21Rik	-	chr15:38549343-38594934	Gm1564WT	Gm1564KO	NOTEST	0	0	0	0	1	1	no
2310044G17Rik	2310044G17Rik	-	chr12:86947042-86965365	Gm1564WT	Gm1564KO	OK	6.45753	8.16018	0.33762	1.10518	0.0572	0.214782	no
2310045N01Rik	2310045N01Rik	-	chr8:70139712-70147260	Gm1564WT	Gm1564KO	OK	36.4426	31.6537	-0.20325	-0.448106	0.46825	0.698564	no
2310047M10Rik	2310047M10Rik	-	chr11:69059774-69061576	Gm1564WT	Gm1564KO	OK	28.8722	21.806	-0.404955	-1.21916	0.05705	0.214481	no
2310050B05Rik	2310050B05Rik	-	chr10:81194690-81230779	Gm1564WT	Gm1564KO	NOTEST	0	0	0	0	1	1	no
2310050C09Rik	2310050C09Rik	-	chr3:92868358-92870205	Gm1564WT	Gm1564KO	NOTEST	0.013227	0	#NAME?	0	1	1	no
2310057J18Rik	2310057J18Rik	-	chr10:28972287-28986306	Gm1564WT	Gm1564KO	NOTEST	0	0	0	0	1	1	no
2310057M21Rik	2310057M21Rik	-	chr7:131342717-131362698	Gm1564WT	Gm1564KO	OK	3.21284	3.14549	-0.0305645	-0.0646443	0.9118	0.960831	no
2310057N15Rik	2310057N15Rik	-	chr16:88773180-88774206	Gm1564WT	Gm1564KO	NOTEST	0	0	0	0	1	1	no
Bend4	Bend4	-	chr5:67392146-67427799	Gm1564WT	Gm1564KO	OK	2.75074	8.97129	1.7055	5.97811	5e-05	0.00106494	yes
2310061J03Rik	2310061J03Rik	-	chr16:55973267-56008912	Gm1564WT	Gm1564KO	OK	9.50597	9.11715	-0.0602507	-0.059314	0.91665	0.963712	no
2310061N02Rik	2310061N02Rik	-	chr16:88707170-88707962	Gm1564WT	Gm1564KO	NOTEST	0	0	0	0	1	1	no
2310065F04Rik	2310065F04Rik	-	chr11:67112460-67120080	Gm1564WT	Gm1564KO	NOTEST	0	0	0	0	1	1	no
2310067B10Rik	2310067B10Rik	-	chr11:115765432-115799033	Gm1564WT	Gm1564KO	OK	31.9846	38.4247	0.264656	1.17694	0.06375	0.229259	no
2310068J16Rik	2310068J16Rik	-	chr15:99970073-100016358	Gm1564WT	Gm1564KO	OK	2.39725	1.60762	-0.576447	-0.268966	0.6504	0.821461	no
2310069B03Rik	2310069B03Rik	-	chr6:82877865-82881853	Gm1564WT	Gm1564KO	NOTEST	0.00230231	0	#NAME?	0	1	1	no
2310069G16Rik	2310069G16Rik	-	chr15:44671855-44805829	Gm1564WT	Gm1564KO	NOTEST	0	0.180815	inf	0	1	1	no
2310079G19Rik	2310079G19Rik	-	chr16:88626787-88627666	Gm1564WT	Gm1564KO	NOTEST	0	0	0	0	1	1	no
2310081J21Rik	2310081J21Rik	-	chr13:50679169-50680224	Gm1564WT	Gm1564KO	NOTEST	0	0	0	0	1	1	no
2410002F23Rik	2410002F23Rik	-	chr7:44246721-44252319	Gm1564WT	Gm1564KO	OK	9.95763	7.64327	-0.381612	-0.846495	0.14735	0.376043	no
2410003L11Rik	2410003L11Rik	-	chr11:97598510-97622893	Gm1564WT	Gm1564KO	OK	0	1.37224	inf	#NAME?	5e-05	0.00106494	yes
2410004B18Rik	2410004B18Rik	-	chr3:145938031-145944275	Gm1564WT	Gm1564KO	OK	16.723	14.9265	-0.163958	-0.367342	0.5217	0.736965	no
2410004I01Rik	2410004I01Rik	-	chr11:102958299-102964154	Gm1564WT	Gm1564KO	OK	1.00646	0.431784	-1.22091	-0.738868	0.15045	0.380863	no
2410004N09Rik	2410004N09Rik	-	chr18:33794891-33795989	Gm1564WT	Gm1564KO	OK	215.947	213.122	-0.0189928	-0.0496606	0.93025	0.970194	no
2410004P03Rik	2410004P03Rik	-	chr12:17004957-17011727	Gm1564WT	Gm1564KO	NOTEST	0.114834	0.108578	-0.0808215	0	1	1	no
2410006H16Rik	2410006H16Rik	-	chr11:62602876-62604806	Gm1564WT	Gm1564KO	OK	101.518	78.6703	-0.367842	-0.901826	0.12135	0.337061	no
2410007B07Rik	2410007B07Rik	-	chr3:75647440-75655731	Gm1564WT	Gm1564KO	NOTEST	0	0.0072409	inf	0	1	1	no
2410012E07Rik	2410012E07Rik	-	chr14:70852932-70873954	Gm1564WT	Gm1564KO	OK	0.637685	0.676871	0.0860376	0.0680501	0.46335	0.694754	no
2410012M07Rik	2410012M07Rik	-	chr9:98864766-98866580	Gm1564WT	Gm1564KO	OK	1.64406	2.97241	0.854369	1.0934	0.05215	0.203409	no
2410015M20Rik	2410015M20Rik	-	chr17:56607451-56609771	Gm1564WT	Gm1564KO	OK	63.7554	48.6181	-0.391054	-1.25091	0.0491	0.195828	no
2410016O06Rik	2410016O06Rik	-	chr12:83950607-83952953	Gm1564WT	Gm1564KO	OK	23.0984	24.8464	0.105242	0.331065	0.56265	0.763168	no
2410017I17Rik	2410017I17Rik	-	chr17:36145017-36162374	Gm1564WT	Gm1564KO	OK	0.122241	0.827057	2.75826	1.61199	0.1785	0.419002	no
2410018L13Rik	2410018L13Rik	-	chr12:22953996-23010243	Gm1564WT	Gm1564KO	OK	0.803656	0.23537	-1.77165	-1.06943	0.0492	0.196023	no
2410018M08Rik	2410018M08Rik	-	chr5:129895722-129903622	Gm1564WT	Gm1564KO	OK	3.63577	2.55374	-0.50965	-1.04525	0.1183	0.332427	no
2410021H03Rik	2410021H03Rik	-	chr17:69156809-69289987	Gm1564WT	Gm1564KO	NOTEST	0.00608729	0.0801199	3.71829	0	1	1	no
2410057H14Rik	2410057H14Rik	-	chr3:102720230-102772310	Gm1564WT	Gm1564KO	NOTEST	0	0	0	0	1	1	no
2410066E13Rik	2410066E13Rik	-	chr6:54681771-54700406	Gm1564WT	Gm1564KO	OK	4.15693	6.20378	0.577629	1.33361	0.0409	0.174176	no
2410076I21Rik	2410076I21Rik	-	chr9:58582239-58741559	Gm1564WT	Gm1564KO	OK	17.5097	16.7244	-0.0661968	-0.0663295	0.9138	0.961504	no
2410088K16Rik	2410088K16Rik	-	chr1:88754889-88755733	Gm1564WT	Gm1564KO	NOTEST	0	0	0	0	1	1	no
2410089E03Rik	2410089E03Rik	-	chr15:8169105-8271158	Gm1564WT	Gm1564KO	OK	7.11272	5.73567	-0.310439	-1.25243	0.0369	0.162908	no
2410114N07Rik	2410114N07Rik	-	chr4:34909788-34911481	Gm1564WT	Gm1564KO	NOTEST	0	0	0	0	1	1	no
2410124H12Rik	2410124H12Rik	-	chr16:92478741-92497365	Gm1564WT	Gm1564KO	NOTEST	0	0	0	0	1	1	no
2410127L17Rik	2410127L17Rik	-	chr19:18670779-18704792	Gm1564WT	Gm1564KO	OK	0.0506669	0.476673	3.23389	1.39605	0.0017	0.0183193	yes
2410131K14Rik	2410131K14Rik	-	chr5:118245226-118263114	Gm1564WT	Gm1564KO	OK	8.99746	10.1374	0.172098	0.537103	0.39605	0.638615	no
2410133F24Rik	2410133F24Rik	-	chr9:57129981-57142210	Gm1564WT	Gm1564KO	OK	0.507793	0.1843	-1.46219	-0.236859	0.5637	0.763853	no
2410137F16Rik	2410137F16Rik	-	chr5:116438721-116591817	Gm1564WT	Gm1564KO	NOTEST	0	0.0300663	inf	0	1	1	no
2410137M14Rik	2410137M14Rik	-	chr17:36977700-36981237	Gm1564WT	Gm1564KO	NOTEST	0	0.0499454	inf	0	1	1	no
2410141K09Rik	2410141K09Rik	-	chr13:66418113-66441118	Gm1564WT	Gm1564KO	OK	0	0.303585	inf	#NAME?	0.1091	0.317286	no
2500004C02Rik	2500004C02Rik	-	chr2:153341156-153345810	Gm1564WT	Gm1564KO	OK	2.72987	3.43149	0.330002	0.97787	0.24405	0.494071	no
2510002D24Rik	2510002D24Rik	-	chr16:18836579-18840113	Gm1564WT	Gm1564KO	OK	14.4448	12.2487	-0.237926	-0.481622	0.4216	0.661257	no
2510003D18Rik	2510003D18Rik	-	chr3:153844246-153853615	Gm1564WT	Gm1564KO	OK	3.83961	2.76718	-0.47254	-0.383098	0.4794	0.706168	no
2510003E04Rik	2510003E04Rik	-	chr10:62558469-62578457	Gm1564WT	Gm1564KO	OK	38.2302	35.1572	-0.120895	-0.527977	0.399	0.640956	no
2510009E07Rik	2510009E07Rik	-	chr16:21649044-21694665	Gm1564WT	Gm1564KO	OK	8.80089	9.94467	0.176274	0.723314	0.2431	0.493214	no
2510039O18Rik	2510039O18Rik	-	chr4:147940894-147947314	Gm1564WT	Gm1564KO	OK	72.6608	60.3396	-0.26807	-1.08155	0.06165	0.224432	no
2510049J12Rik	2510049J12Rik	-	chr6:115583546-115592576	Gm1564WT	Gm1564KO	OK	0.230437	0.0337664	-2.77071	-1.19706	0.23955	0.490135	no
2600006L11Rik	2600006L11Rik	-	chr9:64080760-64088045	Gm1564WT	Gm1564KO	OK	0	0.550252	inf	#NAME?	0.0539	0.206675	no
Stra8	Stra8	-	chr6:34920959-34939342	Gm1564WT	Gm1564KO	OK	124.467	402.517	1.69328	7.27393	5e-05	0.00106494	yes
2610002J02Rik	2610002J02Rik	-	chr4:155249965-155256687	Gm1564WT	Gm1564KO	OK	70.3971	52.9592	-0.410634	-1.37248	0.02355	0.119409	no
2610002M06Rik	2610002M06Rik	-	chrX:107782751-107872911	Gm1564WT	Gm1564KO	OK	2.78534	3.43416	0.302103	1.09691	0.10405	0.309079	no
2610005L07Rik	2610005L07Rik	-	chr8:20385781-20424814	Gm1564WT	Gm1564KO	NOTEST	0	0	0	0	1	1	no
2610008E11Rik	2610008E11Rik	-	chr10:79064373-79097600	Gm1564WT	Gm1564KO	OK	11.6072	10.9877	-0.0791387	-0.359625	0.5929	0.78383	no
2610015P09Rik	2610015P09Rik	-	chr16:43889901-43964314	Gm1564WT	Gm1564KO	OK	3.57466	2.22376	-0.684803	-1.41868	0.0145	0.0863774	no
2610016A17Rik	2610016A17Rik	-	chr19:25671133-25672239	Gm1564WT	Gm1564KO	NOTEST	0	0	0	0	1	1	no
2610017I09Rik	2610017I09Rik	-	chr1:42648199-42694825	Gm1564WT	Gm1564KO	NOTEST	0	0	0	0	1	1	no
2610018G03Rik	2610018G03Rik	-	chrX:50841435-50891850	Gm1564WT	Gm1564KO	OK	10.3431	8.00032	-0.370542	-1.27595	0.06935	0.241502	no
2610019E17Rik	2610019E17Rik	-	chr17:24528250-24528744	Gm1564WT	Gm1564KO	OK	15.7368	11.5702	-0.443729	-0.452032	0.4954	0.717722	no
2610020C07Rik	2610020C07Rik	-	chr16:11203382-11254325	Gm1564WT	Gm1564KO	OK	1.43358	1.06746	-0.425435	-0.228144	0.8066	0.910685	no
2610020H08Rik	2610020H08Rik	-	chr7:119794129-119848941	Gm1564WT	Gm1564KO	OK	7.55889	9.25968	0.292789	0.798834	0.19515	0.44031	no
2610027K06Rik	2610027K06Rik	-	chr11:85353163-85832388	Gm1564WT	Gm1564KO	OK	0.747402	0.732856	-0.0283538	-0.0139339	0.9792	0.991177	no
2610028E06Rik	2610028E06Rik	-	chr4:125887850-125922310	Gm1564WT	Gm1564KO	OK	3.23902	3.5755	0.142588	0.376898	0.5441	0.75111	no
2610028H24Rik	2610028H24Rik	-	chr10:76449080-76515857	Gm1564WT	Gm1564KO	NOTEST	0	0.0117244	inf	0	1	1	no
2610034B18Rik	2610034B18Rik	-	chr7:79925358-79935264	Gm1564WT	Gm1564KO	OK	9.59914	9.9669	0.0542401	0.152965	0.7896	0.902007	no
2610034M16Rik	2610034M16Rik	-	chr17:58878807-58991375	Gm1564WT	Gm1564KO	NOTEST	0	0	0	0	1	1	no
2610035D17Rik	2610035D17Rik	-	chr11:113043905-113201838	Gm1564WT	Gm1564KO	OK	6.0673	7.34219	0.275155	0.642807	0.31125	0.562948	no
2610035F20Rik	2610035F20Rik	-	chr14:122470376-122475199	Gm1564WT	Gm1564KO	NOTEST	0	0.0138943	inf	0	1	1	no
2610037D02Rik	2610037D02Rik	-	chr15:96182799-96203470	Gm1564WT	Gm1564KO	NOTEST	0	0.010298	inf	0	1	1	no
2610044O15Rik8	2610044O15Rik8	-	chr8:129216614-129234003	Gm1564WT	Gm1564KO	OK	3.95999	2.94514	-0.427162	-0.79046	0.24605	0.496228	no
2610100L16Rik	2610100L16Rik	-	chr3:17789920-17800071	Gm1564WT	Gm1564KO	NOTEST	0.127473	0.0314576	-2.01871	0	1	1	no
2610203C20Rik	2610203C20Rik	-	chr9:41581338-41592487	Gm1564WT	Gm1564KO	OK	6.06724	6.12899	0.0146083	0.042204	0.94565	0.976964	no
2610203C22Rik	2610203C22Rik	-	chr1:9548045-9631092	Gm1564WT	Gm1564KO	OK	0.495235	0.295655	-0.744197	-0.346698	0.70765	0.855278	no
2610204G22Rik	2610204G22Rik	-	chr4:155761191-155763560	Gm1564WT	Gm1564KO	OK	1.72105	0.631163	-1.4472	-1.00607	0.62975	0.809611	no
2610206C17Rik	2610206C17Rik	-	chr7:84689639-84776549	Gm1564WT	Gm1564KO	OK	0.318509	0.225873	-0.495822	-0.308267	0.62065	0.80233	no
2610301B20Rik	2610301B20Rik	-	chr4:10874497-10899423	Gm1564WT	Gm1564KO	OK	12.316	12.987	0.0765395	0.275011	0.65065	0.821461	no
Ccna2	Ccna2	-	chr3:36552605-36571996	Gm1564WT	Gm1564KO	OK	14.6562	45.3415	1.62933	6.42218	5e-05	0.00106494	yes
2610305D13Rik	2610305D13Rik	-	chr4:147611935-147642508	Gm1564WT	Gm1564KO	OK	0.776062	0.867649	0.160939	0.331085	0.7285	0.865971	no
2610306M01Rik	2610306M01Rik	-	chr6:86848406-86849440	Gm1564WT	Gm1564KO	OK	15.7918	8.9426	-0.820409	-1.42934	0.01135	0.0724021	no
2610307P16Rik	2610307P16Rik	-	chr13:28460033-28885422	Gm1564WT	Gm1564KO	OK	0.601371	0.528648	-0.185949	-0.172979	0.7667	0.88897	no
2610316D01Rik	2610316D01Rik	-	chr3:45280438-45378260	Gm1564WT	Gm1564KO	OK	0	0.33421	inf	#NAME?	5e-05	0.00106494	yes
2610318N02Rik	2610318N02Rik	-	chr16:17113397-17125106	Gm1564WT	Gm1564KO	OK	1.80532	1.16157	-0.636181	-0.538994	0.28235	0.532861	no
2610507B11Rik	2610507B11Rik	-	chr11:78261753-78290625	Gm1564WT	Gm1564KO	OK	56.5504	50.9787	-0.149642	-0.697379	0.2507	0.500782	no
2610507I01Rik	2610507I01Rik	-	chr11:59197792-59202431	Gm1564WT	Gm1564KO	OK	2.9977	3.92581	0.389134	0.980406	0.10575	0.311752	no
2610524H06Rik	2610524H06Rik	-	chr5:114821936-114823468	Gm1564WT	Gm1564KO	OK	40.7391	43.9593	0.109755	0.426385	0.52975	0.742479	no
2610528A11Rik	2610528A11Rik	-	chr14:37102139-37110101	Gm1564WT	Gm1564KO	NOTEST	0	0.0798841	inf	0	1	1	no
2610528J11Rik	2610528J11Rik	-	chr4:118527274-118530217	Gm1564WT	Gm1564KO	NOTEST	0	0.138759	inf	0	1	1	no
2700029M09Rik	2700029M09Rik	-	chr8:60890450-60907572	Gm1564WT	Gm1564KO	OK	14.1532	19.8561	0.488456	1.49057	0.0157	0.0910257	no
2700038G22Rik	2700038G22Rik	-	chr5:23787743-24161231	Gm1564WT	Gm1564KO	OK	0.136817	0.373207	1.44773	0.187897	0.62745	0.807733	no
2700046A07Rik	2700046A07Rik	-	chr18:62751673-62756347	Gm1564WT	Gm1564KO	OK	0.4194	0.231996	-0.854227	-0.600029	0.3252	0.576797	no
2700046G09Rik	2700046G09Rik	-	chr19:32389215-32391184	Gm1564WT	Gm1564KO	OK	1.21895	1.39747	0.197177	0.272339	0.655	0.824547	no
2700049A03Rik	2700049A03Rik	-	chr12:71136847-71243303	Gm1564WT	Gm1564KO	OK	2.78917	3.86316	0.469946	1.46514	0.0161	0.092578	no
Ireb2	Ireb2	-	chr9:54863754-54912534	Gm1564WT	Gm1564KO	OK	13.1641	40.4082	1.61804	9.31539	5e-05	0.00106494	yes
2700054A10Rik	2700054A10Rik	-	chr17:13487020-13554094	Gm1564WT	Gm1564KO	NOTEST	0.0447503	0.060161	0.426931	0	1	1	no
2700060E02Rik	2700060E02Rik	-	chr14:19751256-19823823	Gm1564WT	Gm1564KO	OK	20.1067	27.591	0.456522	0.629915	0.27115	0.522256	no
2700062C07Rik	2700062C07Rik	-	chr18:24470870-24477767	Gm1564WT	Gm1564KO	OK	9.16248	7.60802	-0.268216	-0.495612	0.3853	0.630524	no
2700069I18Rik	2700069I18Rik	-	chr3:5177827-5415855	Gm1564WT	Gm1564KO	NOTEST	0	0	0	0	1	1	no
2700070H01Rik	2700070H01Rik	-	chr14:63055072-63058149	Gm1564WT	Gm1564KO	NOTEST	0.0266162	0.147859	2.47384	0	1	1	no
2700081L22Rik	2700081L22Rik	-	chr4:52430283-52438964	Gm1564WT	Gm1564KO	OK	2.18926	1.86626	-0.230287	-0.162992	0.76225	0.886338	no
2700081O15Rik	2700081O15Rik	-	chr19:7417624-7483291	Gm1564WT	Gm1564KO	OK	23.2249	26.7823	0.205608	0.356338	0.5675	0.766035	no
2700086A05Rik	2700086A05Rik	-	chr6:52169061-52213597	Gm1564WT	Gm1564KO	NOTEST	0.249154	0	#NAME?	0	1	1	no
2700089E24Rik	2700089E24Rik	-	chr6:133105238-133110899	Gm1564WT	Gm1564KO	OK	30.0553	46.2329	0.6213	0.761513	0.2439	0.493991	no
2700089I24Rik	2700089I24Rik	-	chr19:59493135-59559391	Gm1564WT	Gm1564KO	NOTEST	0	0	0	0	1	1	no
2700094K13Rik	2700094K13Rik	-	chr2:84669220-84670708	Gm1564WT	Gm1564KO	OK	263.976	311.018	0.236591	0.927736	0.10685	0.313466	no
2700097O09Rik	2700097O09Rik	-	chr12:55045660-55080110	Gm1564WT	Gm1564KO	OK	3.40648	5.56817	0.708924	1.08413	0.05735	0.215031	no
2700099C18Rik	2700099C18Rik	-	chr17:94750099-94834799	Gm1564WT	Gm1564KO	OK	1.65043	1.01335	-0.703714	-0.535401	0.3451	0.595628	no
2810001G20Rik	2810001G20Rik	-	chr11:64079483-64083259	Gm1564WT	Gm1564KO	OK	50.7088	41.8442	-0.277207	-0.843877	0.14465	0.372432	no
2810002D19Rik	2810002D19Rik	-	chr2:94406706-94411680	Gm1564WT	Gm1564KO	OK	2.21007	2.11442	-0.0638326	-0.109535	0.8616	0.937321	no
2810004N23Rik	2810004N23Rik	-	chr8:124839354-124863029	Gm1564WT	Gm1564KO	OK	19.5361	23.1895	0.247328	1.34987	0.1544	0.386414	no
2810006K23Rik	2810006K23Rik	-	chr5:124328088-124341844	Gm1564WT	Gm1564KO	OK	14.4707	10.7493	-0.428893	-1.19503	0.04115	0.174825	no
2810007J24Rik	2810007J24Rik	-	chr7:14410685-14446587	Gm1564WT	Gm1564KO	NOTEST	0	0.00103487	inf	0	1	1	no
2810008D09Rik	2810008D09Rik	-	chr11:117076782-117078955	Gm1564WT	Gm1564KO	OK	4.73847	3.04493	-0.63801	-0.62249	0.33585	0.586699	no
2810011L19Rik	2810011L19Rik	-	chr12:105336593-105383932	Gm1564WT	Gm1564KO	OK	0.372068	0.250012	-0.57357	-0.362804	0.51595	0.733012	no
2810013P06Rik	2810013P06Rik	-	chr8:123042574-123044602	Gm1564WT	Gm1564KO	OK	5.41781	4.67265	-0.213468	-0.625546	0.3733	0.621252	no
2810021J22Rik	2810021J22Rik	-	chr11:58867239-58884338	Gm1564WT	Gm1564KO	OK	3.08913	3.65652	0.243271	0.731844	0.25905	0.509465	no
2810025M15Rik	2810025M15Rik	-	chr1:157135182-157420236	Gm1564WT	Gm1564KO	OK	17.0269	15.5038	-0.135197	-0.225021	0.7202	0.86231	no
2810029C07Rik	2810029C07Rik	-	chr12:111572316-111574402	Gm1564WT	Gm1564KO	OK	0.709355	0.67836	-0.0644569	-0.0532007	0.91445	0.962109	no
2810032G03Rik	2810032G03Rik	-	chr12:5376501-5416132	Gm1564WT	Gm1564KO	OK	0.849655	1.29956	0.613072	0.513676	0.392	0.635411	no
2810047C21Rik1	2810047C21Rik1	-	chr7:8086046-8093037	Gm1564WT	Gm1564KO	NOTEST	0	0	0	0	1	1	no
2810049E08Rik	2810049E08Rik	-	chr13:83891207-83928710	Gm1564WT	Gm1564KO	NOTEST	0	0	0	0	1	1	no
2810055G20Rik	2810055G20Rik	-	chr16:77329327-77558428	Gm1564WT	Gm1564KO	NOTEST	0.190313	0.166161	-0.19579	0	1	1	no
2810403A07Rik	2810403A07Rik	-	chr3:88685793-88712933	Gm1564WT	Gm1564KO	OK	8.82158	11.1763	0.341332	1.38201	0.0438	0.181165	no
2810403D21Rik	2810403D21Rik	-	chrX:108834477-108886896	Gm1564WT	Gm1564KO	OK	1.36871	1.35346	-0.0161619	-0.018918	0.97995	0.991177	no
2810404M03Rik	2810404M03Rik	-	chr8:41827266-42046202	Gm1564WT	Gm1564KO	NOTEST	0	0	0	0	1	1	no
2810405F15Rik	2810405F15Rik	-	chr2:116074547-116076096	Gm1564WT	Gm1564KO	OK	0.136729	0.342883	1.32639	0.662749	0.46535	0.696411	no
2810408A11Rik	2810408A11Rik	-	chr11:69897357-69900986	Gm1564WT	Gm1564KO	OK	4.70533	2.83884	-0.728994	-1.11694	0.05415	0.207515	no
2810408I11Rik	2810408I11Rik	-	chr1:64679868-64690659	Gm1564WT	Gm1564KO	OK	0.835766	1.13963	0.447396	0.300945	0.6004	0.78914	no
2810408M09Rik	2810408M09Rik	-	chr2:165490111-165493314	Gm1564WT	Gm1564KO	OK	9.04856	9.6872	0.0983913	0.238544	0.6849	0.841655	no
2810410L24Rik	2810410L24Rik	-	chr11:120186649-120189856	Gm1564WT	Gm1564KO	OK	5.36518	4.06198	-0.401443	-0.653066	0.27795	0.528509	no
2810417H13Rik	2810417H13Rik	-	chr9:65828925-65908794	Gm1564WT	Gm1564KO	OK	4.22109	4.97179	0.236151	0.376188	0.60735	0.793601	no
2810428I15Rik	2810428I15Rik	-	chr8:70504295-70506739	Gm1564WT	Gm1564KO	OK	100.263	69.1747	-0.535476	-1.45536	0.0146	0.0866713	no
2810429I04Rik	2810429I04Rik	-	chr13:3478302-3492398	Gm1564WT	Gm1564KO	OK	0.114204	0.367706	1.68694	0.46937	0.5806	0.775157	no
2810433D01Rik	2810433D01Rik	-	chr11:102619506-102624416	Gm1564WT	Gm1564KO	OK	0.0880823	0.25732	1.54664	0.702824	0.37885	0.626162	no
2810442I21Rik	2810442I21Rik	-	chr11:16936722-16951093	Gm1564WT	Gm1564KO	NOTEST	0.089948	0.19656	1.12781	0	1	1	no
2810442N19Rik	2810442N19Rik	-	chr1:161987301-162478034	Gm1564WT	Gm1564KO	NOTEST	0.0719183	0.18327	1.34954	0	1	1	no
2810454H06Rik	2810454H06Rik	-	chr6:134897960-134900785	Gm1564WT	Gm1564KO	OK	0.549583	1.08258	0.978061	1.261	0.0334	0.152483	no
2810459M11Rik	2810459M11Rik	-	chr1:86045862-86055456	Gm1564WT	Gm1564KO	OK	0.915694	0.899359	-0.0259697	-0.0338984	0.9523	0.980362	no
2810468N07Rik	2810468N07Rik	-	chr17:25570810-25575043	Gm1564WT	Gm1564KO	OK	10.3197	12.7246	0.302216	0.598723	0.2982	0.549675	no
2810471M01Rik	2810471M01Rik	-	chr11:28681563-28693276	Gm1564WT	Gm1564KO	NOTEST	0	0	0	0	1	1	no
2810474O19Rik	2810474O19Rik	-	chr6:149309413-149335663	Gm1564WT	Gm1564KO	OK	5.94338	6.53399	0.136682	0.617344	0.3745	0.622509	no
2900002K06Rik	2900002K06Rik	-	chrX:8138974-8147963	Gm1564WT	Gm1564KO	OK	7.49815	21.8918	1.54578	0.841399	0.23945	0.490135	no
2900005J15Rik	2900005J15Rik	-	chr5:25100974-25103007	Gm1564WT	Gm1564KO	OK	0.129001	0.422454	1.71141	0.912339	0.1575	0.391247	no
2900008C10Rik	2900008C10Rik	-	chrX:12036737-12160355	Gm1564WT	Gm1564KO	OK	0.589688	3.20174	2.44084	2.27436	0.29915	0.550964	no
2900009J06Rik	2900009J06Rik	-	chr1:127729412-127774054	Gm1564WT	Gm1564KO	OK	3.1981	1.5387	-1.0555	-0.659843	0.47095	0.700015	no
Prtg	Prtg	-	chr9:72807273-72917307	Gm1564WT	Gm1564KO	OK	1.92508	5.86868	1.60812	7.12561	5e-05	0.00106494	yes
2900026A02Rik	2900026A02Rik	-	chr5:113086322-113163313	Gm1564WT	Gm1564KO	OK	7.44482	6.54501	-0.185843	-0.632647	0.2706	0.521719	no
2900041M22Rik	2900041M22Rik	-	chr11:117611246-117613417	Gm1564WT	Gm1564KO	NOTEST	0	0.189787	inf	0	1	1	no
2900052N01Rik	2900052N01Rik	-	chr9:46913602-46927366	Gm1564WT	Gm1564KO	NOTEST	0.0398051	0.0421444	0.0823891	0	1	1	no
2900055J20Rik	2900055J20Rik	-	chr18:40256961-40257687	Gm1564WT	Gm1564KO	NOTEST	0	0	0	0	1	1	no
2900056M20Rik	2900056M20Rik	-	chrX:152294827-152327493	Gm1564WT	Gm1564KO	OK	2.29793	3.28704	0.516453	1.90186	0.01815	0.100972	no
2900057B20Rik	2900057B20Rik	-	chr18:75820177-76148564	Gm1564WT	Gm1564KO	NOTEST	0	0.00979056	inf	0	1	1	no
2900060B14Rik	2900060B14Rik	-	chr1:118389057-118609462	Gm1564WT	Gm1564KO	OK	0.211954	0.084569	-1.32555	-0.102616	0.7045	0.854046	no
2900076A07Rik	2900076A07Rik	-	chr7:81523549-81531498	Gm1564WT	Gm1564KO	NOTEST	0.254345	0.198903	-0.354724	0	1	1	no
2900079G21Rik	2900079G21Rik	-	chr9:112065090-112348925	Gm1564WT	Gm1564KO	NOTEST	0	0	0	0	1	1	no
2900092C05Rik	2900092C05Rik	-	chr7:12512550-12556321	Gm1564WT	Gm1564KO	NOTEST	0	0	0	0	1	1	no
2900092D14Rik	2900092D14Rik	-	chr1:42700335-42703176	Gm1564WT	Gm1564KO	NOTEST	0	0.0465784	inf	0	1	1	no
2900093L17Rik	2900093L17Rik	-	chr4:45184905-45285936	Gm1564WT	Gm1564KO	NOTEST	0.165663	0	#NAME?	0	1	1	no
2900097C17Rik	2900097C17Rik	-	chr2:156388062-156392979	Gm1564WT	Gm1564KO	OK	4.51127	3.80292	-0.246426	-0.810623	0.229	0.478931	no
3000002C10Rik	3000002C10Rik	-	chr9:109830153-109831431	Gm1564WT	Gm1564KO	OK	4.11492	1.49582	-1.45993	-1.6086	0.02365	0.119759	no
3010001F23Rik	3010001F23Rik	-	chrX:152368571-152416702	Gm1564WT	Gm1564KO	OK	1.37876	1.30336	-0.0811422	-0.0678895	0.90425	0.958727	no
3010026O09Rik	3010026O09Rik	-	chr11:50174850-50200115	Gm1564WT	Gm1564KO	OK	17.1637	11.7142	-0.55111	-1.1845	0.04085	0.174011	no
3010033K07Rik	3010033K07Rik	-	chr8:108470104-108667190	Gm1564WT	Gm1564KO	OK	0	0.252735	inf	#NAME?	0.0911	0.284248	no
3100003L05Rik	3100003L05Rik	-	chr7:124625669-124708935	Gm1564WT	Gm1564KO	NOTEST	0	0	0	0	1	1	no
3110001D03Rik	3110001D03Rik	-	chr4:75277353-75278286	Gm1564WT	Gm1564KO	OK	131.916	106.161	-0.313368	-1.06838	0.06395	0.22971	no
3110001I22Rik	3110001I22Rik	-	chr16:13671857-13703612	Gm1564WT	Gm1564KO	OK	4.36525	2.88091	-0.599539	-0.757802	0.32915	0.58066	no
3110002H16Rik	3110002H16Rik	-	chr18:12168729-12236386	Gm1564WT	Gm1564KO	OK	24.5602	17.8609	-0.459515	-0.996055	0.13535	0.357751	no
3110007F17Rik	3110007F17Rik	-	chrX:123103558-123143293	Gm1564WT	Gm1564KO	NOTEST	0.179083	0.21892	0.289777	0	1	1	no
3110009E18Rik	3110009E18Rik	-	chr1:120121186-120188189	Gm1564WT	Gm1564KO	OK	1.32366	3.51841	1.41039	1.00703	0.37475	0.62279	no
3110009F21Rik	3110009F21Rik	-	chr12:110151653-110158073	Gm1564WT	Gm1564KO	NOTEST	0	0	0	0	1	1	no
3110015C05Rik	3110015C05Rik	-	chr13:111211468-111229431	Gm1564WT	Gm1564KO	NOTEST	0	0	0	0	1	1	no
3110021A11Rik	3110021A11Rik	-	chr6:119848192-119849016	Gm1564WT	Gm1564KO	OK	0.613315	0.462734	-0.406446	-0.229504	0.3627	0.612213	no
3110021N24Rik	3110021N24Rik	-	chr4:108639258-108781904	Gm1564WT	Gm1564KO	OK	2.9776	2.99294	0.00741234	0.010663	0.98695	0.993401	no
3110035E14Rik	3110035E14Rik	-	chr1:9548045-9631092	Gm1564WT	Gm1564KO	NOTEST	0.0584343	0.0293909	-0.991445	0	1	1	no
3110039I08Rik	3110039I08Rik	-	chr9:41376560-41432079	Gm1564WT	Gm1564KO	NOTEST	0.0541089	0.131101	1.27674	0	1	1	no
3110039M20Rik	3110039M20Rik	-	chr12:49389651-49407346	Gm1564WT	Gm1564KO	NOTEST	0	0	0	0	1	1	no
3110040N11Rik	3110040N11Rik	-	chr7:81782186-81789453	Gm1564WT	Gm1564KO	OK	8.81756	9.68323	0.135108	0.253204	0.66675	0.830955	no
Nup62cl	Nup62cl	-	chrX:140007672-140062568	Gm1564WT	Gm1564KO	OK	4.60353	13.989	1.60348	2.88162	0.0001	0.0019297	yes
3110045C21Rik	3110045C21Rik	-	chr1:169969408-170088944	Gm1564WT	Gm1564KO	OK	0.254873	0.730342	1.51879	0.546299	0.42075	0.660529	no
3110047P20Rik	3110047P20Rik	-	chr5:63649102-63810543	Gm1564WT	Gm1564KO	NOTEST	0.0443876	0.0904452	1.02689	0	1	1	no
3110052M02Rik	3110052M02Rik	-	chr17:21650610-21664966	Gm1564WT	Gm1564KO	OK	0.832243	1.10022	0.402721	0.868038	0.2074	0.45534	no
3110056K07Rik	3110056K07Rik	-	chr12:70974622-71015823	Gm1564WT	Gm1564KO	OK	8.12148	7.89254	-0.0412528	-0.0727144	0.89985	0.956909	no
3110057O12Rik	3110057O12Rik	-	chr3:40894276-40936307	Gm1564WT	Gm1564KO	OK	1.3992	0.932128	-0.586003	-1.02213	0.1517	0.382517	no
3110062M04Rik	3110062M04Rik	-	chr6:34863145-34878065	Gm1564WT	Gm1564KO	OK	2.35379	1.53352	-0.618136	-0.903403	0.1026	0.306071	no
3110070M22Rik	3110070M22Rik	-	chr13:119487256-119610459	Gm1564WT	Gm1564KO	OK	2.56593	0.174078	-3.88168	-1.55117	0.22385	0.473628	no
3110079O15Rik	3110079O15Rik	-	chr1:87470263-87475459	Gm1564WT	Gm1564KO	NOTEST	0	0	0	0	1	1	no
3110082I17Rik	3110082I17Rik	-	chr5:139359738-139460534	Gm1564WT	Gm1564KO	OK	24.3735	19.2386	-0.341308	-0.62442	0.27665	0.52737	no
3110082J24Rik	3110082J24Rik	-	chr5:30103583-30154980	Gm1564WT	Gm1564KO	NOTEST	0	0	0	0	1	1	no
3110099E03Rik	3110099E03Rik	-	chr2:115493512-115512201	Gm1564WT	Gm1564KO	NOTEST	0	0	0	0	1	1	no
3200001D21Rik	3200001D21Rik	-	chr12:88360513-88461726	Gm1564WT	Gm1564KO	OK	0.256881	0.43581	0.762601	0.298197	0.63275	0.811425	no
3300002I08Rik	3300002I08Rik	-	chr2:150310936-150362765	Gm1564WT	Gm1564KO	OK	0.189333	0.358182	0.91977	0.344751	0.67355	0.835006	no
3300005D01Rik	3300005D01Rik	-	chr17:5798656-5803242	Gm1564WT	Gm1564KO	OK	0.278324	0	#NAME?	#NAME?	0.11795	0.331746	no
3425401B19Rik	3425401B19Rik	-	chr14:32659118-32685272	Gm1564WT	Gm1564KO	NOTEST	0.00147102	0.0081825	2.47573	0	1	1	no
3632451O06Rik	3632451O06Rik	-	chr14:49682018-49783367	Gm1564WT	Gm1564KO	OK	4.99732	5.51968	0.143431	0.35216	0.54235	0.749901	no
3632454L22Rik	3632454L22Rik	-	chrX:135022421-135060336	Gm1564WT	Gm1564KO	NOTEST	0.100163	0.0672464	-0.574813	0	1	1	no
3830403N18Rik	3830403N18Rik	-	chrX:56136571-56153496	Gm1564WT	Gm1564KO	OK	0.591691	0.167986	-1.8165	-0.965088	0.11455	0.326658	no
3830406C13Rik	3830406C13Rik	-	chr14:12284208-12303231	Gm1564WT	Gm1564KO	OK	5.25499	6.79983	0.371811	1.20757	0.06915	0.241023	no
3830408C21Rik	3830408C21Rik	-	chr13:107022569-107033518	Gm1564WT	Gm1564KO	OK	1.34638	0.565971	-1.25029	-1.12869	0.06975	0.242183	no
3830417A13Rik	3830417A13Rik	-	chrX:64173547-64178778	Gm1564WT	Gm1564KO	NOTEST	0.0804526	0.0566858	-0.50515	0	1	1	no
3930402G23Rik	3930402G23Rik	-	chr8:10924426-10928457	Gm1564WT	Gm1564KO	NOTEST	0.0222345	0.0958649	2.1082	0	1	1	no
4430402I18Rik	4430402I18Rik	-	chr19:28923063-28966801	Gm1564WT	Gm1564KO	NOTEST	0.0872927	0.0899991	0.0440498	0	1	1	no
4632415L05Rik	4632415L05Rik	-	chr3:19894870-19898984	Gm1564WT	Gm1564KO	OK	5.87549	5.77629	-0.0245649	-0.0861633	0.8977	0.955916	no
4632427E13Rik	4632427E13Rik	-	chr7:92740705-92741459	Gm1564WT	Gm1564KO	OK	5.76448	8.38723	0.541003	0.572518	0.3128	0.564558	no
4632428C04Rik	4632428C04Rik	-	chr16:30008666-30021430	Gm1564WT	Gm1564KO	NOTEST	0.0614772	0.106324	0.790349	0	1	1	no
4632428N05Rik	4632428N05Rik	-	chr10:60302749-60696490	Gm1564WT	Gm1564KO	OK	2.98443	2.88979	-0.0464923	-0.0581688	0.9177	0.964539	no
4632434I11Rik	4632434I11Rik	-	chr7:92857526-92874232	Gm1564WT	Gm1564KO	OK	2.93262	3.15131	0.103762	0.289564	0.6598	0.827373	no
4732415M23Rik	4732415M23Rik	-	chr8:123212857-123222045	Gm1564WT	Gm1564KO	OK	4.14326	2.57696	-0.685095	-0.496997	0.47885	0.705695	no
4732416N19Rik	4732416N19Rik	-	chr6:148047415-148444352	Gm1564WT	Gm1564KO	OK	5.00526	3.34737	-0.580415	-0.234618	0.75995	0.885617	no
4732456N10Rik	4732456N10Rik	-	chr15:101552355-101562950	Gm1564WT	Gm1564KO	NOTEST	0.0643434	0.0154742	-2.05592	0	1	1	no
4732471J01Rik	4732471J01Rik	-	chr7:25376818-25566417	Gm1564WT	Gm1564KO	OK	1.47179	0.569129	-1.37074	-0.658688	0.27365	0.524709	no
4732490B19Rik	4732490B19Rik	-	chr11:113203314-113209669	Gm1564WT	Gm1564KO	NOTEST	0.00502565	0.0435751	3.11612	0	1	1	no
4732491K20Rik	4732491K20Rik	-	chr17:12318852-12327250	Gm1564WT	Gm1564KO	OK	0.307094	0.462581	0.591022	0.531926	0.38885	0.632904	no
4831440E17Rik	4831440E17Rik	-	chr5:25499796-25504473	Gm1564WT	Gm1564KO	OK	0.376372	0.12964	-1.53765	-1.31618	0.02625	0.128652	no
4833403I15Rik	4833403I15Rik	-	chr18:46850038-46905446	Gm1564WT	Gm1564KO	NOTEST	0.134183	0.0589743	-1.18604	0	1	1	no
4833411C07Rik	4833411C07Rik	-	chr8:10899921-10902334	Gm1564WT	Gm1564KO	NOTEST	0.0529204	0.00754172	-2.81086	0	1	1	no
4833412C05Rik	4833412C05Rik	-	chr7:67784537-67803496	Gm1564WT	Gm1564KO	NOTEST	0.177115	0	#NAME?	0	1	1	no
4833417C18Rik	4833417C18Rik	-	chr11:95858816-95861046	Gm1564WT	Gm1564KO	OK	0.360067	0.226868	-0.66641	-0.35311	0.5217	0.736965	no
4833418N02Rik	4833418N02Rik	-	chr17:87274885-87282814	Gm1564WT	Gm1564KO	OK	1.82653	0.938589	-0.960542	-0.921899	0.09145	0.28455	no
4833419F23Rik	4833419F23Rik	-	chr18:4353546-4368945	Gm1564WT	Gm1564KO	OK	0.557133	0.896334	0.686016	0.370089	0.5257	0.74038	no
Nudt10	Nudt10	-	chrX:6168695-6172991	Gm1564WT	Gm1564KO	OK	1.67543	5.08466	1.60162	2.60493	0.0001	0.0019297	yes
4833422C13Rik	4833422C13Rik	-	chr13:91461096-91786148	Gm1564WT	Gm1564KO	OK	0.36015	0.26736	-0.429812	-0.149329	0.8385	0.927058	no
4833423E24Rik	4833423E24Rik	-	chr2:85484091-85518935	Gm1564WT	Gm1564KO	NOTEST	0	0	0	0	1	1	no
4833424O15Rik	4833424O15Rik	-	chr3:117575460-117689506	Gm1564WT	Gm1564KO	NOTEST	0	0.027332	inf	0	1	1	no
4833427F10Rik	4833427F10Rik	-	chr17:35772449-35780687	Gm1564WT	Gm1564KO	NOTEST	0	0	0	0	1	1	no
4833427G06Rik	4833427G06Rik	-	chr9:51081312-51102078	Gm1564WT	Gm1564KO	OK	0.421669	0.278586	-0.597987	-0.28154	0.64015	0.816096	no
4833428L15Rik	4833428L15Rik	-	chr9:45416625-45753713	Gm1564WT	Gm1564KO	NOTEST	0	0	0	0	1	1	no
B3galt4	B3galt4	-	chr17:33949911-33951488	Gm1564WT	Gm1564KO	OK	2.45317	6.99058	1.51076	2.11731	0.002	0.0206007	yes
4921501E09Rik	4921501E09Rik	-	chr17:33064142-33068058	Gm1564WT	Gm1564KO	NOTEST	0.000905499	0.037617	5.37653	0	1	1	no
4921504A21Rik	4921504A21Rik	-	chr5:19202367-19226555	Gm1564WT	Gm1564KO	OK	0.236971	0.350819	0.566018	0.611493	0.4076	0.648546	no
4921504E06Rik	4921504E06Rik	-	chr2:19462836-19553910	Gm1564WT	Gm1564KO	NOTEST	0	0.0325605	inf	0	1	1	no
4921506M07Rik	4921506M07Rik	-	chr12:57564114-57622109	Gm1564WT	Gm1564KO	NOTEST	0.0185184	0.13709	2.88808	0	1	1	no
4921507L20Rik	4921507L20Rik	-	chr2:93980033-94010730	Gm1564WT	Gm1564KO	NOTEST	0.181243	0.0526485	-1.78346	0	1	1	no
4921507P07Rik	4921507P07Rik	-	chr6:50566642-50596590	Gm1564WT	Gm1564KO	OK	0.256466	0.476247	0.892946	0.642001	0.4637	0.695008	no
4921508A21Rik	4921508A21Rik	-	chr11:55191718-55197682	Gm1564WT	Gm1564KO	NOTEST	0	0	0	0	1	1	no
4921508D12Rik	4921508D12Rik	-	chr2:132424740-132452499	Gm1564WT	Gm1564KO	NOTEST	0	0	0	0	1	1	no
4921509C19Rik	4921509C19Rik	-	chr2:151470541-151476151	Gm1564WT	Gm1564KO	NOTEST	0	0	0	0	1	1	no
4921509O07Rik	4921509O07Rik	-	chr13:113446287-113502844	Gm1564WT	Gm1564KO	NOTEST	0	0	0	0	1	1	no
4921511C10Rik	4921511C10Rik	-	chr3:79212918-79253913	Gm1564WT	Gm1564KO	NOTEST	0	0	0	0	1	1	no
4921511C20Rik	4921511C20Rik	-	chrX:127394292-127395898	Gm1564WT	Gm1564KO	NOTEST	0	0	0	0	1	1	no
4921511H03Rik	4921511H03Rik	-	chr5:6769029-7344378	Gm1564WT	Gm1564KO	NOTEST	0	0	0	0	1	1	no
4921511I17Rik	4921511I17Rik	-	chr12:12262138-12392475	Gm1564WT	Gm1564KO	NOTEST	0	0	0	0	1	1	no
4921513I03Rik	4921513I03Rik	-	chr10:120765731-120778886	Gm1564WT	Gm1564KO	NOTEST	0	0.0418769	inf	0	1	1	no
4921515E04Rik	4921515E04Rik	-	chr15:18078136-18369627	Gm1564WT	Gm1564KO	NOTEST	0	0	0	0	1	1	no
4921517D22Rik	4921517D22Rik	-	chr13:59687401-59694101	Gm1564WT	Gm1564KO	NOTEST	0.0039757	0.00159511	-1.31755	0	1	1	no
4921524J17Rik	4921524J17Rik	-	chr8:85408758-85432841	Gm1564WT	Gm1564KO	OK	1.89833	2.20738	0.217608	0.419707	0.59585	0.785775	no
4921524L21Rik	4921524L21Rik	-	chr18:6603632-6638966	Gm1564WT	Gm1564KO	NOTEST	0.00587619	0.0284127	2.27359	0	1	1	no
4921525B02Rik	4921525B02Rik	-	chr14:103650242-103704799	Gm1564WT	Gm1564KO	NOTEST	0.019486	0.0305586	0.649138	0	1	1	no
4921525O09Rik	4921525O09Rik	-	chr13:52096740-52124160	Gm1564WT	Gm1564KO	OK	0.34665	0.163373	-1.08531	-0.731136	0.23475	0.486006	no
4921530D09Rik	4921530D09Rik	-	chr2:25608628-25617678	Gm1564WT	Gm1564KO	OK	0.433869	0.0676828	-2.6804	-1.05963	0.1907	0.434857	no
4921530L18Rik	4921530L18Rik	-	chr2:14070332-14073934	Gm1564WT	Gm1564KO	OK	6.5372	4.66906	-0.485541	-0.572851	0.32345	0.575084	no
4921530L21Rik	4921530L21Rik	-	chr14:95881265-95882775	Gm1564WT	Gm1564KO	NOTEST	0	0	0	0	1	1	no
4921531C22Rik	4921531C22Rik	-	chr2:179976852-179979013	Gm1564WT	Gm1564KO	OK	1.71335	2.36324	0.463944	0.673426	0.24885	0.499484	no
4921531P14Rik	4921531P14Rik	-	chr18:83292791-83325884	Gm1564WT	Gm1564KO	NOTEST	0.017464	0	#NAME?	0	1	1	no
4921533I20Rik	4921533I20Rik	-	chr18:17234482-17235482	Gm1564WT	Gm1564KO	OK	4.46875	4.82191	0.109733	0.190584	0.75805	0.884669	no
4921536K21Rik	4921536K21Rik	-	chr11:3886087-3895126	Gm1564WT	Gm1564KO	OK	0.52821	0.673168	0.349856	0.286577	0.60615	0.792571	no
4921539E11Rik	4921539E11Rik	-	chr4:103230444-103290863	Gm1564WT	Gm1564KO	NOTEST	0.0313348	0.069725	1.15391	0	1	1	no
4922501C03Rik	4922501C03Rik	-	chr9:87191962-87255532	Gm1564WT	Gm1564KO	OK	2.35603	2.80209	0.250143	0.719896	0.23715	0.488414	no
4922501L14Rik	4922501L14Rik	-	chr3:154711132-154749012	Gm1564WT	Gm1564KO	NOTEST	0	0	0	0	1	1	no
4922502D21Rik	4922502D21Rik	-	chr6:129322164-129331781	Gm1564WT	Gm1564KO	OK	0	0.574592	inf	#NAME?	5e-05	0.00106494	yes
4922502H24Rik	4922502H24Rik	-	chr13:101391870-101397580	Gm1564WT	Gm1564KO	NOTEST	0	0	0	0	1	1	no
4922502N22Rik	4922502N22Rik	-	chr6:139315596-139322576	Gm1564WT	Gm1564KO	NOTEST	0	0	0	0	1	1	no
4922505E12Rik	4922505E12Rik	-	chr1:182747125-182749180	Gm1564WT	Gm1564KO	NOTEST	0	0.00602753	inf	0	1	1	no
4930401C15Rik	4930401C15Rik	-	chr10:25779313-25837437	Gm1564WT	Gm1564KO	NOTEST	0	0	0	0	1	1	no
4930401O10Rik	4930401O10Rik	-	chr11:71928470-71940122	Gm1564WT	Gm1564KO	NOTEST	0	0	0	0	1	1	no
4930401O12Rik	4930401O12Rik	-	chr13:31213409-31241086	Gm1564WT	Gm1564KO	NOTEST	0.00568253	0	#NAME?	0	1	1	no
4930402F06Rik	4930402F06Rik	-	chr2:35375561-35397174	Gm1564WT	Gm1564KO	NOTEST	0	0	0	0	1	1	no
4930402F11Rik	4930402F11Rik	-	chr7:69496093-69499689	Gm1564WT	Gm1564KO	NOTEST	0	0	0	0	1	1	no
4930402H24Rik	4930402H24Rik	-	chr2:130707852-130840110	Gm1564WT	Gm1564KO	OK	9.0788	9.96729	0.134699	0.473844	0.4078	0.648664	no
4930402K13Rik	4930402K13Rik	-	chrX:9104561-9106342	Gm1564WT	Gm1564KO	NOTEST	0	0	0	0	1	1	no
4930404A05Rik	4930404A05Rik	-	chr16:52799507-52815744	Gm1564WT	Gm1564KO	NOTEST	0	0	0	0	1	1	no
4930404A10Rik	4930404A10Rik	-	chr11:54370651-54426755	Gm1564WT	Gm1564KO	NOTEST	0.150619	0	#NAME?	0	1	1	no
4930404H11Rik	4930404H11Rik	-	chr12:71540606-71556133	Gm1564WT	Gm1564KO	NOTEST	0	0	0	0	1	1	no
4930404I05Rik	4930404I05Rik	-	chr16:90936096-91044379	Gm1564WT	Gm1564KO	OK	0.307813	1.24499	2.01601	0.459241	0.45295	0.685906	no
4930404N11Rik	4930404N11Rik	-	chr10:81357569-81365820	Gm1564WT	Gm1564KO	OK	9.0088	11.3235	0.329915	0.263826	0.63425	0.812273	no
4930405A10Rik	4930405A10Rik	-	chr14:22019711-23094571	Gm1564WT	Gm1564KO	NOTEST	0	0	0	0	1	1	no
4930405A21Rik	4930405A21Rik	-	chr2:156613696-156764363	Gm1564WT	Gm1564KO	OK	3.67189	1.47134	-1.31939	-0.454062	0.71325	0.858858	no
4930405D11Rik	4930405D11Rik	-	chr11:90804690-90895152	Gm1564WT	Gm1564KO	NOTEST	0	0.016768	inf	0	1	1	no
4930405J17Rik	4930405J17Rik	-	chr10:20148919-20281590	Gm1564WT	Gm1564KO	NOTEST	0	0	0	0	1	1	no
4930405P13Rik	4930405P13Rik	-	chr11:88905927-88955442	Gm1564WT	Gm1564KO	NOTEST	0	0	0	0	1	1	no
4930406D18Rik	4930406D18Rik	-	chr3:100426404-100437754	Gm1564WT	Gm1564KO	NOTEST	0	0	0	0	1	1	no
4930407I10Rik	4930407I10Rik	-	chr15:82059150-82066538	Gm1564WT	Gm1564KO	NOTEST	0.00138379	0.00547551	1.98437	0	1	1	no
4930408F14Rik	4930408F14Rik	-	chrX:73175301-73176989	Gm1564WT	Gm1564KO	NOTEST	0	0	0	0	1	1	no
4930412B13Rik	4930412B13Rik	-	chr2:117821927-117909136	Gm1564WT	Gm1564KO	NOTEST	0	0	0	0	1	1	no
4930412C18Rik	4930412C18Rik	-	chr4:9770584-9823411	Gm1564WT	Gm1564KO	NOTEST	0.154249	0.183525	0.250709	0	1	1	no
4930412O13Rik	4930412O13Rik	-	chr2:9881245-9889540	Gm1564WT	Gm1564KO	NOTEST	0.00464272	0.0701394	3.91718	0	1	1	no
4930413E15Rik	4930413E15Rik	-	chr5:118952338-118961261	Gm1564WT	Gm1564KO	NOTEST	0	0.0790919	inf	0	1	1	no
4930413F20Rik	4930413F20Rik	-	chr15:34572798-34679204	Gm1564WT	Gm1564KO	NOTEST	0	0.0719579	inf	0	1	1	no
4930413G21Rik	4930413G21Rik	-	chr7:122969057-122970459	Gm1564WT	Gm1564KO	OK	2.90117	2.93778	0.0180918	0.0213361	0.9697	0.987811	no
4930413M19Rik	4930413M19Rik	-	chr14:50503768-50520943	Gm1564WT	Gm1564KO	NOTEST	0	0	0	0	1	1	no
4930414L22Rik	4930414L22Rik	-	chr6:72432798-72440615	Gm1564WT	Gm1564KO	OK	7.91095	7.89301	-0.00327554	-0.00255223	0.9963	0.998146	no
4930414N06Rik	4930414N06Rik	-	chr19:44931118-44984550	Gm1564WT	Gm1564KO	OK	0	1.09506	inf	#NAME?	0.1223	0.337811	no
4930415F15Rik	4930415F15Rik	-	chr11:11489265-11515190	Gm1564WT	Gm1564KO	NOTEST	0	0	0	0	1	1	no
4930415L06Rik	4930415L06Rik	-	chrX:89930096-89932852	Gm1564WT	Gm1564KO	NOTEST	0	0	0	0	1	1	no
4930415O20Rik	4930415O20Rik	-	chr15:98571003-98589588	Gm1564WT	Gm1564KO	OK	1.46197	0.553891	-1.40023	-0.75596	0.37105	0.619449	no
4930417O13Rik	4930417O13Rik	-	chr6:125265524-125273777	Gm1564WT	Gm1564KO	NOTEST	0	0.00558883	inf	0	1	1	no
4930417O22Rik	4930417O22Rik	-	chr11:101952420-101960574	Gm1564WT	Gm1564KO	NOTEST	0	0	0	0	1	1	no
4930419G24Rik	4930419G24Rik	-	chr3:32949630-33143082	Gm1564WT	Gm1564KO	NOTEST	0	0	0	0	1	1	no
4930422G04Rik	4930422G04Rik	-	chr3:127553488-127618023	Gm1564WT	Gm1564KO	OK	1.54401	1.78117	0.206145	0.578581	0.3638	0.613464	no
4930423M02Rik	4930423M02Rik	-	chr4:5632327-5642284	Gm1564WT	Gm1564KO	NOTEST	0	0	0	0	1	1	no
4930425K10Rik	4930425K10Rik	-	chr5:67933611-67977070	Gm1564WT	Gm1564KO	NOTEST	0	0	0	0	1	1	no
4930425O10Rik	4930425O10Rik	-	chr3:138711534-138726984	Gm1564WT	Gm1564KO	NOTEST	0	0.0253539	inf	0	1	1	no
4930426D05Rik	4930426D05Rik	-	chr18:21550376-21656107	Gm1564WT	Gm1564KO	OK	0.229898	0.408582	0.829632	0.332867	0.66145	0.828305	no
4930426L09Rik	4930426L09Rik	-	chr2:18998318-18999804	Gm1564WT	Gm1564KO	NOTEST	0.0434378	0.214734	2.30553	0	1	1	no
4930427A07Rik	4930427A07Rik	-	chr12:113156420-113165458	Gm1564WT	Gm1564KO	OK	9.79755	6.89729	-0.506391	-1.39074	0.02075	0.109993	no
4930428D18Rik	4930428D18Rik	-	chrX:76393349-76397979	Gm1564WT	Gm1564KO	NOTEST	0	0	0	0	1	1	no
4930428E07Rik	4930428E07Rik	-	chr12:37880704-38633410	Gm1564WT	Gm1564KO	NOTEST	0	0	0	0	1	1	no
4930428G15Rik	4930428G15Rik	-	chr9:115336160-115341924	Gm1564WT	Gm1564KO	NOTEST	0	0	0	0	1	1	no
4930428O21Rik	4930428O21Rik	-	chr5:107698211-107703480	Gm1564WT	Gm1564KO	NOTEST	0.0293605	0.0431771	0.556388	0	1	1	no
4930429B21Rik	4930429B21Rik	-	chr3:32334793-32367438	Gm1564WT	Gm1564KO	OK	0.0453059	0.262907	2.53678	0.474843	0.5705	0.767126	no
4930429D17Rik	4930429D17Rik	-	chr5:103230374-103299029	Gm1564WT	Gm1564KO	NOTEST	0	0	0	0	1	1	no
4930429F11Rik	4930429F11Rik	-	chr17:79475623-79477885	Gm1564WT	Gm1564KO	NOTEST	0	0	0	0	1	1	no
4930429F24Rik	4930429F24Rik	-	chr9:79793640-79803235	Gm1564WT	Gm1564KO	OK	0.668032	0.648476	-0.0428628	-0.03512	0.94955	0.979182	no
4930430A15Rik	4930430A15Rik	-	chr2:111193253-111229600	Gm1564WT	Gm1564KO	NOTEST	0	0.068995	inf	0	1	1	no
4930430D24Rik	4930430D24Rik	-	chrX:38038198-38043114	Gm1564WT	Gm1564KO	NOTEST	0	0	0	0	1	1	no
4930430F08Rik	4930430F08Rik	-	chr10:100488288-100589259	Gm1564WT	Gm1564KO	OK	2.27174	2.08514	-0.123653	-0.243106	0.80585	0.910172	no
4930430F21Rik	4930430F21Rik	-	chr15:31039125-31043331	Gm1564WT	Gm1564KO	NOTEST	0	0	0	0	1	1	no
4930430J02Rik	4930430J02Rik	-	chr9:57391069-57400364	Gm1564WT	Gm1564KO	NOTEST	0	0	0	0	1	1	no
4930431F12Rik	4930431F12Rik	-	chr5:44966200-44978805	Gm1564WT	Gm1564KO	NOTEST	0	0	0	0	1	1	no
4930431P03Rik	4930431P03Rik	-	chr14:44954899-44961307	Gm1564WT	Gm1564KO	NOTEST	0	0	0	0	1	1	no
4930432J09Rik	4930432J09Rik	-	chr14:103977627-104027142	Gm1564WT	Gm1564KO	NOTEST	0	0	0	0	1	1	no
4930432K09Rik	4930432K09Rik	-	chr5:87825696-87846386	Gm1564WT	Gm1564KO	OK	0	0.298103	inf	#NAME?	0.12445	0.340392	no
Tceanc	Tceanc	-	chrX:166499814-166510478	Gm1564WT	Gm1564KO	OK	2.852	8.0637	1.49947	5.16733	5e-05	0.00106494	yes
4930432M17Rik	4930432M17Rik	-	chr3:121670762-121682982	Gm1564WT	Gm1564KO	NOTEST	0	0	0	0	1	1	no
4930433B08Rik	4930433B08Rik	-	chr3:18468284-18480477	Gm1564WT	Gm1564KO	NOTEST	0	0	0	0	1	1	no
4930433I11Rik	4930433I11Rik	-	chr7:40987608-40994833	Gm1564WT	Gm1564KO	NOTEST	0	0	0	0	1	1	no
4930433N12Rik	4930433N12Rik	-	chr9:3190268-3199813	Gm1564WT	Gm1564KO	NOTEST	0.151455	0	#NAME?	0	1	1	no
4930434J06Rik	4930434J06Rik	-	chr14:71856708-71920438	Gm1564WT	Gm1564KO	NOTEST	0	0	0	0	1	1	no
4930435E12Rik	4930435E12Rik	-	chr16:38812204-38828749	Gm1564WT	Gm1564KO	NOTEST	0	0.0274456	inf	0	1	1	no
4930438E09Rik	4930438E09Rik	-	chr14:67233291-67430952	Gm1564WT	Gm1564KO	NOTEST	0	0	0	0	1	1	no
4930440C22Rik	4930440C22Rik	-	chr1:94797441-94802472	Gm1564WT	Gm1564KO	NOTEST	0	0	0	0	1	1	no
4930441J16Rik	4930441J16Rik	-	chr2:74298939-74307717	Gm1564WT	Gm1564KO	NOTEST	0	0	0	0	1	1	no
4930441O14Rik	4930441O14Rik	-	chr13:67729261-67756838	Gm1564WT	Gm1564KO	OK	0.203268	0.300989	0.566323	0.221417	0.6579	0.826207	no
4930442J19Rik	4930442J19Rik	-	chr2:151302038-151316003	Gm1564WT	Gm1564KO	NOTEST	0	0	0	0	1	1	no
4930442L01Rik	4930442L01Rik	-	chr3:96829825-96870926	Gm1564WT	Gm1564KO	NOTEST	0	0	0	0	1	1	no
4930443O20Rik	4930443O20Rik	-	chr2:85073613-85086461	Gm1564WT	Gm1564KO	NOTEST	0	0	0	0	1	1	no
4930444A02Rik	4930444A02Rik	-	chr8:25980603-25994121	Gm1564WT	Gm1564KO	OK	7.76647	9.02583	0.216801	0.651412	0.24985	0.499862	no
4930444F02Rik	4930444F02Rik	-	chr10:18797298-18831930	Gm1564WT	Gm1564KO	NOTEST	0	0	0	0	1	1	no
4930444G20Rik	4930444G20Rik	-	chr10:22066308-22068079	Gm1564WT	Gm1564KO	NOTEST	0	0.0566444	inf	0	1	1	no
4930444M15Rik	4930444M15Rik	-	chr14:76514557-76520855	Gm1564WT	Gm1564KO	NOTEST	0.149931	0.0303816	-2.30303	0	1	1	no
4930444P10Rik	4930444P10Rik	-	chr1:16065978-16093041	Gm1564WT	Gm1564KO	NOTEST	0	0.0346146	inf	0	1	1	no
4930447A16Rik	4930447A16Rik	-	chr15:37366174-37792428	Gm1564WT	Gm1564KO	NOTEST	0	0	0	0	1	1	no
Mospd1	Mospd1	-	chrX:53345020-53370492	Gm1564WT	Gm1564KO	OK	3.22555	8.75589	1.44071	3.74229	5e-05	0.00106494	yes
4930447J18Rik	4930447J18Rik	-	chr14:47898863-47944189	Gm1564WT	Gm1564KO	NOTEST	0	0	0	0	1	1	no
4930447K03Rik	4930447K03Rik	-	chr13:34084154-34113272	Gm1564WT	Gm1564KO	NOTEST	0	0	0	0	1	1	no
4930447N08Rik	4930447N08Rik	-	chr3:122729157-122859374	Gm1564WT	Gm1564KO	NOTEST	0	0	0	0	1	1	no
4930448C13Rik	4930448C13Rik	-	chr12:14996388-15050389	Gm1564WT	Gm1564KO	NOTEST	0	0	0	0	1	1	no
4930448F12Rik	4930448F12Rik	-	chr13:18084946-18100202	Gm1564WT	Gm1564KO	NOTEST	0	0	0	0	1	1	no
4930448H16Rik	4930448H16Rik	-	chr5:143226991-143234748	Gm1564WT	Gm1564KO	OK	0.367729	0.103018	-1.83574	-0.682193	0.4809	0.706975	no
4930448I06Rik	4930448I06Rik	-	chr1:41167559-41181252	Gm1564WT	Gm1564KO	NOTEST	0	0	0	0	1	1	no
4930448I18Rik	4930448I18Rik	-	chr5:50151332-50156092	Gm1564WT	Gm1564KO	NOTEST	0	0	0	0	1	1	no
4930448K20Rik	4930448K20Rik	-	chr4:9915964-9917397	Gm1564WT	Gm1564KO	NOTEST	0	0	0	0	1	1	no
4930449E01Rik	4930449E01Rik	-	chr14:105498787-105505628	Gm1564WT	Gm1564KO	NOTEST	0	0	0	0	1	1	no
4930449E18Rik	4930449E18Rik	-	chr19:57273959-57277052	Gm1564WT	Gm1564KO	NOTEST	0	0	0	0	1	1	no
4930449I24Rik	4930449I24Rik	-	chr5:146502376-146516902	Gm1564WT	Gm1564KO	NOTEST	0	0	0	0	1	1	no
4930451C15Rik	4930451C15Rik	-	chr16:17544464-17561247	Gm1564WT	Gm1564KO	NOTEST	0.0361349	0.197052	2.44711	0	1	1	no
4930451G09Rik	4930451G09Rik	-	chr16:4964287-4978962	Gm1564WT	Gm1564KO	OK	2.73556	5.1604	0.915645	1.68554	0.01705	0.0967402	no
4930451I11Rik	4930451I11Rik	-	chr7:126830473-126831496	Gm1564WT	Gm1564KO	NOTEST	0	0	0	0	1	1	no
4930452A19Rik	4930452A19Rik	-	chr17:9750751-9775866	Gm1564WT	Gm1564KO	NOTEST	0	0	0	0	1	1	no
4930452B06Rik	4930452B06Rik	-	chr14:8431171-8666290	Gm1564WT	Gm1564KO	OK	3.73126	5.95443	0.674299	1.63451	0.0103	0.067724	no
4930452G13Rik	4930452G13Rik	-	chr14:79702919-79712930	Gm1564WT	Gm1564KO	OK	0	0.489341	inf	#NAME?	5e-05	0.00106494	yes
4930452N14Rik	4930452N14Rik	-	chr1:154241520-154256906	Gm1564WT	Gm1564KO	NOTEST	0	0	0	0	1	1	no
4930453H23Rik	4930453H23Rik	-	chrX:21206579-21221665	Gm1564WT	Gm1564KO	NOTEST	0	0	0	0	1	1	no
4930453L07Rik	4930453L07Rik	-	chr8:9144668-9149050	Gm1564WT	Gm1564KO	NOTEST	0	0	0	0	1	1	no
4930453N24Rik	4930453N24Rik	-	chr16:64766104-64770939	Gm1564WT	Gm1564KO	OK	9.10743	9.53455	0.0661209	0.173641	0.76765	0.889326	no
4930455B14Rik	4930455B14Rik	-	chr14:8666389-8673378	Gm1564WT	Gm1564KO	NOTEST	0.0862095	0.10509	0.285704	0	1	1	no
4930455C13Rik	4930455C13Rik	-	chr10:21295978-21368889	Gm1564WT	Gm1564KO	NOTEST	0.144662	0.0722578	-1.00146	0	1	1	no
4930455D15Rik	4930455D15Rik	-	chr18:32663641-32866420	Gm1564WT	Gm1564KO	NOTEST	0.00172385	0	#NAME?	0	1	1	no
4930455F16Rik	4930455F16Rik	-	chr16:4219911-4229116	Gm1564WT	Gm1564KO	NOTEST	0	0	0	0	1	1	no
4930455H04Rik	4930455H04Rik	-	chr3:116918261-116984406	Gm1564WT	Gm1564KO	NOTEST	0	0	0	0	1	1	no
4930455J16Rik	4930455J16Rik	-	chr13:58741073-58762311	Gm1564WT	Gm1564KO	NOTEST	0	0	0	0	1	1	no
4930456L15Rik	4930456L15Rik	-	chr4:103290958-103311832	Gm1564WT	Gm1564KO	NOTEST	0	0.0512967	inf	0	1	1	no
4930459L07Rik	4930459L07Rik	-	chr5:58443239-58452998	Gm1564WT	Gm1564KO	NOTEST	0	0	0	0	1	1	no
4930461G14Rik	4930461G14Rik	-	chr9:58455172-58469623	Gm1564WT	Gm1564KO	OK	1.56052	2.69191	0.786604	0.63458	0.2572	0.507382	no
4930465A12Rik	4930465A12Rik	-	chr4:128133522-128166597	Gm1564WT	Gm1564KO	NOTEST	0	0	0	0	1	1	no
4930465K10Rik	4930465K10Rik	-	chr18:77714183-77715445	Gm1564WT	Gm1564KO	OK	0.402337	0.22834	-0.817219	-0.40802	0.4501	0.683405	no
4930465M20Rik	4930465M20Rik	-	chr12:107723742-107735488	Gm1564WT	Gm1564KO	NOTEST	0	0	0	0	1	1	no
4930467D21Rik	4930467D21Rik	-	chr5:97392416-97588126	Gm1564WT	Gm1564KO	NOTEST	0.0781066	0.0640929	-0.285281	0	1	1	no
4930467E23Rik	4930467E23Rik	-	chr8:19729575-20063170	Gm1564WT	Gm1564KO	NOTEST	0	0	0	0	1	1	no
4930467K11Rik	4930467K11Rik	-	chr10:57478382-57486353	Gm1564WT	Gm1564KO	OK	0.280925	0	#NAME?	#NAME?	0.08165	0.266214	no
4930468A15Rik	4930468A15Rik	-	chrX:76582609-76602924	Gm1564WT	Gm1564KO	NOTEST	0	0	0	0	1	1	no
4930469G21Rik	4930469G21Rik	-	chr1:161142711-161170507	Gm1564WT	Gm1564KO	NOTEST	0	0.00480698	inf	0	1	1	no
4930470H14Rik	4930470H14Rik	-	chr17:4044657-4082995	Gm1564WT	Gm1564KO	NOTEST	0	0	0	0	1	1	no
4930470P17Rik	4930470P17Rik	-	chr2:170579417-170602017	Gm1564WT	Gm1564KO	NOTEST	0	0.00514216	inf	0	1	1	no
4930471C04Rik	4930471C04Rik	-	chr14:64099294-64104235	Gm1564WT	Gm1564KO	NOTEST	0	0	0	0	1	1	no
4930471G03Rik	4930471G03Rik	-	chr18:36017657-36197160	Gm1564WT	Gm1564KO	NOTEST	0	0	0	0	1	1	no
4930471I20Rik	4930471I20Rik	-	chr2:155518042-155562743	Gm1564WT	Gm1564KO	OK	0.258522	0.0146405	-4.14225	-0.24644	0.4314	0.668794	no
4930471M09Rik	4930471M09Rik	-	chr6:91430459-91440854	Gm1564WT	Gm1564KO	NOTEST	0.0868773	0.073631	-0.238667	0	1	1	no
4930473A02Rik	4930473A02Rik	-	chr2:130450277-130563749	Gm1564WT	Gm1564KO	OK	0.112854	0.783498	2.79547	0.405525	0.5106	0.729043	no
4930473O22Rik	4930473O22Rik	-	chr10:97590983-97596931	Gm1564WT	Gm1564KO	NOTEST	0	0	0	0	1	1	no
4930474G06Rik	4930474G06Rik	-	chr18:28560163-28998176	Gm1564WT	Gm1564KO	NOTEST	0.000743565	0	#NAME?	0	1	1	no
4930474H20Rik	4930474H20Rik	-	chr14:90126890-90269760	Gm1564WT	Gm1564KO	NOTEST	0	0	0	0	1	1	no
4930474M22Rik	4930474M22Rik	-	chr17:14279505-14404790	Gm1564WT	Gm1564KO	NOTEST	0	0	0	0	1	1	no
4930474N05Rik	4930474N05Rik	-	chr14:36094964-36096855	Gm1564WT	Gm1564KO	NOTEST	0	0	0	0	1	1	no
4930474N09Rik	4930474N09Rik	-	chr12:99161276-99162808	Gm1564WT	Gm1564KO	NOTEST	0	0	0	0	1	1	no
4930478L05Rik	4930478L05Rik	-	chr16:78540335-78576688	Gm1564WT	Gm1564KO	NOTEST	0.0282318	0	#NAME?	0	1	1	no
4930478P22Rik	4930478P22Rik	-	chr5:35361552-35367677	Gm1564WT	Gm1564KO	NOTEST	0.0043408	0	#NAME?	0	1	1	no
4930479D17Rik	4930479D17Rik	-	chr6:146657217-146665403	Gm1564WT	Gm1564KO	NOTEST	0.131689	0.153582	0.221871	0	1	1	no
4930479M11Rik	4930479M11Rik	-	chr7:30670721-30671605	Gm1564WT	Gm1564KO	OK	1.61099	0.809725	-0.992444	-0.54383	0.5695	0.766786	no
4930480E11Rik	4930480E11Rik	-	chrX:78369642-78371128	Gm1564WT	Gm1564KO	NOTEST	0	0.00368972	inf	0	1	1	no
4930480G23Rik	4930480G23Rik	-	chr4:19979444-20005739	Gm1564WT	Gm1564KO	NOTEST	0	0	0	0	1	1	no
4930480K15Rik	4930480K15Rik	-	chr17:90033643-91092802	Gm1564WT	Gm1564KO	NOTEST	0	0	0	0	1	1	no
4930480M12Rik	4930480M12Rik	-	chr12:26211266-26240707	Gm1564WT	Gm1564KO	NOTEST	0	0	0	0	1	1	no
4930481A15Rik	4930481A15Rik	-	chr19:5406873-5424916	Gm1564WT	Gm1564KO	OK	12.2876	10.265	-0.259465	-0.235221	0.69825	0.849854	no
4930483J18Rik	4930483J18Rik	-	chr15:81190852-81192757	Gm1564WT	Gm1564KO	OK	0.520548	0.154993	-1.74782	-0.783371	0.37575	0.623645	no
4930483K19Rik	4930483K19Rik	-	chr10:76531626-76562226	Gm1564WT	Gm1564KO	OK	0.60772	0.894288	0.557332	0.247109	0.7122	0.858017	no
4930483O08Rik	4930483O08Rik	-	chr7:133128250-133142457	Gm1564WT	Gm1564KO	NOTEST	0	0.0671931	inf	0	1	1	no
4930486F22Rik	4930486F22Rik	-	chr10:86048745-86498896	Gm1564WT	Gm1564KO	NOTEST	0	0	0	0	1	1	no
4930486I03Rik	4930486I03Rik	-	chr1:20057778-20618057	Gm1564WT	Gm1564KO	NOTEST	0	0	0	0	1	1	no
4930486L24Rik	4930486L24Rik	-	chr13:60842611-60864416	Gm1564WT	Gm1564KO	OK	0.397198	0.254944	-0.639677	-0.360687	0.48375	0.709319	no
4930487D11Rik	4930487D11Rik	-	chr5:38344388-38349197	Gm1564WT	Gm1564KO	NOTEST	0	0	0	0	1	1	no
4930487H11Rik	4930487H11Rik	-	chr1:62703316-62818692	Gm1564WT	Gm1564KO	NOTEST	0.0978388	0	#NAME?	0	1	1	no
4930488B22Rik	4930488B22Rik	-	chr1:184712496-184718989	Gm1564WT	Gm1564KO	NOTEST	0	0	0	0	1	1	no
4930488L21Rik	4930488L21Rik	-	chr8:93810837-93969388	Gm1564WT	Gm1564KO	NOTEST	0	0	0	0	1	1	no
4930500F04Rik	4930500F04Rik	-	chr5:149847746-149864280	Gm1564WT	Gm1564KO	NOTEST	0	0	0	0	1	1	no
4930500J02Rik	4930500J02Rik	-	chr2:104559183-104571429	Gm1564WT	Gm1564KO	OK	1.17128	2.22897	0.92829	0.739532	0.28085	0.531565	no
4930500L23Rik	4930500L23Rik	-	chr5:139523750-139541339	Gm1564WT	Gm1564KO	NOTEST	0	0	0	0	1	1	no
4930502A04Rik	4930502A04Rik	-	chr9:68470901-68520200	Gm1564WT	Gm1564KO	NOTEST	0	0	0	0	1	1	no
4930502E09Rik	4930502E09Rik	-	chr11:84829177-84830868	Gm1564WT	Gm1564KO	NOTEST	0	0	0	0	1	1	no
4930502E18Rik	4930502E18Rik	-	chrX:53724830-53738222	Gm1564WT	Gm1564KO	OK	1.58604	2.76412	0.801394	1.05624	0.1529	0.384158	no
4930503B20Rik	4930503B20Rik	-	chr3:146641931-146651715	Gm1564WT	Gm1564KO	OK	0.643641	0.775038	0.268009	0.166761	0.52345	0.738624	no
4930503E14Rik	4930503E14Rik	-	chr14:44163166-44171371	Gm1564WT	Gm1564KO	NOTEST	0	0	0	0	1	1	no
4930503E24Rik	4930503E24Rik	-	chr10:124469073-124524488	Gm1564WT	Gm1564KO	OK	26.0804	28.9044	0.148324	0.478065	0.4128	0.653243	no
4930503H13Rik	4930503H13Rik	-	chrX:156539482-156540117	Gm1564WT	Gm1564KO	NOTEST	0	0	0	0	1	1	no
4930503L19Rik	4930503L19Rik	-	chr18:70453139-70472480	Gm1564WT	Gm1564KO	OK	2.2755	3.36136	0.562865	1.27753	0.0552	0.209935	no
4930503O07Rik	4930503O07Rik	-	chr1:194212186-194222759	Gm1564WT	Gm1564KO	NOTEST	0	0	0	0	1	1	no
4930504O13Rik	4930504O13Rik	-	chr11:58446142-58452966	Gm1564WT	Gm1564KO	NOTEST	0	0.246612	inf	0	1	1	no
4930505A04Rik	4930505A04Rik	-	chr11:30426005-30471829	Gm1564WT	Gm1564KO	NOTEST	0.0231908	0.0528669	1.18881	0	1	1	no
4930505G20Rik	4930505G20Rik	-	chr14:115092214-116525192	Gm1564WT	Gm1564KO	NOTEST	0	0	0	0	1	1	no
4930506C21Rik	4930506C21Rik	-	chr17:8283812-8327442	Gm1564WT	Gm1564KO	OK	0.973841	0.467267	-1.05944	-0.497574	0.6045	0.791556	no
4930506M07Rik	4930506M07Rik	-	chr19:58973357-59076069	Gm1564WT	Gm1564KO	OK	2.78493	3.36393	0.272505	0.711864	0.2624	0.513235	no
4930507D05Rik	4930507D05Rik	-	chr10:62429377-62451353	Gm1564WT	Gm1564KO	OK	0.786715	0.374185	-1.07209	-0.516249	0.51985	0.735905	no
4930509E16Rik	4930509E16Rik	-	chr9:72518249-72531858	Gm1564WT	Gm1564KO	OK	1.24232	0.234304	-2.40658	-1.58421	0.0112	0.0717723	no
4930509J09Rik	4930509J09Rik	-	chr3:73066350-73594830	Gm1564WT	Gm1564KO	NOTEST	0	0	0	0	1	1	no
4930509K18Rik	4930509K18Rik	-	chr4:40313231-40317719	Gm1564WT	Gm1564KO	NOTEST	0	0	0	0	1	1	no
4930511A02Rik	4930511A02Rik	-	chr12:11438232-11444812	Gm1564WT	Gm1564KO	NOTEST	0	0.0243981	inf	0	1	1	no
4930511E03Rik	4930511E03Rik	-	chr6:94943833-94951545	Gm1564WT	Gm1564KO	NOTEST	0	0	0	0	1	1	no
4930511M06Rik	4930511M06Rik	-	chr18:57533825-57731065	Gm1564WT	Gm1564KO	OK	0.301875	0.210207	-0.522141	-0.39497	0.4841	0.709567	no
4930511M11Rik	4930511M11Rik	-	chr5:3657003-3679544	Gm1564WT	Gm1564KO	NOTEST	0	0.0926445	inf	0	1	1	no
4930512B01Rik	4930512B01Rik	-	chr12:69746847-69987002	Gm1564WT	Gm1564KO	NOTEST	0.0460727	0	#NAME?	0	1	1	no
4930513D17Rik	4930513D17Rik	-	chr5:39461748-39603574	Gm1564WT	Gm1564KO	NOTEST	0	0.0523213	inf	0	1	1	no
4930513N10Rik	4930513N10Rik	-	chr8:95719450-95821728	Gm1564WT	Gm1564KO	OK	5.44166	4.94975	-0.136691	-0.0858684	0.87795	0.9458	no
4930513O06Rik	4930513O06Rik	-	chrX:139086242-139093403	Gm1564WT	Gm1564KO	NOTEST	0.00654497	0	#NAME?	0	1	1	no
4930515B02Rik	4930515B02Rik	-	chr4:140872692-140878057	Gm1564WT	Gm1564KO	NOTEST	0	0	0	0	1	1	no
4930515G01Rik	4930515G01Rik	-	chr5:114773732-114774983	Gm1564WT	Gm1564KO	OK	1.26416	1.46579	0.213492	0.167102	0.77445	0.893583	no
4930515G16Rik	4930515G16Rik	-	chr6:67565233-67565699	Gm1564WT	Gm1564KO	NOTEST	0.125333	0.181124	0.531208	0	1	1	no
4930515L03Rik	4930515L03Rik	-	chr2:16918677-17013726	Gm1564WT	Gm1564KO	NOTEST	0	0	0	0	1	1	no
4930515L19Rik	4930515L19Rik	-	chrX:46267558-46328911	Gm1564WT	Gm1564KO	NOTEST	0	0	0	0	1	1	no
4930517E11Rik	4930517E11Rik	-	chr2:124123635-124129956	Gm1564WT	Gm1564KO	NOTEST	0	0	0	0	1	1	no
4930518P08Rik	4930518P08Rik	-	chr13:50753392-50765248	Gm1564WT	Gm1564KO	NOTEST	0	0	0	0	1	1	no
4930519D14Rik	4930519D14Rik	-	chr13:30615042-30624258	Gm1564WT	Gm1564KO	NOTEST	0	0	0	0	1	1	no
4930519F09Rik	4930519F09Rik	-	chr10:28921962-28923507	Gm1564WT	Gm1564KO	OK	0.235143	0.783379	1.73617	1.11028	0.01775	0.0993213	no
4930519F16Rik	4930519F16Rik	-	chrX:103232280-103256606	Gm1564WT	Gm1564KO	NOTEST	0	0	0	0	1	1	no
4930519F24Rik	4930519F24Rik	-	chr9:100022299-100034670	Gm1564WT	Gm1564KO	NOTEST	0	0	0	0	1	1	no
4930519G04Rik	4930519G04Rik	-	chr5:114853713-114883879	Gm1564WT	Gm1564KO	NOTEST	0.0240692	0	#NAME?	0	1	1	no
4930519H02Rik	4930519H02Rik	-	chr5:15863927-15883766	Gm1564WT	Gm1564KO	NOTEST	0	0	0	0	1	1	no
4930520O04Rik	4930520O04Rik	-	chr9:114368323-114390712	Gm1564WT	Gm1564KO	OK	0.518206	0.349898	-0.566593	-0.156193	0.84915	0.931476	no
4930520P13Rik	4930520P13Rik	-	chr13:70232821-70248122	Gm1564WT	Gm1564KO	NOTEST	0	0.0174917	inf	0	1	1	no
4930521E06Rik	4930521E06Rik	-	chr1:44551670-44796836	Gm1564WT	Gm1564KO	NOTEST	0	0	0	0	1	1	no
4930522H14Rik	4930522H14Rik	-	chr4:109505331-109531297	Gm1564WT	Gm1564KO	OK	0	0.468861	inf	#NAME?	0.12705	0.344202	no
4930522O17Rik	4930522O17Rik	-	chr4:53246195-53251120	Gm1564WT	Gm1564KO	NOTEST	0	0	0	0	1	1	no
4930523C07Rik	4930523C07Rik	-	chr1:160044379-160078586	Gm1564WT	Gm1564KO	OK	3.49578	3.18067	-0.136281	-0.310218	0.5955	0.785513	no
4930523O13Rik	4930523O13Rik	-	chr15:46435865-46496179	Gm1564WT	Gm1564KO	NOTEST	0	0	0	0	1	1	no
4930524B15Rik	4930524B15Rik	-	chr11:31965632-31979651	Gm1564WT	Gm1564KO	OK	5.86566	5.48027	-0.0980468	-0.251389	0.70885	0.856057	no
4930524C18Rik	4930524C18Rik	-	chr14:114831964-114861327	Gm1564WT	Gm1564KO	NOTEST	0	0	0	0	1	1	no
4930524L23Rik	4930524L23Rik	-	chrX:7558561-7605420	Gm1564WT	Gm1564KO	OK	0.256219	0.458357	0.839095	0.498956	0.45685	0.688764	no
4930524N10Rik	4930524N10Rik	-	chrX:154339224-154343392	Gm1564WT	Gm1564KO	NOTEST	0	0	0	0	1	1	no
4930524O05Rik	4930524O05Rik	-	chr19:10634232-10665210	Gm1564WT	Gm1564KO	NOTEST	0	0	0	0	1	1	no
4930524O08Rik	4930524O08Rik	-	chr9:89826518-89864028	Gm1564WT	Gm1564KO	NOTEST	0	0	0	0	1	1	no
4930525D18Rik	4930525D18Rik	-	chr9:114341110-114364627	Gm1564WT	Gm1564KO	NOTEST	0.00507519	0	#NAME?	0	1	1	no
4930525G20Rik	4930525G20Rik	-	chr13:67796593-67830985	Gm1564WT	Gm1564KO	OK	0.0682821	0.280337	2.03758	0.950824	0.2557	0.506304	no
4930525M21Rik	4930525M21Rik	-	chrX:38013907-38018815	Gm1564WT	Gm1564KO	NOTEST	0	0	0	0	1	1	no
4930526D03Rik	4930526D03Rik	-	chr2:181696794-181698442	Gm1564WT	Gm1564KO	NOTEST	0	0	0	0	1	1	no
4930526I15Rik	4930526I15Rik	-	chr9:124423250-124424856	Gm1564WT	Gm1564KO	OK	32.1973	21.8795	-0.557361	-1.58279	0.0394	0.170236	no
4930526L06Rik	4930526L06Rik	-	chr19:11196816-11299884	Gm1564WT	Gm1564KO	NOTEST	0	0.107618	inf	0	1	1	no
4930527F14Rik	4930527F14Rik	-	chr14:45543709-45562876	Gm1564WT	Gm1564KO	NOTEST	0.254207	0	#NAME?	0	1	1	no
4930527G23Rik	4930527G23Rik	-	chr18:29396715-29496416	Gm1564WT	Gm1564KO	NOTEST	0	0	0	0	1	1	no
4930528A17Rik	4930528A17Rik	-	chr4:21846326-21876475	Gm1564WT	Gm1564KO	OK	0.355803	0.134729	-1.40101	-0.433107	0.49205	0.715224	no
4930528D03Rik	4930528D03Rik	-	chr13:59733649-59737470	Gm1564WT	Gm1564KO	NOTEST	0	0.0612062	inf	0	1	1	no
4930528P14Rik	4930528P14Rik	-	chr2:115329265-115344280	Gm1564WT	Gm1564KO	NOTEST	0	0	0	0	1	1	no
4930529C04Rik	4930529C04Rik	-	chr3:91071661-91075192	Gm1564WT	Gm1564KO	NOTEST	0.00419312	0.0104739	1.32071	0	1	1	no
4930529F24Rik	4930529F24Rik	-	chr14:38368950-39473088	Gm1564WT	Gm1564KO	NOTEST	0	0	0	0	1	1	no
4930529K09Rik	4930529K09Rik	-	chr14:86245969-86262042	Gm1564WT	Gm1564KO	NOTEST	0	0	0	0	1	1	no
4930529L06Rik	4930529L06Rik	-	chr16:84679788-84685147	Gm1564WT	Gm1564KO	NOTEST	0	0	0	0	1	1	no
4930529M08Rik	4930529M08Rik	-	chr2:145934783-145964226	Gm1564WT	Gm1564KO	OK	1.43324	0.381459	-1.90968	-1.43038	0.0522	0.203478	no
4930533B01Rik	4930533B01Rik	-	chr2:113220186-113716767	Gm1564WT	Gm1564KO	NOTEST	0	0	0	0	1	1	no
4930533P14Rik	4930533P14Rik	-	chr1:96612056-96662573	Gm1564WT	Gm1564KO	NOTEST	0	0	0	0	1	1	no
4930538K18Rik	4930538K18Rik	-	chr4:119205054-119218217	Gm1564WT	Gm1564KO	NOTEST	0	0	0	0	1	1	no
4930539C22Rik	4930539C22Rik	-	chr3:134404142-134423635	Gm1564WT	Gm1564KO	NOTEST	0	0	0	0	1	1	no
4930539E08Rik	4930539E08Rik	-	chr17:28896394-28915324	Gm1564WT	Gm1564KO	OK	0.154891	0.381794	1.30154	0.997022	0.08815	0.279348	no
4930539J05Rik	4930539J05Rik	-	chr3:135436220-135438665	Gm1564WT	Gm1564KO	OK	30.5923	22.4125	-0.448867	-0.671962	0.22515	0.474829	no
4930539M17Rik	4930539M17Rik	-	chr3:9061963-9071076	Gm1564WT	Gm1564KO	NOTEST	0.195822	0	#NAME?	0	1	1	no
4930539N22Rik	4930539N22Rik	-	chr3:13471654-14182287	Gm1564WT	Gm1564KO	NOTEST	0	0	0	0	1	1	no
4930540M03Rik	4930540M03Rik	-	chr9:15559863-15641220	Gm1564WT	Gm1564KO	NOTEST	0	0	0	0	1	1	no
4930542C21Rik	4930542C21Rik	-	chr16:38017322-38054526	Gm1564WT	Gm1564KO	NOTEST	0	0	0	0	1	1	no
4930542D17Rik	4930542D17Rik	-	chr16:50589858-50654166	Gm1564WT	Gm1564KO	NOTEST	0	0.0203516	inf	0	1	1	no
4930542H20Rik	4930542H20Rik	-	chr11:79591211-79694012	Gm1564WT	Gm1564KO	NOTEST	0	0	0	0	1	1	no
4930543E12Rik	4930543E12Rik	-	chr7:113100235-113142015	Gm1564WT	Gm1564KO	NOTEST	0	0.0533811	inf	0	1	1	no
4930544D05Rik	4930544D05Rik	-	chr11:70614882-70619194	Gm1564WT	Gm1564KO	NOTEST	0	0.0168046	inf	0	1	1	no
4930544G11Rik	4930544G11Rik	-	chr6:65952570-65954014	Gm1564WT	Gm1564KO	NOTEST	0.218369	0	#NAME?	0	1	1	no
4930544M13Rik	4930544M13Rik	-	chr13:114607227-114697822	Gm1564WT	Gm1564KO	NOTEST	0	0	0	0	1	1	no
4930545E07Rik	4930545E07Rik	-	chr18:17568745-17580990	Gm1564WT	Gm1564KO	NOTEST	0	0	0	0	1	1	no
4930545H06Rik	4930545H06Rik	-	chr10:68319064-68321142	Gm1564WT	Gm1564KO	NOTEST	0	0	0	0	1	1	no
4930545L23Rik	4930545L23Rik	-	chr2:134786163-135475258	Gm1564WT	Gm1564KO	NOTEST	0	0	0	0	1	1	no
4930546C10Rik	4930546C10Rik	-	chr18:68889486-68951528	Gm1564WT	Gm1564KO	NOTEST	0	0	0	0	1	1	no
4930546K05Rik	4930546K05Rik	-	chr9:42182237-42209231	Gm1564WT	Gm1564KO	NOTEST	0	0.0151412	inf	0	1	1	no
4930547C10Rik	4930547C10Rik	-	chr4:52596273-52612163	Gm1564WT	Gm1564KO	OK	0	0.235792	inf	#NAME?	5e-05	0.00106494	yes
4930547E08Rik	4930547E08Rik	-	chr2:103804451-103810622	Gm1564WT	Gm1564KO	OK	0	0.424826	inf	#NAME?	0.1165	0.329494	no
4930547E14Rik	4930547E14Rik	-	chr16:59613320-60605531	Gm1564WT	Gm1564KO	NOTEST	0	0	0	0	1	1	no
4930548G14Rik	4930548G14Rik	-	chr15:46623304-46639858	Gm1564WT	Gm1564KO	NOTEST	0	0	0	0	1	1	no
4930548H24Rik	4930548H24Rik	-	chr5:31485858-31488262	Gm1564WT	Gm1564KO	NOTEST	0	0.0227242	inf	0	1	1	no
4930548J01Rik	4930548J01Rik	-	chr17:4119445-4122102	Gm1564WT	Gm1564KO	NOTEST	0	0	0	0	1	1	no
4930548K13Rik	4930548K13Rik	-	chr4:26635819-26705449	Gm1564WT	Gm1564KO	NOTEST	0	0	0	0	1	1	no
4930549C01Rik	4930549C01Rik	-	chr4:136610436-136613213	Gm1564WT	Gm1564KO	NOTEST	0	0	0	0	1	1	no
4930549G23Rik	4930549G23Rik	-	chr18:67774875-67799943	Gm1564WT	Gm1564KO	OK	1.50815	2.46055	0.7062	0.25235	0.76265	0.886544	no
4930550C14Rik	4930550C14Rik	-	chr9:53405285-53432803	Gm1564WT	Gm1564KO	OK	0.365969	0.45594	0.317123	0.213815	0.7205	0.862416	no
4930550L24Rik	4930550L24Rik	-	chrX:58911460-58920304	Gm1564WT	Gm1564KO	OK	1.75645	2.20023	0.324998	0.377571	0.51015	0.728603	no
4930552N02Rik	4930552N02Rik	-	chr4:52814603-52828269	Gm1564WT	Gm1564KO	NOTEST	0	0	0	0	1	1	no
4930552P12Rik	4930552P12Rik	-	chr19:55640588-55702204	Gm1564WT	Gm1564KO	NOTEST	0.0594609	0.00314874	-4.2391	0	1	1	no
4930553E22Rik	4930553E22Rik	-	chr16:84371142-84375505	Gm1564WT	Gm1564KO	NOTEST	0	0	0	0	1	1	no
4930554C24Rik	4930554C24Rik	-	chr9:84774397-84784351	Gm1564WT	Gm1564KO	NOTEST	0	0	0	0	1	1	no
4930555B11Rik	4930555B11Rik	-	chr2:57181830-57188257	Gm1564WT	Gm1564KO	NOTEST	0	0	0	0	1	1	no
4930555G01Rik	4930555G01Rik	-	chr14:5050628-5059243	Gm1564WT	Gm1564KO	NOTEST	0	0	0	0	1	1	no
4930556C24Rik	4930556C24Rik	-	chr16:85819210-85826772	Gm1564WT	Gm1564KO	NOTEST	0	0	0	0	1	1	no
4930556G01Rik	4930556G01Rik	-	chr4:30664595-30855744	Gm1564WT	Gm1564KO	OK	0.1391	0.279273	1.00555	0.36835	0.39065	0.634559	no
4930556J02Rik	4930556J02Rik	-	chr14:61492687-61500382	Gm1564WT	Gm1564KO	NOTEST	0	0	0	0	1	1	no
4930556M19Rik	4930556M19Rik	-	chr15:10714835-10790123	Gm1564WT	Gm1564KO	OK	1.67608	2.43102	0.536474	0.613615	0.2738	0.524831	no
4930556N09Rik	4930556N09Rik	-	chr10:97035767-97061059	Gm1564WT	Gm1564KO	NOTEST	0	0	0	0	1	1	no
4930557A04Rik	4930557A04Rik	-	chrX:9849702-9850252	Gm1564WT	Gm1564KO	NOTEST	0	0	0	0	1	1	no
4930557J02Rik	4930557J02Rik	-	chr5:34007199-34169448	Gm1564WT	Gm1564KO	NOTEST	0	0.0257747	inf	0	1	1	no
4930558C23Rik	4930558C23Rik	-	chr3:95386457-95402841	Gm1564WT	Gm1564KO	NOTEST	0	0	0	0	1	1	no
4930558G05Rik	4930558G05Rik	-	chrX:129051523-129067146	Gm1564WT	Gm1564KO	NOTEST	0	0	0	0	1	1	no
4930558J18Rik	4930558J18Rik	-	chr1:57359221-57377544	Gm1564WT	Gm1564KO	OK	0.995546	0.950704	-0.0664919	-0.0802039	0.9068	0.959448	no
4930558K02Rik	4930558K02Rik	-	chr1:161942088-161979636	Gm1564WT	Gm1564KO	OK	0.676683	0.0292312	-4.5329	-0.584237	0.2013	0.447692	no
4930562C15Rik	4930562C15Rik	-	chr16:4835415-4867691	Gm1564WT	Gm1564KO	NOTEST	0.00544367	0.0226616	2.0576	0	1	1	no
4930562F07Rik	4930562F07Rik	-	chr1:160044379-160078586	Gm1564WT	Gm1564KO	OK	3.35409	1.88198	-0.833667	-0.346344	0.638	0.814775	no
4930563D23Rik	4930563D23Rik	-	chr16:92318762-92321441	Gm1564WT	Gm1564KO	NOTEST	0	0	0	0	1	1	no
4930563E18Rik	4930563E18Rik	-	chr18:10706859-10711832	Gm1564WT	Gm1564KO	OK	3.72216	3.25345	-0.194172	-0.334582	0.5656	0.764543	no
4930563E22Rik	4930563E22Rik	-	chr11:72211723-72218450	Gm1564WT	Gm1564KO	OK	0.214051	0.210992	-0.020768	-0.0101981	0.98635	0.993157	no
4930563F08Rik	4930563F08Rik	-	chr5:131437681-132542343	Gm1564WT	Gm1564KO	NOTEST	0	0	0	0	1	1	no
4930563M20Rik	4930563M20Rik	-	chr8:116781711-116801412	Gm1564WT	Gm1564KO	NOTEST	0	0	0	0	1	1	no
4930564B18Rik	4930564B18Rik	-	chr14:75642258-75667137	Gm1564WT	Gm1564KO	OK	0	0.672673	inf	#NAME?	5e-05	0.00106494	yes
4930564C03Rik	4930564C03Rik	-	chr17:44495986-45119284	Gm1564WT	Gm1564KO	NOTEST	0	0	0	0	1	1	no
4930564D02Rik	4930564D02Rik	-	chr3:105066843-105078806	Gm1564WT	Gm1564KO	NOTEST	0	0	0	0	1	1	no
4930564G21Rik	4930564G21Rik	-	chr10:119454033-120112965	Gm1564WT	Gm1564KO	NOTEST	0	0	0	0	1	1	no
4930564K09Rik	4930564K09Rik	-	chr3:82876704-82943638	Gm1564WT	Gm1564KO	NOTEST	0.0746965	0.0503923	-0.567836	0	1	1	no
4930565D16Rik	4930565D16Rik	-	chr3:84349375-84379921	Gm1564WT	Gm1564KO	NOTEST	0	0	0	0	1	1	no
4930565N06Rik	4930565N06Rik	-	chr16:36880518-36933085	Gm1564WT	Gm1564KO	NOTEST	0.139991	0.171132	0.289768	0	1	1	no
4930567H12Rik	4930567H12Rik	-	chr8:125584637-125616670	Gm1564WT	Gm1564KO	NOTEST	0	0	0	0	1	1	no
4930567H17Rik	4930567H17Rik	-	chrX:70393900-70394740	Gm1564WT	Gm1564KO	NOTEST	0	0	0	0	1	1	no
4930567J20Rik	4930567J20Rik	-	chr16:71249903-71267176	Gm1564WT	Gm1564KO	NOTEST	0	0	0	0	1	1	no
4930567K20Rik	4930567K20Rik	-	chr10:10686058-11082331	Gm1564WT	Gm1564KO	NOTEST	0	0	0	0	1	1	no
4930568D16Rik	4930568D16Rik	-	chr2:35354217-35367729	Gm1564WT	Gm1564KO	NOTEST	0	0	0	0	1	1	no
4930568E12Rik	4930568E12Rik	-	chr9:13091266-13105855	Gm1564WT	Gm1564KO	NOTEST	0	0	0	0	1	1	no
4930568G15Rik	4930568G15Rik	-	chr1:165066616-165091930	Gm1564WT	Gm1564KO	NOTEST	0	0	0	0	1	1	no
4930568K20Rik	4930568K20Rik	-	chr5:124229724-124237137	Gm1564WT	Gm1564KO	NOTEST	0.00387825	0	#NAME?	0	1	1	no
4930570G19Rik	4930570G19Rik	-	chr3:156546752-156561746	Gm1564WT	Gm1564KO	OK	0.351103	0	#NAME?	#NAME?	0.1155	0.328152	no
4930571K23Rik	4930571K23Rik	-	chr7:125368860-125371013	Gm1564WT	Gm1564KO	OK	0.00299391	0.675817	7.81846	1.59778	0.2278	0.477719	no
4930572K03Rik	4930572K03Rik	-	chr5:127170564-127184356	Gm1564WT	Gm1564KO	NOTEST	0	0.042274	inf	0	1	1	no
4930572O03Rik	4930572O03Rik	-	chr5:15652287-15657059	Gm1564WT	Gm1564KO	NOTEST	0	0	0	0	1	1	no
4930572O13Rik	4930572O13Rik	-	chr14:25139794-25143241	Gm1564WT	Gm1564KO	NOTEST	0	0	0	0	1	1	no
4930573O16Rik	4930573O16Rik	-	chr2:52136646-52338798	Gm1564WT	Gm1564KO	NOTEST	0	0	0	0	1	1	no
4930577N17Rik	4930577N17Rik	-	chr3:51255664-51325987	Gm1564WT	Gm1564KO	OK	1.96886	2.95973	0.588103	0.291287	0.64175	0.817057	no
4930578C19Rik	4930578C19Rik	-	chrX:18418426-18461274	Gm1564WT	Gm1564KO	OK	1.14816	1.06033	-0.114812	-0.116077	0.8458	0.929921	no
4930578E11Rik	4930578E11Rik	-	chr18:29396715-29496416	Gm1564WT	Gm1564KO	NOTEST	0	0	0	0	1	1	no
4930578I06Rik	4930578I06Rik	-	chr14:63971121-63987780	Gm1564WT	Gm1564KO	NOTEST	0	0.117272	inf	0	1	1	no
4930578M01Rik	4930578M01Rik	-	chr15:98985964-98989281	Gm1564WT	Gm1564KO	NOTEST	0.00909595	0	#NAME?	0	1	1	no
4930578N18Rik	4930578N18Rik	-	chr16:76122612-76156086	Gm1564WT	Gm1564KO	NOTEST	0	0	0	0	1	1	no
4930579F01Rik	4930579F01Rik	-	chr3:138164134-138186713	Gm1564WT	Gm1564KO	NOTEST	0	0	0	0	1	1	no
4930579G18Rik	4930579G18Rik	-	chr14:54642160-54690742	Gm1564WT	Gm1564KO	OK	0.475046	0.331319	-0.519847	-0.106195	0.8334	0.923873	no
4930579G24Rik	4930579G24Rik	-	chr3:79629078-79632819	Gm1564WT	Gm1564KO	OK	11.3493	13.4385	0.243769	0.807308	0.1722	0.410418	no
4930579K19Rik	4930579K19Rik	-	chr9:98562459-98563611	Gm1564WT	Gm1564KO	OK	1.79622	0.706187	-1.34684	-0.968978	0.1605	0.395573	no
4930581F22Rik	4930581F22Rik	-	chr9:35046578-35175987	Gm1564WT	Gm1564KO	OK	0.180427	0.261349	0.53456	0.15727	0.78095	0.897317	no
4930583K01Rik	4930583K01Rik	-	chr7:118243906-118245551	Gm1564WT	Gm1564KO	OK	0.593861	0.248914	-1.25448	-0.614535	0.44655	0.680591	no
4930583P06Rik	4930583P06Rik	-	chr2:124217678-124222358	Gm1564WT	Gm1564KO	NOTEST	0	0	0	0	1	1	no
4930584F24Rik	4930584F24Rik	-	chr5:26460069-26493314	Gm1564WT	Gm1564KO	NOTEST	0	0	0	0	1	1	no
4930590J08Rik	4930590J08Rik	-	chr6:91904232-91950725	Gm1564WT	Gm1564KO	NOTEST	0	0.024414	inf	0	1	1	no
4930590L20Rik	4930590L20Rik	-	chr1:140246256-140656402	Gm1564WT	Gm1564KO	NOTEST	0	0	0	0	1	1	no
4930591A17Rik	4930591A17Rik	-	chr2:179414935-179416880	Gm1564WT	Gm1564KO	NOTEST	0	0.128974	inf	0	1	1	no
4930592A05Rik	4930592A05Rik	-	chr15:33083128-33653436	Gm1564WT	Gm1564KO	OK	0.455667	0	#NAME?	#NAME?	0.2236	0.473555	no
4930592I03Rik	4930592I03Rik	-	chr18:82910878-83005314	Gm1564WT	Gm1564KO	NOTEST	0	0	0	0	1	1	no
4930593A02Rik	4930593A02Rik	-	chr3:58692588-58788524	Gm1564WT	Gm1564KO	NOTEST	0	0	0	0	1	1	no
4930593C16Rik	4930593C16Rik	-	chr9:120924454-120930802	Gm1564WT	Gm1564KO	NOTEST	0	0	0	0	1	1	no
4930594C11Rik	4930594C11Rik	-	chr1:37439339-37536259	Gm1564WT	Gm1564KO	OK	2.6054	3.1551	0.276177	0.576289	0.3905	0.634449	no
4930595M18Rik	4930595M18Rik	-	chrX:81419574-81458122	Gm1564WT	Gm1564KO	NOTEST	0	0	0	0	1	1	no
4930596D02Rik	4930596D02Rik	-	chr14:35809485-35811978	Gm1564WT	Gm1564KO	NOTEST	0	0	0	0	1	1	no
4930596M17Rik	4930596M17Rik	-	chr9:121577842-121641566	Gm1564WT	Gm1564KO	NOTEST	0	0	0	0	1	1	no
4930597G03Rik	4930597G03Rik	-	chr14:51317334-51345489	Gm1564WT	Gm1564KO	NOTEST	0	0	0	0	1	1	no
4930598F16Rik	4930598F16Rik	-	chr1:95701183-95716518	Gm1564WT	Gm1564KO	NOTEST	0	0	0	0	1	1	no
4930599N23Rik	4930599N23Rik	-	chr6:39118472-39206773	Gm1564WT	Gm1564KO	OK	12.0675	11.5163	-0.0674485	-0.0848002	0.89125	0.953147	no
4931402G19Rik	4931402G19Rik	-	chr2:120355308-120504919	Gm1564WT	Gm1564KO	NOTEST	0.0236191	0.0204737	-0.206182	0	1	1	no
4931403E22Rik	4931403E22Rik	-	chr19:26605159-26823907	Gm1564WT	Gm1564KO	OK	0.247405	0	#NAME?	#NAME?	0.2168	0.466793	no
4931403G20Rik	4931403G20Rik	-	chr12:69746847-69987002	Gm1564WT	Gm1564KO	NOTEST	0.0920668	0.031128	-1.56447	0	1	1	no
4931406B18Rik	4931406B18Rik	-	chr7:43492043-43505938	Gm1564WT	Gm1564KO	NOTEST	0	0.00745724	inf	0	1	1	no
4931406C07Rik	4931406C07Rik	-	chr9:15283336-15357788	Gm1564WT	Gm1564KO	OK	11.2006	11.6274	0.0539567	0.134672	0.82515	0.920727	no
4931406H21Rik	4931406H21Rik	-	chr14:25459184-25666747	Gm1564WT	Gm1564KO	NOTEST	0.0513887	0.0815308	0.665894	0	1	1	no
4931406P16Rik	4931406P16Rik	-	chr7:34236713-34285609	Gm1564WT	Gm1564KO	OK	31.4921	25.9585	-0.278782	-1.28581	0.0351	0.157352	no
4931408C20Rik	4931408C20Rik	-	chr1:26681800-26687460	Gm1564WT	Gm1564KO	NOTEST	0	0	0	0	1	1	no
4931408D14Rik	4931408D14Rik	-	chr19:37258425-37264095	Gm1564WT	Gm1564KO	NOTEST	0	0	0	0	1	1	no
4931409K22Rik	4931409K22Rik	-	chr5:24543433-24555469	Gm1564WT	Gm1564KO	NOTEST	0.0737152	0.0684629	-0.10664	0	1	1	no
4931414P19Rik	4931414P19Rik	-	chr14:54583662-54605908	Gm1564WT	Gm1564KO	OK	7.56549	6.31217	-0.261297	-0.647684	0.2816	0.532163	no
4931417E11Rik	4931417E11Rik	-	chr6:73468572-73469667	Gm1564WT	Gm1564KO	NOTEST	0	0	0	0	1	1	no
4931419H13Rik	4931419H13Rik	-	chr3:55055241-55084002	Gm1564WT	Gm1564KO	NOTEST	0	0	0	0	1	1	no
4931420L22Rik	4931420L22Rik	-	chr16:71131075-71139029	Gm1564WT	Gm1564KO	NOTEST	0	0	0	0	1	1	no
4931423N10Rik	4931423N10Rik	-	chr2:23207475-23267129	Gm1564WT	Gm1564KO	NOTEST	0	0	0	0	1	1	no
4931428F04Rik	4931428F04Rik	-	chr8:105276446-105289528	Gm1564WT	Gm1564KO	OK	3.1031	3.94094	0.34483	0.837453	0.20915	0.457465	no
4931428L18Rik	4931428L18Rik	-	chr1:31141077-31222656	Gm1564WT	Gm1564KO	NOTEST	0.00399734	0.162932	5.34909	0	1	1	no
4931429I11Rik	4931429I11Rik	-	chr9:40894848-40964112	Gm1564WT	Gm1564KO	NOTEST	0	0.012411	inf	0	1	1	no
4931429L15Rik	4931429L15Rik	-	chr9:46303360-46319986	Gm1564WT	Gm1564KO	OK	0.0761568	0.443393	2.54154	1.16063	0.22485	0.474505	no
4931429P17Rik	4931429P17Rik	-	chr13:47960329-48018608	Gm1564WT	Gm1564KO	NOTEST	0	0	0	0	1	1	no
4931430N09Rik	4931430N09Rik	-	chr6:118592295-119221614	Gm1564WT	Gm1564KO	NOTEST	0	0	0	0	1	1	no
4931431B13Rik	4931431B13Rik	-	chr7:128173945-128206366	Gm1564WT	Gm1564KO	NOTEST	0	0	0	0	1	1	no
4931431C16Rik	4931431C16Rik	-	chr5:35581226-35613801	Gm1564WT	Gm1564KO	NOTEST	0	0.0513187	inf	0	1	1	no
4931431F19Rik	4931431F19Rik	-	chr7:104127912-104129823	Gm1564WT	Gm1564KO	NOTEST	0	0	0	0	1	1	no
4931440F15Rik	4931440F15Rik	-	chr11:29692897-30026033	Gm1564WT	Gm1564KO	NOTEST	0.0101142	0.0146502	0.53454	0	1	1	no
4931440J10Rik	4931440J10Rik	-	chr14:62663666-62830126	Gm1564WT	Gm1564KO	NOTEST	0	0	0	0	1	1	no
4931440L10Rik	4931440L10Rik	-	chr1:134540944-134547022	Gm1564WT	Gm1564KO	NOTEST	0	0.0489287	inf	0	1	1	no
4931440P22Rik	4931440P22Rik	-	chr3:65527484-65555518	Gm1564WT	Gm1564KO	OK	2.16115	1.67123	-0.370892	-0.17613	0.8235	0.919585	no
4932411E22Rik	4932411E22Rik	-	chr11:89390222-89418948	Gm1564WT	Gm1564KO	OK	0	0.25165	inf	#NAME?	5e-05	0.00106494	yes
4932411N23Rik	4932411N23Rik	-	chrX:126812461-126834004	Gm1564WT	Gm1564KO	NOTEST	0	0	0	0	1	1	no
4932412D23Rik	4932412D23Rik	-	chr16:42725701-42875762	Gm1564WT	Gm1564KO	NOTEST	0.000841793	0	#NAME?	0	1	1	no
4932413F04Rik	4932413F04Rik	-	chr9:103482935-103761837	Gm1564WT	Gm1564KO	NOTEST	0	0	0	0	1	1	no
4932414J04Rik	4932414J04Rik	-	chr11:21494729-21511180	Gm1564WT	Gm1564KO	NOTEST	0	0	0	0	1	1	no
4932414N04Rik	4932414N04Rik	-	chr2:68657883-68748465	Gm1564WT	Gm1564KO	NOTEST	0	0	0	0	1	1	no
4932415G12Rik	4932415G12Rik	-	chr10:94673492-94688613	Gm1564WT	Gm1564KO	OK	2.27856	3.20444	0.491949	1.29941	0.03165	0.147467	no
4932415M13Rik	4932415M13Rik	-	chr17:53716508-53733843	Gm1564WT	Gm1564KO	NOTEST	0	0	0	0	1	1	no
4932416H05Rik	4932416H05Rik	-	chr2:129798368-129832285	Gm1564WT	Gm1564KO	OK	4.29027	2.86795	-0.581048	-0.869106	0.20325	0.450079	no
4932416K20Rik	4932416K20Rik	-	chr8:104795236-104798792	Gm1564WT	Gm1564KO	NOTEST	0	0.181955	inf	0	1	1	no
4932418E24Rik	4932418E24Rik	-	chr2:26271646-26294557	Gm1564WT	Gm1564KO	OK	2.28209	2.51487	0.140124	0.233902	0.71275	0.858545	no
4932429P05Rik	4932429P05Rik	-	chrX:89752267-89755491	Gm1564WT	Gm1564KO	NOTEST	0	0	0	0	1	1	no
4932435O22Rik	4932435O22Rik	-	chr11:114344525-114757886	Gm1564WT	Gm1564KO	OK	0.947777	0.903721	-0.0686702	-0.0474747	0.9386	0.973849	no
4932438A13Rik	4932438A13Rik	-	chr3:36863105-37053033	Gm1564WT	Gm1564KO	OK	5.73575	5.5288	-0.053016	-0.235275	0.7067	0.854963	no
4932438H23Rik	4932438H23Rik	-	chr16:91053934-91069145	Gm1564WT	Gm1564KO	NOTEST	0	0.120302	inf	0	1	1	no
4932441J04Rik	4932441J04Rik	-	chr5:57570083-57717919	Gm1564WT	Gm1564KO	NOTEST	0.144533	0.126133	-0.196444	0	1	1	no
4932443I19Rik	4932443I19Rik	-	chr8:13705888-13743066	Gm1564WT	Gm1564KO	OK	0.403023	0.157029	-1.35983	-0.606294	0.6052	0.792063	no
4932702P03Rik	4932702P03Rik	-	chr13:24905599-24939049	Gm1564WT	Gm1564KO	OK	2.36217	5.02541	1.08913	0.672966	0.41335	0.653777	no
4933400A11Rik	4933400A11Rik	-	chrX:169685246-169990797	Gm1564WT	Gm1564KO	NOTEST	0	0	0	0	1	1	no
4933400B14Rik	4933400B14Rik	-	chr17:89320226-89327333	Gm1564WT	Gm1564KO	NOTEST	0	0	0	0	1	1	no
4933400C23Rik	4933400C23Rik	-	chr9:92718715-92795711	Gm1564WT	Gm1564KO	NOTEST	0.0915519	0.0131775	-2.79651	0	1	1	no
4933400F21Rik	4933400F21Rik	-	chr1:89454810-89895282	Gm1564WT	Gm1564KO	NOTEST	0	0	0	0	1	1	no
4933400L20Rik	4933400L20Rik	-	chr8:103603798-103680382	Gm1564WT	Gm1564KO	NOTEST	0	0	0	0	1	1	no
4933401B06Rik	4933401B06Rik	-	chrX:107542581-107543800	Gm1564WT	Gm1564KO	NOTEST	0	0	0	0	1	1	no
4933401D09Rik	4933401D09Rik	-	chr17:15631787-15641102	Gm1564WT	Gm1564KO	NOTEST	0.0189647	0	#NAME?	0	1	1	no
4933401H06Rik	4933401H06Rik	-	chr3:135825490-135888572	Gm1564WT	Gm1564KO	NOTEST	0.0473896	0	#NAME?	0	1	1	no
4933401P06Rik	4933401P06Rik	-	chr5:36868569-36955078	Gm1564WT	Gm1564KO	NOTEST	0	0	0	0	1	1	no
4933402C06Rik	4933402C06Rik	-	chr7:40674736-40691260	Gm1564WT	Gm1564KO	NOTEST	0	0	0	0	1	1	no
4933402D24Rik	4933402D24Rik	-	chr1:63754908-63769267	Gm1564WT	Gm1564KO	NOTEST	0.14816	0.0624366	-1.24669	0	1	1	no
4933402E13Rik	4933402E13Rik	-	chrX:62283498-62292078	Gm1564WT	Gm1564KO	NOTEST	0.061352	0.146896	1.25961	0	1	1	no
4933402J07Rik	4933402J07Rik	-	chr8:87563906-87589197	Gm1564WT	Gm1564KO	NOTEST	0.00704807	0	#NAME?	0	1	1	no
4933402J10Rik	4933402J10Rik	-	chr5:59963118-59986002	Gm1564WT	Gm1564KO	NOTEST	0	0	0	0	1	1	no
4933402J15Rik	4933402J15Rik	-	chr14:74355526-74369741	Gm1564WT	Gm1564KO	NOTEST	0	0	0	0	1	1	no
4933402N03Rik	4933402N03Rik	-	chr7:131138346-131146283	Gm1564WT	Gm1564KO	NOTEST	0	0	0	0	1	1	no
4933402N22Rik	4933402N22Rik	-	chr5:11918042-11922804	Gm1564WT	Gm1564KO	NOTEST	0	0	0	0	1	1	no
4933402P03Rik	4933402P03Rik	-	chr11:69816565-69818440	Gm1564WT	Gm1564KO	OK	0	0.522859	inf	#NAME?	5e-05	0.00106494	yes
4933403O08Rik	4933403O08Rik	-	chrX:112239048-112243852	Gm1564WT	Gm1564KO	OK	0.516964	0.684833	0.405688	0.320374	0.59645	0.786364	no
4933404G15Rik	4933404G15Rik	-	chr16:16707686-16718121	Gm1564WT	Gm1564KO	NOTEST	0.0538306	0	#NAME?	0	1	1	no
4933404K08Rik	4933404K08Rik	-	chr13:23278349-23282267	Gm1564WT	Gm1564KO	NOTEST	0	0	0	0	1	1	no
4933404O12Rik	4933404O12Rik	-	chr5:136919145-136937109	Gm1564WT	Gm1564KO	OK	4.91284	4.0317	-0.285169	-0.727453	0.2259	0.475694	no
4933405D12Rik	4933405D12Rik	-	chr3:122882591-122924116	Gm1564WT	Gm1564KO	OK	0.133793	0.455304	1.76683	0.69863	0.57755	0.772825	no
4933405E24Rik	4933405E24Rik	-	chr11:54177771-54213288	Gm1564WT	Gm1564KO	NOTEST	0	0	0	0	1	1	no
4933405L10Rik	4933405L10Rik	-	chr8:105708302-105710168	Gm1564WT	Gm1564KO	OK	0.678878	0.203464	-1.73838	-0.941994	0.17	0.40724	no
4933405O20Rik	4933405O20Rik	-	chr7:49975349-50863289	Gm1564WT	Gm1564KO	NOTEST	0.00438149	0.0360497	3.04049	0	1	1	no
4933406C10Rik	4933406C10Rik	-	chr12:32919383-32953789	Gm1564WT	Gm1564KO	OK	0.0168534	0.244612	3.85939	1.31353	0.1948	0.440004	no
4933406D12Rik	4933406D12Rik	-	chr2:146542930-146546108	Gm1564WT	Gm1564KO	NOTEST	0	0	0	0	1	1	no
4933406F09Rik	4933406F09Rik	-	chr14:7412472-7422685	Gm1564WT	Gm1564KO	NOTEST	0	0	0	0	1	1	no
4933406G16Rik	4933406G16Rik	-	chr11:19065274-19075740	Gm1564WT	Gm1564KO	NOTEST	0.0088035	0	#NAME?	0	1	1	no
4933406I18Rik	4933406I18Rik	-	chr7:114315478-114415161	Gm1564WT	Gm1564KO	OK	0.53599	0.00764476	-6.13159	-1.03723	0.4377	0.673543	no
4933406J08Rik	4933406J08Rik	-	chr2:122186271-122206393	Gm1564WT	Gm1564KO	OK	4.17899	1.797	-1.21756	-3.15756	0.00015	0.00271109	yes
4933406J10Rik	4933406J10Rik	-	chr7:82648613-82777852	Gm1564WT	Gm1564KO	NOTEST	0	0.044552	inf	0	1	1	no
4933406K04Rik	4933406K04Rik	-	chr12:106685606-106716324	Gm1564WT	Gm1564KO	NOTEST	0	0.0269385	inf	0	1	1	no
4933406M09Rik	4933406M09Rik	-	chr1:134385939-134390983	Gm1564WT	Gm1564KO	NOTEST	0	0.00329013	inf	0	1	1	no
4933407E24Rik	4933407E24Rik	-	chr4:124569178-124575538	Gm1564WT	Gm1564KO	NOTEST	0	0	0	0	1	1	no
4933407G14Rik	4933407G14Rik	-	chr10:75449509-75463104	Gm1564WT	Gm1564KO	NOTEST	0	0	0	0	1	1	no
4933407I05Rik	4933407I05Rik	-	chr9:51914428-51927003	Gm1564WT	Gm1564KO	NOTEST	0	0	0	0	1	1	no
4933407K13Rik	4933407K13Rik	-	chrX:75725457-75764699	Gm1564WT	Gm1564KO	OK	0.372808	0.401663	0.107552	0.12049	0.83715	0.926097	no
4933407L21Rik	4933407L21Rik	-	chr1:85928482-85931756	Gm1564WT	Gm1564KO	NOTEST	0.119086	0	#NAME?	0	1	1	no
4933408B17Rik	4933408B17Rik	-	chr18:34579845-34597468	Gm1564WT	Gm1564KO	NOTEST	0.0351393	0.0939271	1.41846	0	1	1	no
4933408J17Rik	4933408J17Rik	-	chr10:93540631-93605245	Gm1564WT	Gm1564KO	OK	0.124355	0.217816	0.808647	0.276738	0.7865	0.900536	no
4933408N05Rik	4933408N05Rik	-	chr8:114205639-114374070	Gm1564WT	Gm1564KO	NOTEST	0	0.0475325	inf	0	1	1	no
4933409G03Rik	4933409G03Rik	-	chr2:68582412-68616463	Gm1564WT	Gm1564KO	NOTEST	0	0.129277	inf	0	1	1	no
4933409K07Rik	4933409K07Rik	-	chr4_JH584293_random:120551-144386	Gm1564WT	Gm1564KO	NOTEST	0	0	0	0	1	1	no
4933411E08Rik	4933411E08Rik	-	chr10:117925458-117948307	Gm1564WT	Gm1564KO	NOTEST	0.0778786	0.0184194	-2.08	0	1	1	no
4933411G06Rik	4933411G06Rik	-	chr10:51756173-51757194	Gm1564WT	Gm1564KO	NOTEST	0	0	0	0	1	1	no
4933411G11Rik	4933411G11Rik	-	chr5:143181016-143205068	Gm1564WT	Gm1564KO	OK	0.417233	0.284355	-0.553158	-0.366489	0.475	0.702644	no
4933411K16Rik	4933411K16Rik	-	chr19:42045850-42070939	Gm1564WT	Gm1564KO	OK	0	0.731527	inf	#NAME?	0.1778	0.418262	no
4933411K20Rik	4933411K20Rik	-	chr8:46169555-46195590	Gm1564WT	Gm1564KO	OK	10.7788	10.2442	-0.0733936	-0.336208	0.62675	0.807439	no
4933412E12Rik	4933412E12Rik	-	chr10:116950561-116963279	Gm1564WT	Gm1564KO	OK	0.752494	0.402702	-0.901968	-0.596824	0.25985	0.510517	no
4933412E24Rik	4933412E24Rik	-	chr15:60014865-60016618	Gm1564WT	Gm1564KO	NOTEST	0.0961278	0	#NAME?	0	1	1	no
4933412O06Rik	4933412O06Rik	-	chr13:15781663-15802630	Gm1564WT	Gm1564KO	NOTEST	0	0	0	0	1	1	no
4933413G19Rik	4933413G19Rik	-	chr6:128362993-128385144	Gm1564WT	Gm1564KO	NOTEST	0.00733657	0.0400861	2.44992	0	1	1	no
4933413J09Rik	4933413J09Rik	-	chr14:26357546-26400456	Gm1564WT	Gm1564KO	OK	0.626917	0.4031	-0.637138	-0.683083	0.28045	0.531134	no
4933413L06Rik	4933413L06Rik	-	chr13:117602319-117981028	Gm1564WT	Gm1564KO	NOTEST	0	0	0	0	1	1	no
4933415F23Rik	4933415F23Rik	-	chr1:23100473-23102253	Gm1564WT	Gm1564KO	OK	0.14907	0.548213	1.87875	0.924881	0.28945	0.540468	no
4933416C03Rik	4933416C03Rik	-	chr10:116018362-116274929	Gm1564WT	Gm1564KO	OK	4.29032	3.90245	-0.136702	-0.315227	0.60225	0.790086	no
4933416E03Rik	4933416E03Rik	-	chr2:159947340-159981289	Gm1564WT	Gm1564KO	NOTEST	0	0	0	0	1	1	no
4933416I08Rik	4933416I08Rik	-	chrX:53686490-53691332	Gm1564WT	Gm1564KO	NOTEST	2.60362e-05	5.06935e-05	0.961281	0	1	1	no
4933416M06Rik	4933416M06Rik	-	chr13:101254318-101293396	Gm1564WT	Gm1564KO	NOTEST	0	0	0	0	1	1	no
4933416M07Rik	4933416M07Rik	-	chr8:27138772-27174646	Gm1564WT	Gm1564KO	NOTEST	0.0752063	0.0614808	-0.290718	0	1	1	no
4933417A18Rik	4933417A18Rik	-	chr13:34924408-34963809	Gm1564WT	Gm1564KO	NOTEST	0	0	0	0	1	1	no
4933417D19Rik	4933417D19Rik	-	chr8:123232257-123254175	Gm1564WT	Gm1564KO	OK	0.808668	0.289056	-1.4842	-0.514915	0.49975	0.720234	no
4933417E11Rik	4933417E11Rik	-	chr1:71958997-72005195	Gm1564WT	Gm1564KO	NOTEST	0	0	0	0	1	1	no
4933417G07Rik	4933417G07Rik	-	chr3:55625197-56183701	Gm1564WT	Gm1564KO	OK	2.00755	1.10205	-0.86525	-0.360627	0.66185	0.828392	no
4933417O13Rik	4933417O13Rik	-	chr7:143107253-143427042	Gm1564WT	Gm1564KO	NOTEST	0.20627	0	#NAME?	0	1	1	no
4933421I07Rik	4933421I07Rik	-	chr7:42445461-42448080	Gm1564WT	Gm1564KO	OK	0	0.50276	inf	#NAME?	5e-05	0.00106494	yes
4933421O10Rik	4933421O10Rik	-	chr4:33027138-33031323	Gm1564WT	Gm1564KO	OK	0.28779	0.662839	1.20364	1.41382	0.0185	0.102181	no
4933422A05Rik	4933422A05Rik	-	chr9:35281104-35285423	Gm1564WT	Gm1564KO	NOTEST	0	0	0	0	1	1	no
4933422H20Rik	4933422H20Rik	-	chr11:115440544-115448268	Gm1564WT	Gm1564KO	OK	0.508882	0.294217	-0.790449	-0.438008	0.61925	0.801727	no
4933424G05Rik	4933424G05Rik	-	chr18:14968684-15151446	Gm1564WT	Gm1564KO	NOTEST	0.113123	0.00334977	-5.07768	0	1	1	no
4933424G06Rik	4933424G06Rik	-	chr1:36714537-36757960	Gm1564WT	Gm1564KO	NOTEST	0	0.0476146	inf	0	1	1	no
4933425B07Rik	4933425B07Rik	-	chr14:46602805-46637423	Gm1564WT	Gm1564KO	NOTEST	0	0	0	0	1	1	no
4933425H06Rik	4933425H06Rik	-	chr6:144672867-144693832	Gm1564WT	Gm1564KO	NOTEST	0	0	0	0	1	1	no
4933425L06Rik	4933425L06Rik	-	chr13:105082121-105121782	Gm1564WT	Gm1564KO	OK	0.54319	0.187097	-1.53767	-0.992095	0.07945	0.262149	no
4933426D04Rik	4933426D04Rik	-	chr5:24862734-25100642	Gm1564WT	Gm1564KO	NOTEST	0	0	0	0	1	1	no
4933426M11Rik	4933426M11Rik	-	chr12:80790531-80880833	Gm1564WT	Gm1564KO	OK	18.8913	18.3558	-0.0414886	-0.164992	0.77185	0.892111	no
Ddx19b	Ddx19b	-	chr8:111003185-111031751	Gm1564WT	Gm1564KO	OK	3.42426	9.24026	1.43214	5.05385	5e-05	0.00106494	yes
4933427D14Rik	4933427D14Rik	-	chr11:72154096-72203371	Gm1564WT	Gm1564KO	OK	3.78827	2.83613	-0.417615	-1.01769	0.08795	0.279117	no
4933427E11Rik	4933427E11Rik	-	chr15:74702411-74710374	Gm1564WT	Gm1564KO	OK	0.474393	0.976745	1.0419	0.497862	0.60255	0.790145	no
4933427E13Rik	4933427E13Rik	-	chr11:25326106-25367137	Gm1564WT	Gm1564KO	NOTEST	0	0	0	0	1	1	no
4933427G17Rik	4933427G17Rik	-	chr7:120982508-121014787	Gm1564WT	Gm1564KO	OK	2.4304	1.47185	-0.72356	-0.95508	0.09515	0.292166	no
4933427I22Rik	4933427I22Rik	-	chr4:139926110-139943519	Gm1564WT	Gm1564KO	NOTEST	0.0834378	0	#NAME?	0	1	1	no
4933428C19Rik	4933428C19Rik	-	chr4:40482839-40525548	Gm1564WT	Gm1564KO	NOTEST	0	0	0	0	1	1	no
4933429K18Rik	4933429K18Rik	-	chr19:45726554-45730558	Gm1564WT	Gm1564KO	NOTEST	0	0	0	0	1	1	no
4933429O19Rik	4933429O19Rik	-	chr14:48878872-48887112	Gm1564WT	Gm1564KO	NOTEST	0	0	0	0	1	1	no
4933430H16Rik	4933430H16Rik	-	chr7:82937937-82971391	Gm1564WT	Gm1564KO	NOTEST	0	0	0	0	1	1	no
4933430I17Rik	4933430I17Rik	-	chr4:62525368-62547993	Gm1564WT	Gm1564KO	OK	0.868273	1.89547	1.12634	1.13152	0.06745	0.237409	no
4933430M04Rik	4933430M04Rik	-	chr11:24481908-24569951	Gm1564WT	Gm1564KO	NOTEST	0	0	0	0	1	1	no
4933430N04Rik	4933430N04Rik	-	chr8:9125411-9132288	Gm1564WT	Gm1564KO	NOTEST	0	0	0	0	1	1	no
4933431E20Rik	4933431E20Rik	-	chr3:107877229-107898685	Gm1564WT	Gm1564KO	OK	2.32027	2.34739	0.0167672	0.025911	0.9675	0.987377	no
4933431G14Rik	4933431G14Rik	-	chr6:72097612-72154570	Gm1564WT	Gm1564KO	OK	0	0.304903	inf	#NAME?	0.06085	0.222837	no
4933432G23Rik	4933432G23Rik	-	chr9:118429838-118437048	Gm1564WT	Gm1564KO	NOTEST	0	0	0	0	1	1	no
4933432I03Rik	4933432I03Rik	-	chr14:102987411-103033803	Gm1564WT	Gm1564KO	NOTEST	0	0.0585102	inf	0	1	1	no
4933432I09Rik	4933432I09Rik	-	chr16:18209685-18213863	Gm1564WT	Gm1564KO	NOTEST	0.289906	0	#NAME?	0	1	1	no
4933432K03Rik	4933432K03Rik	-	chr7:121587385-121589836	Gm1564WT	Gm1564KO	NOTEST	0	0	0	0	1	1	no
4933433C11Rik	4933433C11Rik	-	chr2:25212558-25214630	Gm1564WT	Gm1564KO	NOTEST	0.244552	0.0242937	-3.33149	0	1	1	no
4933433F19Rik	4933433F19Rik	-	chr8:30568394-30575573	Gm1564WT	Gm1564KO	NOTEST	0	0	0	0	1	1	no
4933433G15Rik	4933433G15Rik	-	chr9:75410183-75415537	Gm1564WT	Gm1564KO	OK	0.807705	0.520632	-0.633564	-0.411269	0.454	0.686618	no
4933433G19Rik	4933433G19Rik	-	chr13:66912097-67032405	Gm1564WT	Gm1564KO	NOTEST	0	0.0411073	inf	0	1	1	no
4933433H22Rik	4933433H22Rik	-	chr17:84078659-84089875	Gm1564WT	Gm1564KO	NOTEST	0	0	0	0	1	1	no
4933434E20Rik	4933434E20Rik	-	chr3:90052816-90062447	Gm1564WT	Gm1564KO	OK	17.8361	14.3458	-0.314173	-0.983176	0.11515	0.327641	no
4933434I20Rik	4933434I20Rik	-	chr8:83348471-83379402	Gm1564WT	Gm1564KO	NOTEST	0	0	0	0	1	1	no
4933436C20Rik	4933436C20Rik	-	chr8:92326032-92356120	Gm1564WT	Gm1564KO	OK	1.38927	2.8955	1.05949	1.127	0.0788	0.260899	no
4933436E23Rik	4933436E23Rik	-	chr1:139379451-139402852	Gm1564WT	Gm1564KO	NOTEST	0	0	0	0	1	1	no
4933436H12Rik	4933436H12Rik	-	chr7:68417423-68426133	Gm1564WT	Gm1564KO	NOTEST	0	0	0	0	1	1	no
4933436I01Rik	4933436I01Rik	-	chrX:67919863-67921450	Gm1564WT	Gm1564KO	NOTEST	0	0	0	0	1	1	no
4933438B17Rik	4933438B17Rik	-	chr5:127030788-127088529	Gm1564WT	Gm1564KO	NOTEST	0	0.0252285	inf	0	1	1	no
4933438K21Rik	4933438K21Rik	-	chr4:147063365-147068436	Gm1564WT	Gm1564KO	NOTEST	0	0.0099412	inf	0	1	1	no
4933439C10Rik	4933439C10Rik	-	chr11:59485520-59511067	Gm1564WT	Gm1564KO	OK	6.43508	5.11471	-0.331307	-0.306497	0.6016	0.78984	no
4933439K11Rik	4933439K11Rik	-	chr1:172521129-172550806	Gm1564WT	Gm1564KO	OK	1.79356	3.13286	0.804651	0.568192	0.32625	0.577662	no
4933440J02Rik	4933440J02Rik	-	chr10:111586718-111594273	Gm1564WT	Gm1564KO	NOTEST	0	0	0	0	1	1	no
4933440M02Rik	4933440M02Rik	-	chr7:125331781-125349786	Gm1564WT	Gm1564KO	NOTEST	0	0.0363864	inf	0	1	1	no
5031410I06Rik	5031410I06Rik	-	chr5:26098667-26105314	Gm1564WT	Gm1564KO	NOTEST	0	0	0	0	1	1	no
5031414D18Rik	5031414D18Rik	-	chr14:75004109-75388146	Gm1564WT	Gm1564KO	NOTEST	0.14373	0.192333	0.420241	0	1	1	no
5031425E22Rik	5031425E22Rik	-	chr5:23431807-23434353	Gm1564WT	Gm1564KO	OK	2.94098	3.28284	0.158651	0.321055	0.60145	0.789711	no
5031425F14Rik	5031425F14Rik	-	chr2:166447450-166458770	Gm1564WT	Gm1564KO	NOTEST	0	0	0	0	1	1	no
5031426D15Rik	5031426D15Rik	-	chr2:6539698-7396198	Gm1564WT	Gm1564KO	NOTEST	0	0.00759456	inf	0	1	1	no
5031434C07Rik	5031434C07Rik	-	chr6:112273757-112330423	Gm1564WT	Gm1564KO	NOTEST	0.170572	0.0465088	-1.8748	0	1	1	no
5031434O11Rik	5031434O11Rik	-	chr3:51515317-51567116	Gm1564WT	Gm1564KO	NOTEST	0	0.114415	inf	0	1	1	no
5031439G07Rik	5031439G07Rik	-	chr15:84945719-84987971	Gm1564WT	Gm1564KO	OK	25.8392	27.093	0.0683614	0.278025	0.63005	0.809794	no
5033403H07Rik	5033403H07Rik	-	chr5:52973011-52992292	Gm1564WT	Gm1564KO	NOTEST	0	0	0	0	1	1	no
5033404E19Rik	5033404E19Rik	-	chr1:185497305-185498014	Gm1564WT	Gm1564KO	NOTEST	0	0	0	0	1	1	no
5033406O09Rik	5033406O09Rik	-	chr12:111941990-111944482	Gm1564WT	Gm1564KO	NOTEST	0.132708	0.24241	0.869195	0	1	1	no
5033411D12Rik	5033411D12Rik	-	chr13:16857474-17694765	Gm1564WT	Gm1564KO	OK	0.582109	0.719745	0.306197	0.234683	0.71595	0.859943	no
5330411J11Rik	5330411J11Rik	-	chr2:59382492-59386682	Gm1564WT	Gm1564KO	OK	0.253941	0.0149208	-4.08909	-1.09915	0.14815	0.377334	no
5330413P13Rik	5330413P13Rik	-	chr2:131820005-131847656	Gm1564WT	Gm1564KO	NOTEST	0	0	0	0	1	1	no
5330417C22Rik	5330417C22Rik	-	chr3:108458068-108536522	Gm1564WT	Gm1564KO	OK	0.0292362	0.427828	3.8712	1.61606	0.14205	0.369685	no
5330426P16Rik	5330426P16Rik	-	chr16:50726750-50732773	Gm1564WT	Gm1564KO	OK	0.825051	2.07848	1.33298	1.73249	0.0045	0.0371359	yes
5330434G04Rik	5330434G04Rik	-	chrX:105372993-105391754	Gm1564WT	Gm1564KO	NOTEST	0	0	0	0	1	1	no
5330439B14Rik	5330439B14Rik	-	chr6:142587861-142702274	Gm1564WT	Gm1564KO	NOTEST	0	0.00396245	inf	0	1	1	no
5430401F13Rik	5430401F13Rik	-	chr6:131543761-131553757	Gm1564WT	Gm1564KO	NOTEST	0	0	0	0	1	1	no
5430402E10Rik	5430402E10Rik	-	chrX:77919785-77925062	Gm1564WT	Gm1564KO	NOTEST	0	0	0	0	1	1	no
5430402O13Rik	5430402O13Rik	-	chr6:50566642-50596590	Gm1564WT	Gm1564KO	OK	1.41843	0.22002	-2.68859	-1.136	0.16085	0.396245	no
5430403N17Rik	5430403N17Rik	-	chr8:35864084-35882957	Gm1564WT	Gm1564KO	NOTEST	0	0.0321728	inf	0	1	1	no
5430405H02Rik	5430405H02Rik	-	chr2:156840076-156862945	Gm1564WT	Gm1564KO	OK	1.29858	0.65561	-0.986027	-0.402366	0.69205	0.845979	no
5430416N02Rik	5430416N02Rik	-	chr5:100420841-100429535	Gm1564WT	Gm1564KO	OK	6.65278	4.57658	-0.539689	-0.515897	0.36185	0.611247	no
5430416O09Rik	5430416O09Rik	-	chr4:43730033-43734534	Gm1564WT	Gm1564KO	NOTEST	0.0339938	0.0126914	-1.42142	0	1	1	no
5430417L22Rik	5430417L22Rik	-	chr2:118745761-118748807	Gm1564WT	Gm1564KO	OK	8.0383	6.20721	-0.372945	-1.0441	0.07905	0.261333	no
5430419D17Rik	5430419D17Rik	-	chr7:131174401-131250945	Gm1564WT	Gm1564KO	NOTEST	0	0	0	0	1	1	no
5430421F17Rik	5430421F17Rik	-	chr8:25302649-25306270	Gm1564WT	Gm1564KO	NOTEST	0	0	0	0	1	1	no
5430421N21Rik	5430421N21Rik	-	chr15:101431013-101491512	Gm1564WT	Gm1564KO	NOTEST	0	0	0	0	1	1	no
5430425J12Rik	5430425J12Rik	-	chr13:73681156-73709856	Gm1564WT	Gm1564KO	NOTEST	0.0041928	0	#NAME?	0	1	1	no
5430425K12Rik	5430425K12Rik	-	chr13:80940402-80948597	Gm1564WT	Gm1564KO	NOTEST	0	0	0	0	1	1	no
5430427M07Rik	5430427M07Rik	-	chr12:90998491-91384409	Gm1564WT	Gm1564KO	NOTEST	0	0	0	0	1	1	no
5430427O19Rik	5430427O19Rik	-	chrX:85870272-85891499	Gm1564WT	Gm1564KO	NOTEST	0.0143336	0	#NAME?	0	1	1	no
5430428K19Rik	5430428K19Rik	-	chrX:6400144-6633717	Gm1564WT	Gm1564KO	NOTEST	0	0	0	0	1	1	no
5430434I15Rik	5430434I15Rik	-	chr3:38203150-38208119	Gm1564WT	Gm1564KO	NOTEST	0	0	0	0	1	1	no
5430435G22Rik	5430435G22Rik	-	chr1:131688694-131713464	Gm1564WT	Gm1564KO	OK	3.39519	2.91507	-0.219961	-0.529216	0.42475	0.663583	no
5430437J10Rik	5430437J10Rik	-	chr15:5496317-5594983	Gm1564WT	Gm1564KO	NOTEST	0	0	0	0	1	1	no
5430440P10Rik	5430440P10Rik	-	chr14:105427558-105437716	Gm1564WT	Gm1564KO	NOTEST	0.276867	0	#NAME?	0	1	1	no
5530400C23Rik	5530400C23Rik	-	chr6:133292215-133295790	Gm1564WT	Gm1564KO	NOTEST	0	0	0	0	1	1	no
5530401A14Rik	5530401A14Rik	-	chr11:80880164-81968396	Gm1564WT	Gm1564KO	NOTEST	0	0	0	0	1	1	no
5530601H04Rik	5530601H04Rik	-	chrX:105040853-105070124	Gm1564WT	Gm1564KO	OK	0.861993	0.860411	-0.00264971	-0.00535776	0.99385	0.996863	no
5730403I07Rik	5730403I07Rik	-	chr9:77366411-77399416	Gm1564WT	Gm1564KO	NOTEST	0.00107339	0.08654	6.33312	0	1	1	no
5730405O15Rik	5730405O15Rik	-	chrX:13042014-13045295	Gm1564WT	Gm1564KO	OK	0.530616	0.744423	0.488454	0.274731	0.6697	0.832812	no
5730408K05Rik	5730408K05Rik	-	chr19:8888386-8888774	Gm1564WT	Gm1564KO	OK	5.27938	1.60558	-1.71727	-1.20325	0.317	0.569117	no
5730409E04Rik	5730409E04Rik	-	chr4:126609853-126614371	Gm1564WT	Gm1564KO	OK	10.5299	9.95929	-0.0803808	-0.228319	0.69505	0.848104	no
5730412P04Rik	5730412P04Rik	-	chrX:136104602-136115420	Gm1564WT	Gm1564KO	NOTEST	0	0	0	0	1	1	no
5730416F02Rik	5730416F02Rik	-	chrX:109001484-109002296	Gm1564WT	Gm1564KO	OK	0.686202	0.169123	-2.02056	-0.892218	0.5414	0.749331	no
5730420D15Rik	5730420D15Rik	-	chr10:95417374-95428640	Gm1564WT	Gm1564KO	OK	0.328162	1.35586	2.04672	1.31289	0.44425	0.679413	no
5730422E09Rik	5730422E09Rik	-	chr5:149119564-149182036	Gm1564WT	Gm1564KO	OK	0.247346	0	#NAME?	#NAME?	0.11975	0.334974	no
5730435O14Rik	5730435O14Rik	-	chr10:41538848-41587753	Gm1564WT	Gm1564KO	NOTEST	0	0	0	0	1	1	no
5730455P16Rik	5730455P16Rik	-	chr11:80360491-80378015	Gm1564WT	Gm1564KO	OK	3.70792	4.37274	0.237926	0.912551	0.1868	0.43049	no
5730457N03Rik	5730457N03Rik	-	chr6:52308388-52318378	Gm1564WT	Gm1564KO	OK	0.634552	0.151201	-2.06927	-0.931071	0.12645	0.34327	no
5730460C07Rik	5730460C07Rik	-	chr3:153789304-153792087	Gm1564WT	Gm1564KO	NOTEST	0.064705	0.0490849	-0.398596	0	1	1	no
5730480H06Rik	5730480H06Rik	-	chr5:48389502-49285659	Gm1564WT	Gm1564KO	OK	0	0.17907	inf	#NAME?	0.16195	0.397429	no
5730488B01Rik	5730488B01Rik	-	chr4:44531505-44710440	Gm1564WT	Gm1564KO	NOTEST	0.232826	0	#NAME?	0	1	1	no
5730507C01Rik	5730507C01Rik	-	chr12:18514509-18535254	Gm1564WT	Gm1564KO	NOTEST	0.241513	0.16708	-0.531568	0	1	1	no
5730508B09Rik	5730508B09Rik	-	chr3:127869687-127896323	Gm1564WT	Gm1564KO	OK	7.14164	5.36381	-0.412998	-1.1291	0.07795	0.259308	no
5730522E02Rik	5730522E02Rik	-	chr11:25616845-26210576	Gm1564WT	Gm1564KO	OK	0.237769	0.354738	0.577194	0.331956	0.54875	0.754348	no
5730559C18Rik	5730559C18Rik	-	chr1:136213521-136234280	Gm1564WT	Gm1564KO	OK	1.41954	1.92908	0.442486	0.554555	0.37435	0.622327	no
5730577I03Rik	5730577I03Rik	-	chr9:20607474-20617271	Gm1564WT	Gm1564KO	OK	0.295851	0.39644	0.422232	0.310079	0.55675	0.759851	no
5830403L16Rik	5830403L16Rik	-	chr1:153849541-153851195	Gm1564WT	Gm1564KO	NOTEST	0.212044	0.103813	-1.03037	0	1	1	no
5830403M04Rik	5830403M04Rik	-	chr5:100077872-100159808	Gm1564WT	Gm1564KO	NOTEST	0	0	0	0	1	1	no
5830411N06Rik	5830411N06Rik	-	chr7:140247300-140299791	Gm1564WT	Gm1564KO	OK	0.0517091	0.472127	3.19069	1.89345	0.4896	0.713886	no
5830415F09Rik	5830415F09Rik	-	chr4:46376974-46389423	Gm1564WT	Gm1564KO	OK	8.285	7.60334	-0.123868	-0.244131	0.6641	0.829364	no
5830416I19Rik	5830416I19Rik	-	chr5:64044972-64050226	Gm1564WT	Gm1564KO	NOTEST	0.000639482	0	#NAME?	0	1	1	no
5830416P10Rik	5830416P10Rik	-	chr19:53441211-53464796	Gm1564WT	Gm1564KO	NOTEST	0.0442614	0.0184555	-1.262	0	1	1	no
5830417I10Rik	5830417I10Rik	-	chr3:88777056-88832487	Gm1564WT	Gm1564KO	OK	1.85673	1.68047	-0.143892	-0.422924	0.4972	0.718996	no
5830418K08Rik	5830418K08Rik	-	chr9:15283336-15357788	Gm1564WT	Gm1564KO	OK	4.74726	4.00708	-0.244545	-0.590296	0.31245	0.564323	no
5830418P13Rik	5830418P13Rik	-	chr9:103423577-103480328	Gm1564WT	Gm1564KO	OK	0.248674	0.443587	0.83496	0.431836	0.4698	0.699183	no
5830428M24Rik	5830428M24Rik	-	chr12:69464786-69475550	Gm1564WT	Gm1564KO	NOTEST	0	0	0	0	1	1	no
5830432E09Rik	5830432E09Rik	-	chr7:135537823-135686294	Gm1564WT	Gm1564KO	NOTEST	0.187833	0.0536408	-1.80805	0	1	1	no
5830444B04Rik	5830444B04Rik	-	chr4:155400968-155443110	Gm1564WT	Gm1564KO	OK	0.822559	0.0358874	-4.51857	-1.14375	0.09185	0.285103	no
5830454E08Rik	5830454E08Rik	-	chr9:120577330-120578073	Gm1564WT	Gm1564KO	OK	1.27956	0.32415	-1.98091	-1.11648	0.3391	0.589901	no
5830473C10Rik	5830473C10Rik	-	chr5:90561208-90597906	Gm1564WT	Gm1564KO	NOTEST	0	0	0	0	1	1	no
5930403L14Rik	5930403L14Rik	-	chr4:154316124-154636873	Gm1564WT	Gm1564KO	OK	0.522999	0.384242	-0.444792	-0.311056	0.64375	0.817778	no
5930412G12Rik	5930412G12Rik	-	chr5:128579129-128600687	Gm1564WT	Gm1564KO	OK	0.368642	0.60077	0.704591	0.563994	0.33515	0.586341	no
5930430L01Rik	5930430L01Rik	-	chr5:148990055-148995215	Gm1564WT	Gm1564KO	OK	0.468294	0.404978	-0.20957	-0.221734	0.72555	0.864281	no
5930438M14Rik	5930438M14Rik	-	chr13:101232126-101247551	Gm1564WT	Gm1564KO	NOTEST	0	0	0	0	1	1	no
6030407O03Rik	6030407O03Rik	-	chr1:73618380-73864466	Gm1564WT	Gm1564KO	OK	0.925887	0.22856	-2.01826	-1.22764	0.0347	0.156562	no
6030408B16Rik	6030408B16Rik	-	chr15:101293211-101297426	Gm1564WT	Gm1564KO	OK	6.53106	6.99327	0.0986497	0.267715	0.69285	0.846426	no
6030419C18Rik	6030419C18Rik	-	chr9:58488602-58499742	Gm1564WT	Gm1564KO	OK	68.1389	68.5827	0.00936557	0.0419529	0.9519	0.980264	no
6030440G07Rik	6030440G07Rik	-	chr12:110994397-111013872	Gm1564WT	Gm1564KO	NOTEST	0.207069	0.103649	-0.998409	0	1	1	no
6030443J06Rik	6030443J06Rik	-	chr5:22550412-22558171	Gm1564WT	Gm1564KO	OK	0.397257	0.146274	-1.4414	-1.15779	0.0358	0.159654	no
6030458C11Rik	6030458C11Rik	-	chr15:12808176-12824657	Gm1564WT	Gm1564KO	OK	8.55435	10.8195	0.338897	1.28635	0.0464	0.188576	no
6030466F02Rik	6030466F02Rik	-	chr8:123733957-123739941	Gm1564WT	Gm1564KO	NOTEST	0.200518	0.144877	-0.468905	0	1	1	no
6030468B19Rik	6030468B19Rik	-	chr11:117797659-117807308	Gm1564WT	Gm1564KO	OK	7.43264	4.83939	-0.61905	-0.922621	0.2152	0.464778	no
6030469F06Rik	6030469F06Rik	-	chr12:31168861-31185922	Gm1564WT	Gm1564KO	OK	0.221854	0.0940898	-1.2375	-0.498248	0.42075	0.660529	no
6030498E09Rik	6030498E09Rik	-	chrX:38772779-38962688	Gm1564WT	Gm1564KO	NOTEST	0.139121	0.063429	-1.13313	0	1	1	no
6230400D17Rik	6230400D17Rik	-	chr14:20702011-20704425	Gm1564WT	Gm1564KO	OK	0.366528	0.569463	0.635681	0.206539	0.775	0.893949	no
6330403A02Rik	6330403A02Rik	-	chr1:180432372-180483504	Gm1564WT	Gm1564KO	OK	9.2727	8.35376	-0.150563	-0.524239	0.3545	0.605577	no
6330403K07Rik	6330403K07Rik	-	chr11:71031940-71033617	Gm1564WT	Gm1564KO	OK	62.2522	58.2524	-0.0958084	-0.343813	0.5529	0.757079	no
6330403M23Rik	6330403M23Rik	-	chr18:36300100-36301478	Gm1564WT	Gm1564KO	OK	0.447272	0.651723	0.543107	0.530645	0.3935	0.636169	no
6330407A03Rik	6330407A03Rik	-	chr4:3678120-3791612	Gm1564WT	Gm1564KO	NOTEST	0	0	0	0	1	1	no
6330408A02Rik	6330408A02Rik	-	chr7:13258966-13311427	Gm1564WT	Gm1564KO	OK	15.3756	12.1453	-0.340241	-0.387198	0.50745	0.726634	no
6330409D20Rik	6330409D20Rik	-	chr2:32721054-32755007	Gm1564WT	Gm1564KO	NOTEST	0	0.0860224	inf	0	1	1	no
6330410L21Rik	6330410L21Rik	-	chr3:129677574-129763882	Gm1564WT	Gm1564KO	NOTEST	0	0.000924379	inf	0	1	1	no
6330415B21Rik	6330415B21Rik	-	chr6:76881636-77979667	Gm1564WT	Gm1564KO	NOTEST	0	0	0	0	1	1	no
6330416G13Rik	6330416G13Rik	-	chr4:63560359-63586353	Gm1564WT	Gm1564KO	OK	2.96883	3.16745	0.0934256	0.203575	0.72125	0.862752	no
6330418K02Rik	6330418K02Rik	-	chr5:138259657-138272754	Gm1564WT	Gm1564KO	OK	5.30327	3.32381	-0.674042	-0.415749	0.4784	0.705437	no
6330549D23Rik	6330549D23Rik	-	chr3:96601132-96629819	Gm1564WT	Gm1564KO	OK	1.11522	0.754255	-0.564203	-0.353181	0.5802	0.775025	no
6430411K18Rik	6430411K18Rik	-	chr12:109590168-109595403	Gm1564WT	Gm1564KO	OK	0.17089	0.129892	-0.395761	-0.0903772	0.8848	0.9496	no
6430531B16Rik	6430531B16Rik	-	chr7:139972302-139978755	Gm1564WT	Gm1564KO	OK	2.14581	0.486571	-2.1408	-1.51482	0.0199	0.107072	no
Syt9	Syt9	-	chr7:107284774-107591365	Gm1564WT	Gm1564KO	OK	2.54709	6.82333	1.42163	4.34929	5e-05	0.00106494	yes
6430550D23Rik	6430550D23Rik	-	chr2:156000442-156007977	Gm1564WT	Gm1564KO	NOTEST	0.0275034	0	#NAME?	0	1	1	no
6430562O15Rik	6430562O15Rik	-	chr13:99344785-99415561	Gm1564WT	Gm1564KO	NOTEST	0.128414	0.145137	0.176617	0	1	1	no
6430571L13Rik	6430571L13Rik	-	chr9:107340639-107349683	Gm1564WT	Gm1564KO	OK	0.838188	0.374594	-1.16194	-1.07288	0.08235	0.26742	no
6430573F11Rik	6430573F11Rik	-	chr8:36489190-36513013	Gm1564WT	Gm1564KO	OK	2.19199	2.45728	0.164822	0.222487	0.7075	0.855231	no
6430584L05Rik	6430584L05Rik	-	chr6:55396886-55412285	Gm1564WT	Gm1564KO	NOTEST	0.0210884	0.0266083	0.335425	0	1	1	no
6430706D22Rik	6430706D22Rik	-	chr1:88227019-88277579	Gm1564WT	Gm1564KO	OK	15.3842	21.8545	0.506484	1.16535	0.0678	0.237934	no
6430710C18Rik	6430710C18Rik	-	chr2:72745845-72813717	Gm1564WT	Gm1564KO	OK	0.498905	1.49414	1.58247	1.03721	0.10135	0.303459	no
6530402F18Rik	6530402F18Rik	-	chr2:29194820-29252993	Gm1564WT	Gm1564KO	OK	0.530888	0.353929	-0.584947	-0.442282	0.52165	0.736965	no
6530411M01Rik	6530411M01Rik	-	chr17:9147718-9168022	Gm1564WT	Gm1564KO	NOTEST	0	0.0592254	inf	0	1	1	no
6720401G13Rik	6720401G13Rik	-	chrX:50555743-50635258	Gm1564WT	Gm1564KO	OK	1.49031	2.17355	0.54444	1.00488	0.0823	0.267314	no
6720468P15Rik	6720468P15Rik	-	chr19:57508563-57512788	Gm1564WT	Gm1564KO	OK	2.49031	1.18149	-1.07572	-1.09598	0.28145	0.532112	no
6720483E21Rik	6720483E21Rik	-	chr1:20888649-20890473	Gm1564WT	Gm1564KO	OK	0	0.684298	inf	#NAME?	5e-05	0.00106494	yes
6720489N17Rik	6720489N17Rik	-	chr13:62603014-62624182	Gm1564WT	Gm1564KO	OK	0.60197	1.13641	0.916724	1.58486	0.02015	0.107927	no
6820408C15Rik	6820408C15Rik	-	chr2:152415586-152444328	Gm1564WT	Gm1564KO	OK	1.32777	1.64478	0.308889	0.337161	0.57035	0.767126	no
6820431F20Rik	6820431F20Rik	-	chr8:20268285-20297432	Gm1564WT	Gm1564KO	NOTEST	0.000997567	0.0170149	4.09224	0	1	1	no
7420426K07Rik	7420426K07Rik	-	chr9:98903118-98904622	Gm1564WT	Gm1564KO	NOTEST	0	0	0	0	1	1	no
7420461P10Rik	7420461P10Rik	-	chr1:162639149-162658219	Gm1564WT	Gm1564KO	NOTEST	0	0	0	0	1	1	no
7420700N18Rik	7420700N18Rik	-	chr8:31367748-31382438	Gm1564WT	Gm1564KO	NOTEST	0	0	0	0	1	1	no
7420701I03Rik	7420701I03Rik	-	chr12:11047812-11078741	Gm1564WT	Gm1564KO	NOTEST	0	0	0	0	1	1	no
7530416G11Rik	7530416G11Rik	-	chr15:85492735-85503227	Gm1564WT	Gm1564KO	NOTEST	0	0	0	0	1	1	no
7530420F21Rik	7530420F21Rik	-	chr1:150076660-150099766	Gm1564WT	Gm1564KO	NOTEST	0	0.0378954	inf	0	1	1	no
7630403G23Rik	7630403G23Rik	-	chr9:34042370-34059019	Gm1564WT	Gm1564KO	NOTEST	0	0	0	0	1	1	no
8030411F24Rik	8030411F24Rik	-	chr2:148782008-148785936	Gm1564WT	Gm1564KO	OK	0.297556	1.05279	1.82298	0.723869	0.3694	0.617766	no
8030423F21Rik	8030423F21Rik	-	chr5:52607549-52619011	Gm1564WT	Gm1564KO	OK	0.321045	0.0623783	-2.36366	-1.12633	0.31125	0.562948	no
8030423J24Rik	8030423J24Rik	-	chr13:70882947-70884503	Gm1564WT	Gm1564KO	NOTEST	0	0	0	0	1	1	no
8030442B05Rik	8030442B05Rik	-	chr2:11338365-11398500	Gm1564WT	Gm1564KO	NOTEST	0	0	0	0	1	1	no
8030443G20Rik	8030443G20Rik	-	chr4:108879069-108972077	Gm1564WT	Gm1564KO	NOTEST	0	0	0	0	1	1	no
8030462N17Rik	8030462N17Rik	-	chr18:77633280-77714010	Gm1564WT	Gm1564KO	OK	7.73016	8.53619	0.143093	0.493309	0.4198	0.659935	no
8430403D17Rik	8430403D17Rik	-	chr11:85353163-85832388	Gm1564WT	Gm1564KO	NOTEST	0	0.078824	inf	0	1	1	no
8430408G22Rik	8430408G22Rik	-	chr6:116633007-116673836	Gm1564WT	Gm1564KO	OK	6.6819	7.36945	0.141297	0.204948	0.7216	0.862752	no
8430410A17Rik	8430410A17Rik	-	chr6:87913975-87936613	Gm1564WT	Gm1564KO	OK	28.3801	24.3189	-0.222797	-0.683101	0.253	0.503287	no
8430419L09Rik	8430419L09Rik	-	chr6:135197986-135236240	Gm1564WT	Gm1564KO	OK	24.9238	22.0427	-0.177227	-0.704891	0.22525	0.474829	no
8430422H06Rik	8430422H06Rik	-	chr18:14232305-14278542	Gm1564WT	Gm1564KO	NOTEST	0	0	0	0	1	1	no
8430423G03Rik	8430423G03Rik	-	chr5:148950249-148951658	Gm1564WT	Gm1564KO	NOTEST	0	0	0	0	1	1	no
8430426J06Rik	8430426J06Rik	-	chr15:81242653-81251862	Gm1564WT	Gm1564KO	OK	0.378801	0.118234	-1.6798	-0.712475	0.5582	0.760616	no
8430427H17Rik	8430427H17Rik	-	chr2:153407460-153529971	Gm1564WT	Gm1564KO	OK	17.0723	14.8859	-0.197712	-0.81502	0.1626	0.398191	no
8430429K09Rik	8430429K09Rik	-	chr11:3202352-3479831	Gm1564WT	Gm1564KO	OK	16.9237	16.8433	-0.00687539	-0.00419628	0.99565	0.997888	no
8430431K14Rik	8430431K14Rik	-	chr19:30564486-31765033	Gm1564WT	Gm1564KO	NOTEST	0	0	0	0	1	1	no
8430436N08Rik	8430436N08Rik	-	chr4:7560687-7573801	Gm1564WT	Gm1564KO	NOTEST	0.0462055	0	#NAME?	0	1	1	no
8430437L04Rik	8430437L04Rik	-	chr2:72703509-72729468	Gm1564WT	Gm1564KO	NOTEST	0	0.0455609	inf	0	1	1	no
9030025P20Rik	9030025P20Rik	-	chr17:14964188-15022449	Gm1564WT	Gm1564KO	NOTEST	0	0.0182663	inf	0	1	1	no
9030204H09Rik	9030204H09Rik	-	chr2:35751225-35979624	Gm1564WT	Gm1564KO	NOTEST	0.00705983	0	#NAME?	0	1	1	no
9030404E10Rik	9030404E10Rik	-	chr16:30021841-30039479	Gm1564WT	Gm1564KO	NOTEST	0	0	0	0	1	1	no
9030612E09Rik	9030612E09Rik	-	chr10:43174698-43176565	Gm1564WT	Gm1564KO	OK	0.559117	0.6588	0.236689	0.178093	0.7481	0.87794	no
9030617O03Rik	9030617O03Rik	-	chr12:100779122-100872610	Gm1564WT	Gm1564KO	OK	2.17816	1.95045	-0.159309	-0.273676	0.6455	0.818448	no
9030619P08Rik	9030619P08Rik	-	chr15:75427605-75431829	Gm1564WT	Gm1564KO	NOTEST	0	0	0	0	1	1	no
9030624G23Rik	9030624G23Rik	-	chr12:24043201-24097269	Gm1564WT	Gm1564KO	OK	0.902271	0.377888	-1.2556	-1.10629	0.13285	0.354366	no
9030624J02Rik	9030624J02Rik	-	chr7:118740270-118841491	Gm1564WT	Gm1564KO	OK	24.4113	30.1538	0.30479	1.23572	0.0334	0.152483	no
9130008F23Rik	9130008F23Rik	-	chr17:40875481-40880558	Gm1564WT	Gm1564KO	OK	0.0804878	0.392121	2.28446	1.0443	0.1427	0.369882	no
9130011E15Rik	9130011E15Rik	-	chr19:45818143-45998488	Gm1564WT	Gm1564KO	OK	8.41788	11.1514	0.40569	1.44068	0.02035	0.108658	no
9130015A21Rik	9130015A21Rik	-	chr12:35672290-35695118	Gm1564WT	Gm1564KO	NOTEST	0	0.108522	inf	0	1	1	no
9130015L21Rik	9130015L21Rik	-	chr2:160016652-160040620	Gm1564WT	Gm1564KO	NOTEST	0	0.159469	inf	0	1	1	no
9130019O22Rik	9130019O22Rik	-	chr7:127382259-127387166	Gm1564WT	Gm1564KO	OK	2.09632	2.79361	0.414271	0.809647	0.1577	0.391618	no
9130019P16Rik	9130019P16Rik	-	chr6:54039931-54430221	Gm1564WT	Gm1564KO	NOTEST	0.0819929	0.179942	1.13396	0	1	1	no
9130023H24Rik	9130023H24Rik	-	chr7:128234450-128245100	Gm1564WT	Gm1564KO	OK	4.21605	3.6687	-0.200625	-0.320117	0.5866	0.779046	no
9130024F11Rik	9130024F11Rik	-	chr1:56971468-56975196	Gm1564WT	Gm1564KO	OK	0.306111	0.362955	0.245736	0.285605	0.71145	0.85765	no
9130204L05Rik	9130204L05Rik	-	chr3:91088136-91090805	Gm1564WT	Gm1564KO	NOTEST	0	0	0	0	1	1	no
9130206I24Rik	9130206I24Rik	-	chr4:114909288-114921118	Gm1564WT	Gm1564KO	NOTEST	0.0580816	0.0899677	0.631327	0	1	1	no
9130209A04Rik	9130209A04Rik	-	chr18:47452667-47470868	Gm1564WT	Gm1564KO	NOTEST	0	0	0	0	1	1	no
9130221F21Rik	9130221F21Rik	-	chr6:72013895-72042528	Gm1564WT	Gm1564KO	NOTEST	0	0	0	0	1	1	no
9130221H12Rik	9130221H12Rik	-	chr7:25228258-25237851	Gm1564WT	Gm1564KO	OK	7.96841	6.95674	-0.195881	-0.222809	0.71185	0.857863	no
9130227L01Rik	9130227L01Rik	-	chr1:55931240-55972098	Gm1564WT	Gm1564KO	NOTEST	0	0	0	0	1	1	no
9130230L23Rik	9130230L23Rik	-	chr5:65987927-66004285	Gm1564WT	Gm1564KO	NOTEST	0	0.00548054	inf	0	1	1	no
Emb	Emb	-	chr13:117220572-117274415	Gm1564WT	Gm1564KO	OK	2.91318	7.77571	1.41638	4.33016	5e-05	0.00106494	yes
9130409I23Rik	9130409I23Rik	-	chr1:181051236-181060667	Gm1564WT	Gm1564KO	NOTEST	0	0.0101808	inf	0	1	1	no
9230009I02Rik	9230009I02Rik	-	chr11:51085086-51091835	Gm1564WT	Gm1564KO	NOTEST	0	0	0	0	1	1	no
9230102K24Rik	9230102K24Rik	-	chr10:110600649-110615961	Gm1564WT	Gm1564KO	NOTEST	0.0701599	0.0139015	-2.33541	0	1	1	no
9230102O04Rik	9230102O04Rik	-	chr2:9881245-9889540	Gm1564WT	Gm1564KO	NOTEST	0	0	0	0	1	1	no
9230104L09Rik	9230104L09Rik	-	chr2:148846713-148850934	Gm1564WT	Gm1564KO	NOTEST	0	0	0	0	1	1	no
9230105E05Rik	9230105E05Rik	-	chr10:120361274-120476935	Gm1564WT	Gm1564KO	NOTEST	0	0.0311732	inf	0	1	1	no
9230110C19Rik	9230110C19Rik	-	chr9:8021671-8042823	Gm1564WT	Gm1564KO	OK	6.13163	6.76121	0.141011	0.356965	0.5659	0.764613	no
9230110F15Rik	9230110F15Rik	-	chr9:35838328-35844150	Gm1564WT	Gm1564KO	NOTEST	0	0	0	0	1	1	no
9230112D13Rik	9230112D13Rik	-	chr14:34511620-34522801	Gm1564WT	Gm1564KO	NOTEST	0	0	0	0	1	1	no
9230112J17Rik	9230112J17Rik	-	chr9:60523966-60545882	Gm1564WT	Gm1564KO	NOTEST	0.039462	0	#NAME?	0	1	1	no
9230114K14Rik	9230114K14Rik	-	chr5:52190680-52197984	Gm1564WT	Gm1564KO	OK	0.281099	0.57944	1.04358	1.0516	0.0822	0.267271	no
9230115E21Rik	9230115E21Rik	-	chr9:51765351-51875885	Gm1564WT	Gm1564KO	OK	0.161348	0.242236	0.58624	0.183519	0.82055	0.918022	no
9230116N13Rik	9230116N13Rik	-	chr1:136411915-136440220	Gm1564WT	Gm1564KO	OK	0.183955	0.398991	1.117	0.467904	0.61935	0.801727	no
9330020H09Rik	9330020H09Rik	-	chr15:98543210-98570864	Gm1564WT	Gm1564KO	OK	0.555596	0.772652	0.475782	0.371903	0.53785	0.747176	no
9330102E08Rik	9330102E08Rik	-	chr6:128169699-128183803	Gm1564WT	Gm1564KO	OK	3.21882	2.50171	-0.363615	-0.760018	0.1829	0.425117	no
9330111N05Rik	9330111N05Rik	-	chr13:80964073-81079857	Gm1564WT	Gm1564KO	NOTEST	0	0.0526672	inf	0	1	1	no
9330117O12Rik	9330117O12Rik	-	chr18:54611743-54639870	Gm1564WT	Gm1564KO	NOTEST	0.00452782	0	#NAME?	0	1	1	no
9330133O14Rik	9330133O14Rik	-	chr8:122443655-122451322	Gm1564WT	Gm1564KO	OK	2.07528	2.70353	0.381541	0.727169	0.2398	0.490135	no
9330151L19Rik	9330151L19Rik	-	chr12:69189837-69199868	Gm1564WT	Gm1564KO	OK	2.25559	1.73395	-0.37944	-0.374568	0.5191	0.735384	no
9330158H04Rik	9330158H04Rik	-	chr6:36333137-36524774	Gm1564WT	Gm1564KO	NOTEST	0	0.00556618	inf	0	1	1	no
9330159F19Rik	9330159F19Rik	-	chr10:29211642-29230779	Gm1564WT	Gm1564KO	NOTEST	0.0491321	0.0414978	-0.24363	0	1	1	no
9330159M07Rik	9330159M07Rik	-	chr9:88839163-88858870	Gm1564WT	Gm1564KO	NOTEST	0	0.0396239	inf	0	1	1	no
9330162012Rik	9330162012Rik	-	chr13:24905599-24939049	Gm1564WT	Gm1564KO	OK	0.981714	0.969267	-0.0184082	-0.010494	0.9875	0.9935	no
9330162B11Rik	9330162B11Rik	-	chr1:187609005-188214884	Gm1564WT	Gm1564KO	NOTEST	0	0	0	0	1	1	no
9330175E14Rik	9330175E14Rik	-	chr8:94433126-94435103	Gm1564WT	Gm1564KO	NOTEST	0	0	0	0	1	1	no
9330175M20Rik	9330175M20Rik	-	chr1:51218385-51333779	Gm1564WT	Gm1564KO	NOTEST	0	0	0	0	1	1	no
9330178D15Rik	9330178D15Rik	-	chr3:155976353-156008592	Gm1564WT	Gm1564KO	NOTEST	0	0	0	0	1	1	no
9330179D12Rik	9330179D12Rik	-	chr6:127125708-127212419	Gm1564WT	Gm1564KO	NOTEST	0.126117	0.164064	0.379495	0	1	1	no
9330182L06Rik	9330182L06Rik	-	chr5:9266192-9480717	Gm1564WT	Gm1564KO	OK	0.304441	0.296426	-0.0384911	-0.045489	0.9394	0.97405	no
9330182O14Rik	9330182O14Rik	-	chr15:40134364-40150010	Gm1564WT	Gm1564KO	NOTEST	0	0	0	0	1	1	no
9330188P03Rik	9330188P03Rik	-	chr14:105589548-105593929	Gm1564WT	Gm1564KO	NOTEST	0	0	0	0	1	1	no
9430007A20Rik	9430007A20Rik	-	chr4:144519821-144529353	Gm1564WT	Gm1564KO	NOTEST	0	0	0	0	1	1	no
9430008C03Rik	9430008C03Rik	-	chr2:158353699-158361522	Gm1564WT	Gm1564KO	OK	2.33421	1.84014	-0.343116	-0.704776	0.30985	0.561562	no
9430014N10Rik	9430014N10Rik	-	chr15:93904855-93927111	Gm1564WT	Gm1564KO	NOTEST	0	0	0	0	1	1	no
9430015G10Rik	9430015G10Rik	-	chr4:156109997-156127263	Gm1564WT	Gm1564KO	OK	16.1505	13.7111	-0.236232	-0.75067	0.21765	0.467251	no
9430016H08Rik	9430016H08Rik	-	chr1:57388243-57415958	Gm1564WT	Gm1564KO	OK	25.1325	29.9475	0.252886	0.859633	0.19305	0.437881	no
9430018G01Rik	9430018G01Rik	-	chr6:43345006-43666175	Gm1564WT	Gm1564KO	NOTEST	0.061367	0.154985	1.33659	0	1	1	no
9430019J16Rik	9430019J16Rik	-	chr2:75436056-75444179	Gm1564WT	Gm1564KO	NOTEST	0	0	0	0	1	1	no
9430020K01Rik	9430020K01Rik	-	chr18:4634928-4682869	Gm1564WT	Gm1564KO	OK	14.2918	15.0938	0.0787641	0.331843	0.5758	0.771625	no
9430021M05Rik	9430021M05Rik	-	chr2:162661162-162675204	Gm1564WT	Gm1564KO	OK	0.176151	0.339285	0.945687	0.563454	0.2825	0.532919	no
9430023L20Rik	9430023L20Rik	-	chr15:101284300-101290934	Gm1564WT	Gm1564KO	OK	57.3872	45.7335	-0.327476	-1.08083	0.0662	0.23478	no
9430037G07Rik	9430037G07Rik	-	chr9:88595324-88599243	Gm1564WT	Gm1564KO	NOTEST	0.0677825	0.0809539	0.256187	0	1	1	no
9430038I01Rik	9430038I01Rik	-	chr7:137375568-137410756	Gm1564WT	Gm1564KO	OK	6.24527	5.08512	-0.296484	-0.929303	0.3576	0.608137	no
9430041J12Rik	9430041J12Rik	-	chr7:4074124-4136926	Gm1564WT	Gm1564KO	NOTEST	0.0702653	0	#NAME?	0	1	1	no
9430060I03Rik	9430060I03Rik	-	chr1:92933542-92950590	Gm1564WT	Gm1564KO	OK	0.209572	0.26137	0.318649	0.099966	0.8407	0.928024	no
9430069I07Rik	9430069I07Rik	-	chr15:34306680-34436240	Gm1564WT	Gm1564KO	NOTEST	0	0	0	0	1	1	no
9430076C15Rik	9430076C15Rik	-	chr6:53287294-53397216	Gm1564WT	Gm1564KO	NOTEST	0.104947	0	#NAME?	0	1	1	no
9430076G02Rik	9430076G02Rik	-	chr18:54422294-54453294	Gm1564WT	Gm1564KO	OK	0.594489	0.812234	0.450247	0.528478	0.3038	0.555476	no
9430083A17Rik	9430083A17Rik	-	chr13:51097737-51100727	Gm1564WT	Gm1564KO	OK	0.47974	0.414756	-0.209991	-0.214474	0.7206	0.862468	no
9430091E24Rik	9430091E24Rik	-	chr8:111094744-111145498	Gm1564WT	Gm1564KO	OK	0.696683	0.879202	0.335692	0.291139	0.6423	0.817352	no
9530002B09Rik	9530002B09Rik	-	chr4:122689258-122705135	Gm1564WT	Gm1564KO	NOTEST	0	0	0	0	1	1	no
9530003J23Rik	9530003J23Rik	-	chr10:117233752-117238681	Gm1564WT	Gm1564KO	NOTEST	0	0	0	0	1	1	no
9530026F06Rik	9530026F06Rik	-	chr1:61378431-61395904	Gm1564WT	Gm1564KO	NOTEST	0	0	0	0	1	1	no
9530026P05Rik	9530026P05Rik	-	chr6:92940581-93111749	Gm1564WT	Gm1564KO	OK	0.941095	0.864112	-0.123123	-0.0918244	0.8556	0.934811	no
9530027J09Rik	9530027J09Rik	-	chrX:48256933-48285426	Gm1564WT	Gm1564KO	NOTEST	0.173762	0.0734908	-1.24147	0	1	1	no
9530036O11Rik	9530036O11Rik	-	chr5:28456839-28719209	Gm1564WT	Gm1564KO	NOTEST	0	0.0214841	inf	0	1	1	no
9530048J24Rik	9530048J24Rik	-	chr11:85353163-85832388	Gm1564WT	Gm1564KO	OK	0.326394	0.254072	-0.361381	-0.0727037	0.8839	0.948964	no
9530051G07Rik	9530051G07Rik	-	chrX:153037628-153072915	Gm1564WT	Gm1564KO	OK	0.225036	0.277192	0.300735	0.321681	0.57865	0.773358	no
9530052E02Rik	9530052E02Rik	-	chr8:10986963-11054541	Gm1564WT	Gm1564KO	NOTEST	0	0	0	0	1	1	no
9530053A07Rik	9530053A07Rik	-	chr7:28129465-28164811	Gm1564WT	Gm1564KO	NOTEST	0	0	0	0	1	1	no
9530059O14Rik	9530059O14Rik	-	chr9:122572500-122580647	Gm1564WT	Gm1564KO	NOTEST	0	0	0	0	1	1	no
9530068E07Rik	9530068E07Rik	-	chr11:52396427-52408723	Gm1564WT	Gm1564KO	OK	195.122	153.26	-0.348399	-1.72416	0.00685	0.0501823	no
9530077C05Rik	9530077C05Rik	-	chr9:22411576-22444679	Gm1564WT	Gm1564KO	OK	1.50637	2.56688	0.768945	1.14113	0.0496	0.196802	no
9530080O11Rik	9530080O11Rik	-	chr4:95959710-96024274	Gm1564WT	Gm1564KO	OK	0.592116	0.488803	-0.276625	-0.0894158	0.9082	0.959917	no
9530082P21Rik	9530082P21Rik	-	chr17:23749235-23754065	Gm1564WT	Gm1564KO	OK	6.48788	6.53341	0.0100893	0.0273337	0.9631	0.984976	no
9530091C08Rik	9530091C08Rik	-	chr9:68653801-69379028	Gm1564WT	Gm1564KO	NOTEST	0.000463696	0.0022288	2.26502	0	1	1	no
9630001P10Rik	9630001P10Rik	-	chr5:45529704-45645469	Gm1564WT	Gm1564KO	NOTEST	0.0339406	0.0623394	0.877131	0	1	1	no
9630013A20Rik	9630013A20Rik	-	chr14:84443562-84537060	Gm1564WT	Gm1564KO	NOTEST	0	0	0	0	1	1	no
9630028B13Rik	9630028B13Rik	-	chr1:185429356-185441819	Gm1564WT	Gm1564KO	NOTEST	0.0233163	0.0107241	-1.12048	0	1	1	no
9630028H03Rik	9630028H03Rik	-	chr2:135580529-135583220	Gm1564WT	Gm1564KO	NOTEST	0	0	0	0	1	1	no
9630033F20Rik	9630033F20Rik	-	chr6:127085115-127109552	Gm1564WT	Gm1564KO	OK	3.21314	3.48613	0.117645	0.274971	0.64015	0.816096	no
9830001H06Rik	9830001H06Rik	-	chr2:157010441-157079265	Gm1564WT	Gm1564KO	OK	21.912	18.9353	-0.210639	-0.913745	0.1125	0.322665	no
9830107B12Rik	9830107B12Rik	-	chr17:48125604-48146307	Gm1564WT	Gm1564KO	NOTEST	0.0230196	0	#NAME?	0	1	1	no
9830132P13Rik	9830132P13Rik	-	chr3:127916170-127955220	Gm1564WT	Gm1564KO	NOTEST	0.00254708	0.027762	3.44619	0	1	1	no
9830147E19Rik	9830147E19Rik	-	chr7:42609525-42642604	Gm1564WT	Gm1564KO	OK	1.06116	0.357784	-1.56847	-3.36106	0.00075	0.0096971	yes
9830166K06Rik	9830166K06Rik	-	chr19:8651795-8663335	Gm1564WT	Gm1564KO	NOTEST	0.0847906	0.0203823	-2.05659	0	1	1	no
9930012K11Rik	9930012K11Rik	-	chr14:70154404-70159502	Gm1564WT	Gm1564KO	OK	3.49157	3.54704	0.0227377	0.0360007	0.9505	0.979688	no
9930013L23Rik	9930013L23Rik	-	chr7:83932856-84086505	Gm1564WT	Gm1564KO	OK	1.91879	0.770654	-1.31604	-2.29639	0.0001	0.0019297	yes
9930014A18Rik	9930014A18Rik	-	chr15:60818995-60831400	Gm1564WT	Gm1564KO	OK	3.91172	3.99922	0.0319154	0.0441854	0.9391	0.973936	no
9930021J03Rik	9930021J03Rik	-	chr19:29714401-29806009	Gm1564WT	Gm1564KO	OK	5.37703	4.74163	-0.181425	-0.801805	0.23955	0.490135	no
9930104L06Rik	9930104L06Rik	-	chr4:124937047-124944661	Gm1564WT	Gm1564KO	OK	3.57543	3.03984	-0.234122	-0.451347	0.4289	0.666058	no
9930111J21Rik1	9930111J21Rik1	-	chr11:48946149-48979398	Gm1564WT	Gm1564KO	NOTEST	0	0.020655	inf	0	1	1	no
9930111J21Rik2	9930111J21Rik2	-	chr11:49037659-49135387	Gm1564WT	Gm1564KO	NOTEST	0	0	0	0	1	1	no
a	a	-	chr2:155013569-155051012	Gm1564WT	Gm1564KO	NOTEST	0	0	0	0	1	1	no
A030009H04Rik	A030009H04Rik	-	chr11:69340768-69342647	Gm1564WT	Gm1564KO	OK	7.95974	9.0172	0.179959	0.524764	0.3899	0.633971	no
A130010J15Rik	A130010J15Rik	-	chr1:193173468-193201546	Gm1564WT	Gm1564KO	OK	5.49293	4.12082	-0.414644	-1.39007	0.03735	0.164329	no
A130049A11Rik	A130049A11Rik	-	chr3:103914119-104007491	Gm1564WT	Gm1564KO	NOTEST	0.184186	0.113047	-0.704245	0	1	1	no
A130077B15Rik	A130077B15Rik	-	chr10:122565022-122569891	Gm1564WT	Gm1564KO	NOTEST	0	0.0943419	inf	0	1	1	no
A1bg	A1bg	-	chr15:60917588-60921270	Gm1564WT	Gm1564KO	OK	1.56501	2.08469	0.41366	0.433904	0.44305	0.678049	no
A1cf	A1cf	-	chr19:31868760-31949406	Gm1564WT	Gm1564KO	NOTEST	0.0528777	0	#NAME?	0	1	1	no
A230001M10Rik	A230001M10Rik	-	chr3:102262404-102288771	Gm1564WT	Gm1564KO	NOTEST	0.00265187	0	#NAME?	0	1	1	no
A230009B12Rik	A230009B12Rik	-	chr17:10403011-10840191	Gm1564WT	Gm1564KO	NOTEST	0	0	0	0	1	1	no
A230020J21Rik	A230020J21Rik	-	chr1:191005831-191029781	Gm1564WT	Gm1564KO	NOTEST	0.158493	0	#NAME?	0	1	1	no
A230028O05Rik	A230028O05Rik	-	chr16:25059638-25069058	Gm1564WT	Gm1564KO	NOTEST	0.0277147	0.00945796	-1.55105	0	1	1	no
Tcfl5	Tcfl5	-	chr2:180598221-180642691	Gm1564WT	Gm1564KO	OK	14.9848	39.925	1.4138	6.74324	5e-05	0.00106494	yes
A230050P20Rik	A230050P20Rik	-	chr9:20868641-20879710	Gm1564WT	Gm1564KO	OK	1.44376	1.1232	-0.362212	-0.293203	0.65545	0.824547	no
A230056J06Rik	A230056J06Rik	-	chr13:59580175-59585223	Gm1564WT	Gm1564KO	NOTEST	0.0373756	0.0209587	-0.834546	0	1	1	no
A230056P14Rik	A230056P14Rik	-	chr7:55962530-56019573	Gm1564WT	Gm1564KO	OK	2.07249	1.02571	-1.01474	-0.692377	0.304	0.555603	no
A230057D06Rik	A230057D06Rik	-	chr7:61705849-61927574	Gm1564WT	Gm1564KO	NOTEST	0.159069	0.173875	0.128398	0	1	1	no
A230065H16Rik	A230065H16Rik	-	chr12:111406808-111412077	Gm1564WT	Gm1564KO	OK	10.5982	10.1812	-0.0579042	-0.0721074	0.9016	0.957671	no
A230070E04Rik	A230070E04Rik	-	chr14:68119544-68131371	Gm1564WT	Gm1564KO	NOTEST	0	0	0	0	1	1	no
A230072C01Rik	A230072C01Rik	-	chrX:20951664-20987349	Gm1564WT	Gm1564KO	OK	1.07651	0.780921	-0.463109	-0.505361	0.5299	0.742554	no
A230072E10Rik	A230072E10Rik	-	chrX:151198077-151341879	Gm1564WT	Gm1564KO	NOTEST	0	0.0390351	inf	0	1	1	no
A230073K19Rik	A230073K19Rik	-	chr7:59228749-59306727	Gm1564WT	Gm1564KO	NOTEST	0.0138952	0.0310909	1.16191	0	1	1	no
A230077H06Rik	A230077H06Rik	-	chr7:40849152-40898324	Gm1564WT	Gm1564KO	NOTEST	0.0237599	0.0770113	1.69654	0	1	1	no
A230108P19Rik	A230108P19Rik	-	chr2:6188464-6321611	Gm1564WT	Gm1564KO	NOTEST	0.0983872	0.0526774	-0.901288	0	1	1	no
A2m	A2m	-	chr6:121636172-121679238	Gm1564WT	Gm1564KO	OK	0.408203	0.291732	-0.484641	-0.441514	0.4479	0.681677	no
A330009N23Rik	A330009N23Rik	-	chr15:101221190-101232756	Gm1564WT	Gm1564KO	OK	3.83343	2.68866	-0.51175	-0.428684	0.4375	0.673504	no
A330021E22Rik	A330021E22Rik	-	chr5:5580981-5664232	Gm1564WT	Gm1564KO	OK	0.662832	1.63765	1.30491	1.98885	0.0032	0.0288675	yes
A330023F24Rik	A330023F24Rik	-	chr1:195017398-195037908	Gm1564WT	Gm1564KO	NOTEST	0.0608964	0.0907622	0.575734	0	1	1	no
A330032B11Rik	A330032B11Rik	-	chr19:37021290-37207293	Gm1564WT	Gm1564KO	NOTEST	0	0	0	0	1	1	no
A330033J07Rik	A330033J07Rik	-	chr13:48044230-48264036	Gm1564WT	Gm1564KO	NOTEST	0.108456	0.0321111	-1.75596	0	1	1	no
A330035P11Rik	A330035P11Rik	-	chr14:122097938-122106974	Gm1564WT	Gm1564KO	OK	0.899798	0.485791	-0.889266	-1.05315	0.08795	0.279117	no
A330040F15Rik	A330040F15Rik	-	chr19:12573524-12596566	Gm1564WT	Gm1564KO	OK	0.542741	0.220078	-1.30224	-0.443542	0.6618	0.828392	no
A330041J22Rik	A330041J22Rik	-	chr9:86581362-86701253	Gm1564WT	Gm1564KO	NOTEST	0.0223653	0.203811	3.1879	0	1	1	no
A330048O09Rik	A330048O09Rik	-	chr13:48272417-48273884	Gm1564WT	Gm1564KO	OK	0.344766	0.395429	0.197802	0.0969712	0.83715	0.926097	no
A330049N07Rik	A330049N07Rik	-	chr10:72973302-73086705	Gm1564WT	Gm1564KO	NOTEST	0	0	0	0	1	1	no
A330050B17Rik	A330050B17Rik	-	chr3:35959305-36053547	Gm1564WT	Gm1564KO	NOTEST	0.00916299	0.0329051	1.84442	0	1	1	no
A330050F15Rik	A330050F15Rik	-	chr17:69439325-69489233	Gm1564WT	Gm1564KO	NOTEST	0.129285	0	#NAME?	0	1	1	no
A330069E16Rik	A330069E16Rik	-	chr2:91237145-91238357	Gm1564WT	Gm1564KO	OK	1.29568	0.560149	-1.20982	-1.15596	0.085	0.27326	no
A330070K13Rik	A330070K13Rik	-	chr5:130369457-130840645	Gm1564WT	Gm1564KO	NOTEST	0	0	0	0	1	1	no
A330076C08Rik	A330076C08Rik	-	chr13:44193588-44216487	Gm1564WT	Gm1564KO	OK	0.0909462	0.268145	1.55993	0.676905	0.22525	0.474829	no
A330076H08Rik	A330076H08Rik	-	chr7:61943900-61982359	Gm1564WT	Gm1564KO	NOTEST	0.0877952	0.0464504	-0.91845	0	1	1	no
A330093E20Rik	A330093E20Rik	-	chr18:45560153-46045260	Gm1564WT	Gm1564KO	NOTEST	0	0.014134	inf	0	1	1	no
A330102I10Rik	A330102I10Rik	-	chr13:29014413-29040336	Gm1564WT	Gm1564KO	NOTEST	0	0	0	0	1	1	no
A3galt2	A3galt2	-	chr4:128759257-128769298	Gm1564WT	Gm1564KO	NOTEST	0.14005	0.0346393	-2.01546	0	1	1	no
A430005L14Rik	A430005L14Rik	-	chr4:153957236-153961924	Gm1564WT	Gm1564KO	OK	34.8189	22.5689	-0.625535	-1.55103	0.0071	0.0515721	no
A430033K04Rik	A430033K04Rik	-	chr5:138622858-138648905	Gm1564WT	Gm1564KO	OK	4.05154	4.69166	0.211627	0.56135	0.3312	0.582808	no
A430035B10Rik	A430035B10Rik	-	chr6:8507058-8509161	Gm1564WT	Gm1564KO	NOTEST	0.104523	0.193651	0.889646	0	1	1	no
A430071A18Rik	A430071A18Rik	-	chr11:119602994-119899591	Gm1564WT	Gm1564KO	NOTEST	0.00520232	0.0605183	3.54014	0	1	1	no
A430078G23Rik	A430078G23Rik	-	chr8:3353414-3390299	Gm1564WT	Gm1564KO	OK	0.381965	0.445029	0.220461	0.172327	0.7629	0.886701	no
A430088P11Rik	A430088P11Rik	-	chr15:80671846-80700425	Gm1564WT	Gm1564KO	NOTEST	0	0.00154824	inf	0	1	1	no
A430089I19Rik	A430089I19Rik	-	chr5_JH584298_random:167741-172019	Gm1564WT	Gm1564KO	NOTEST	0	0	0	0	1	1	no
A430090L17Rik	A430090L17Rik	-	chr13:113794507-114157461	Gm1564WT	Gm1564KO	NOTEST	0.0914201	0.00329905	-4.79239	0	1	1	no
A430092G05Rik	A430092G05Rik	-	chr2:43748823-44387623	Gm1564WT	Gm1564KO	NOTEST	0	0.00869692	inf	0	1	1	no
A430093F15Rik	A430093F15Rik	-	chr19:10740946-10786043	Gm1564WT	Gm1564KO	NOTEST	0.022638	0.0228308	0.0122298	0	1	1	no
A430105I19Rik	A430105I19Rik	-	chr2:118754144-118762661	Gm1564WT	Gm1564KO	OK	1.85181	0.672311	-1.46173	-2.01962	0.001	0.0120966	yes
A430107P09Rik	A430107P09Rik	-	chr14:53665939-53668335	Gm1564WT	Gm1564KO	NOTEST	0	0	0	0	1	1	no
A4galt	A4galt	-	chr15:83226721-83251774	Gm1564WT	Gm1564KO	OK	4.82227	2.67226	-0.851655	-1.38189	0.02015	0.107927	no
A4gnt	A4gnt	-	chr9:99612501-99622367	Gm1564WT	Gm1564KO	NOTEST	0	0.0106182	inf	0	1	1	no
A530006G24Rik	A530006G24Rik	-	chr2:147710692-147717632	Gm1564WT	Gm1564KO	NOTEST	0	0	0	0	1	1	no
A530013C23Rik	A530013C23Rik	-	chr2:167691207-167697413	Gm1564WT	Gm1564KO	NOTEST	0	0	0	0	1	1	no
A530016L24Rik	A530016L24Rik	-	chr12:112489447-112499927	Gm1564WT	Gm1564KO	OK	1.14202	0.869777	-0.392874	-0.3655	0.538	0.747176	no
A530032D15Rik	A530032D15Rik	-	chr1:85088138-85109853	Gm1564WT	Gm1564KO	NOTEST	0	0	0	0	1	1	no
A530046M15Rik	A530046M15Rik	-	chr13:15807242-15827537	Gm1564WT	Gm1564KO	NOTEST	0	0	0	0	1	1	no
A530050N04Rik	A530050N04Rik	-	chr18:61470224-61484607	Gm1564WT	Gm1564KO	NOTEST	0	0	0	0	1	1	no
A530053G22Rik	A530053G22Rik	-	chr6:60279042-60403707	Gm1564WT	Gm1564KO	NOTEST	0	0	0	0	1	1	no
A530054K11Rik	A530054K11Rik	-	chr13:67617000-67637753	Gm1564WT	Gm1564KO	OK	1.69334	1.32689	-0.351819	-0.979405	0.1677	0.404197	no
A530058N18Rik	A530058N18Rik	-	chr2:114009600-114032292	Gm1564WT	Gm1564KO	NOTEST	0	0	0	0	1	1	no
A530064D06Rik	A530064D06Rik	-	chr17:48151895-48167257	Gm1564WT	Gm1564KO	NOTEST	0	0	0	0	1	1	no
A530065N20Rik	A530065N20Rik	-	chr13:60029710-60116669	Gm1564WT	Gm1564KO	NOTEST	0	0.0176419	inf	0	1	1	no
A530072M11Rik	A530072M11Rik	-	chr4:16164109-16266225	Gm1564WT	Gm1564KO	OK	0.344115	0.360887	0.0686534	0.0366156	0.9504	0.979688	no
A530088E08Rik	A530088E08Rik	-	chr17:32390660-32404808	Gm1564WT	Gm1564KO	NOTEST	0	0.067896	inf	0	1	1	no
A530099J19Rik	A530099J19Rik	-	chr13:19727416-19732951	Gm1564WT	Gm1564KO	NOTEST	0	0	0	0	1	1	no
A630001G21Rik	A630001G21Rik	-	chr1:85717082-85736606	Gm1564WT	Gm1564KO	OK	0.452967	0.367391	-0.302088	-0.24903	0.63185	0.81094	no
A630007B06Rik	A630007B06Rik	-	chr19:56790962-56813683	Gm1564WT	Gm1564KO	OK	5.65451	6.16348	0.124344	0.390582	0.51705	0.733762	no
A630010A05Rik	A630010A05Rik	-	chr16:14562316-14621284	Gm1564WT	Gm1564KO	NOTEST	0	0	0	0	1	1	no
A630012P03Rik	A630012P03Rik	-	chrX:52272426-52619047	Gm1564WT	Gm1564KO	NOTEST	0.0578844	0	#NAME?	0	1	1	no
A630019I02Rik	A630019I02Rik	-	chr13:93040714-93144724	Gm1564WT	Gm1564KO	NOTEST	0	0	0	0	1	1	no
A630020A06	A630020A06	-	chr15:3996038-4015858	Gm1564WT	Gm1564KO	NOTEST	0.0267022	0.0506723	0.924242	0	1	1	no
A630023A22Rik	A630023A22Rik	-	chr14:34051129-34102754	Gm1564WT	Gm1564KO	NOTEST	0	0	0	0	1	1	no
A630023P12Rik	A630023P12Rik	-	chr5:110514922-110525979	Gm1564WT	Gm1564KO	NOTEST	0	0	0	0	1	1	no
A630033H20Rik	A630033H20Rik	-	chrX:107148926-107173661	Gm1564WT	Gm1564KO	NOTEST	0.0684218	0.0865655	0.339335	0	1	1	no
A630066F11Rik	A630066F11Rik	-	chr10:7630235-7664623	Gm1564WT	Gm1564KO	OK	1.48905	1.3119	-0.18274	-0.117802	0.8431	0.929049	no
A630072M18Rik	A630072M18Rik	-	chr5:20893023-20956398	Gm1564WT	Gm1564KO	OK	1.10537	1.07519	-0.0399465	-0.0569357	0.9441	0.976439	no
A630073D07Rik	A630073D07Rik	-	chr6:132625110-132627511	Gm1564WT	Gm1564KO	NOTEST	0	0	0	0	1	1	no
A630075F10Rik	A630075F10Rik	-	chr2:170061239-170070778	Gm1564WT	Gm1564KO	OK	0.352968	0.462541	0.390043	0.245827	0.76025	0.885617	no
A630076J17Rik	A630076J17Rik	-	chr3:107230613-107234031	Gm1564WT	Gm1564KO	OK	0.23637	0	#NAME?	#NAME?	0.0945	0.290518	no
A630077J23Rik	A630077J23Rik	-	chr4:43751858-43759464	Gm1564WT	Gm1564KO	NOTEST	0	0	0	0	1	1	no
A630089N07Rik	A630089N07Rik	-	chr16:98062511-98082439	Gm1564WT	Gm1564KO	OK	0.371753	0.632307	0.766279	0.816388	0.20235	0.44886	no
A630095E13Rik	A630095E13Rik	-	chr9:36635753-36638602	Gm1564WT	Gm1564KO	NOTEST	0	0	0	0	1	1	no
A630095N17Rik	A630095N17Rik	-	chr1:75220094-75232093	Gm1564WT	Gm1564KO	OK	0.365128	0	#NAME?	#NAME?	0.0822	0.267271	no
A730008H23Rik	A730008H23Rik	-	chr1:88227019-88277579	Gm1564WT	Gm1564KO	OK	12.0981	18.6677	0.625765	0.65193	0.24765	0.497919	no
A730017C20Rik	A730017C20Rik	-	chr18:59062380-59076960	Gm1564WT	Gm1564KO	OK	3.79717	4.00842	0.0781078	0.152428	0.79505	0.904255	no
A730017L22Rik	A730017L22Rik	-	chr2:130872540-130906396	Gm1564WT	Gm1564KO	OK	1.26138	1.70252	0.432669	0.629036	0.2946	0.545744	no
A730018C14Rik	A730018C14Rik	-	chr12:112411022-112423198	Gm1564WT	Gm1564KO	NOTEST	0	0	0	0	1	1	no
A730020E08Rik	A730020E08Rik	-	chr6:61175603-62382863	Gm1564WT	Gm1564KO	NOTEST	0.0585481	0.103889	0.827345	0	1	1	no
A730020M07Rik	A730020M07Rik	-	chr3:121634935-121646453	Gm1564WT	Gm1564KO	NOTEST	0	0.0974125	inf	0	1	1	no
A730036I17Rik	A730036I17Rik	-	chr2:129218968-129235606	Gm1564WT	Gm1564KO	NOTEST	0	0.0453161	inf	0	1	1	no
A730043L09Rik	A730043L09Rik	-	chr9:62242595-62244100	Gm1564WT	Gm1564KO	NOTEST	0	0	0	0	1	1	no
A730046J19Rik	A730046J19Rik	-	chrX:144153694-144166274	Gm1564WT	Gm1564KO	OK	0.286827	0.260985	-0.136211	-0.187725	0.78055	0.897059	no
A730056A06Rik	A730056A06Rik	-	chr7:73313805-73419899	Gm1564WT	Gm1564KO	OK	0.309712	0.340136	0.135188	0.0787924	0.91835	0.964775	no
A730082K24Rik	A730082K24Rik	-	chr7:114948649-114983967	Gm1564WT	Gm1564KO	NOTEST	0	0	0	0	1	1	no
A730085A09Rik	A730085A09Rik	-	chr4:98754891-98817537	Gm1564WT	Gm1564KO	OK	0.271454	1.59317	2.55312	1.59005	0.04855	0.194389	no
A730085K08Rik	A730085K08Rik	-	chr9:122382021-122398801	Gm1564WT	Gm1564KO	NOTEST	0	0	0	0	1	1	no
A730090H04Rik	A730090H04Rik	-	chr11:95140446-95159047	Gm1564WT	Gm1564KO	OK	0.22118	1.44346	2.70624	1.65187	0.1586	0.392713	no
A730090N16Rik	A730090N16Rik	-	chr3:65109642-65378219	Gm1564WT	Gm1564KO	OK	0.811613	0.295119	-1.45949	-0.496782	0.49165	0.714912	no
A730098P11Rik	A730098P11Rik	-	chr16:24392555-24992578	Gm1564WT	Gm1564KO	NOTEST	0.0295191	0.091805	1.63692	0	1	1	no
A830009L08Rik	A830009L08Rik	-	chr13:91368989-91388085	Gm1564WT	Gm1564KO	NOTEST	0.0026842	0	#NAME?	0	1	1	no
A830010M20Rik	A830010M20Rik	-	chr5:107497744-107512556	Gm1564WT	Gm1564KO	OK	1.0849	0.966935	-0.166075	-0.435521	0.53655	0.746643	no
A830018L16Rik	A830018L16Rik	-	chr1:11414104-11975902	Gm1564WT	Gm1564KO	NOTEST	0	0.0854747	inf	0	1	1	no
A830019L24Rik	A830019L24Rik	-	chr3:143243054-143257996	Gm1564WT	Gm1564KO	NOTEST	0	0.0181681	inf	0	1	1	no
A830052D11Rik	A830052D11Rik	-	chr18:32359056-32435740	Gm1564WT	Gm1564KO	OK	0.974606	0.142517	-2.77369	-0.722032	0.42815	0.66543	no
Lipt2	Lipt2	-	chr7:100159276-100160931	Gm1564WT	Gm1564KO	OK	8.45771	22.3514	1.40202	4.03999	5e-05	0.00106494	yes
A830082K12Rik	A830082K12Rik	-	chr13:78188972-78236564	Gm1564WT	Gm1564KO	OK	0.139219	0.358554	1.36483	0.53837	0.3141	0.565909	no
A830082N09Rik	A830082N09Rik	-	chr10:33987215-33995055	Gm1564WT	Gm1564KO	OK	0.23317	0.324466	0.476681	0.725728	0.25825	0.508476	no
A930001A20Rik	A930001A20Rik	-	chr3:14971200-15002727	Gm1564WT	Gm1564KO	NOTEST	0	0	0	0	1	1	no
A930001C03Rik	A930001C03Rik	-	chr19:4425456-4477143	Gm1564WT	Gm1564KO	OK	0	0.965479	inf	#NAME?	0.05365	0.206281	no
A930003A15Rik	A930003A15Rik	-	chr16:19876567-19884274	Gm1564WT	Gm1564KO	NOTEST	0	0	0	0	1	1	no
A930003O13Rik	A930003O13Rik	-	chr5:22738910-23275597	Gm1564WT	Gm1564KO	NOTEST	0.00564147	0.0643277	3.5113	0	1	1	no
A930004D18Rik	A930004D18Rik	-	chr2:18025188-18037741	Gm1564WT	Gm1564KO	OK	3.85539	3.50426	-0.137767	-0.283722	0.62535	0.806108	no
A930005H10Rik	A930005H10Rik	-	chr3:115881578-115888130	Gm1564WT	Gm1564KO	OK	13.9634	14.819	0.0857997	0.141252	0.8175	0.916319	no
A930006I01Rik	A930006I01Rik	-	chr2:103338600-103372764	Gm1564WT	Gm1564KO	NOTEST	0	0	0	0	1	1	no
A930006K02Rik	A930006K02Rik	-	chr16:91465103-91470123	Gm1564WT	Gm1564KO	OK	0.298019	3.21992	3.43355	1.88738	0.1701	0.40724	no
A930007I19Rik	A930007I19Rik	-	chr19:29503662-29521987	Gm1564WT	Gm1564KO	NOTEST	0	0.0279701	inf	0	1	1	no
A930009A15Rik	A930009A15Rik	-	chr10:115450313-115587780	Gm1564WT	Gm1564KO	NOTEST	0	0	0	0	1	1	no
A930011G23Rik	A930011G23Rik	-	chr5:99297243-99729060	Gm1564WT	Gm1564KO	NOTEST	0.00129397	0	#NAME?	0	1	1	no
A930011O12Rik	A930011O12Rik	-	chr14:64588114-64593961	Gm1564WT	Gm1564KO	NOTEST	0.00114918	0.119563	6.70101	0	1	1	no
A930012L18Rik	A930012L18Rik	-	chr18:44425059-44812182	Gm1564WT	Gm1564KO	NOTEST	0.0382864	0.0740841	0.952333	0	1	1	no
A930013F10Rik	A930013F10Rik	-	chr8:22628118-22653437	Gm1564WT	Gm1564KO	OK	1.05192	0.609036	-0.788427	-0.935345	0.2502	0.500303	no
A930015D03Rik	A930015D03Rik	-	chr17:35994503-36038174	Gm1564WT	Gm1564KO	OK	0.771623	0.0525434	-3.87631	-0.769945	0.2499	0.499868	no
A930016O22Rik	A930016O22Rik	-	chr7:19411093-19421583	Gm1564WT	Gm1564KO	NOTEST	0	0	0	0	1	1	no
A930017M01Rik	A930017M01Rik	-	chr15:44881393-44884743	Gm1564WT	Gm1564KO	NOTEST	0.155167	0.0494873	-1.64869	0	1	1	no
A930018P22Rik	A930018P22Rik	-	chr2:104122768-104124746	Gm1564WT	Gm1564KO	OK	0.803226	3.3174	2.04618	1.52487	0.02885	0.137884	no
A930019D19Rik	A930019D19Rik	-	chr2:146241298-146512004	Gm1564WT	Gm1564KO	NOTEST	0	0	0	0	1	1	no
A930024E05Rik	A930024E05Rik	-	chr5:122989353-122998341	Gm1564WT	Gm1564KO	OK	0.780458	0.388834	-1.00517	-0.845089	0.1239	0.340156	no
A930041C12Rik	A930041C12Rik	-	chr5:107534710-107661838	Gm1564WT	Gm1564KO	NOTEST	0	0.108973	inf	0	1	1	no
AA387883	AA387883	-	chr19:52923180-52926931	Gm1564WT	Gm1564KO	NOTEST	0.023973	0	#NAME?	0	1	1	no
AA388235	AA388235	-	chr17:33981491-33985358	Gm1564WT	Gm1564KO	OK	0.880789	0.739157	-0.252914	-0.407335	0.52955	0.742267	no
AA413626	AA413626	-	chr11:4895342-4928865	Gm1564WT	Gm1564KO	OK	0	0.523737	inf	#NAME?	0.2023	0.448814	no
AA414768	AA414768	-	chrX:12936872-12938541	Gm1564WT	Gm1564KO	OK	46.7651	56.9649	0.28464	1.23498	0.04705	0.190564	no
AA415398	AA415398	-	chr4:119530314-119538769	Gm1564WT	Gm1564KO	OK	1.6888	1.38531	-0.285793	-0.327937	0.54965	0.755113	no
AA465934	AA465934	-	chr11:83291698-83298977	Gm1564WT	Gm1564KO	OK	11.3202	9.90733	-0.192331	-0.108416	0.8594	0.936648	no
AA467197	AA467197	-	chr2:122637886-122641076	Gm1564WT	Gm1564KO	OK	0.011219	1.85874	7.37224	1.6162	0.11575	0.328438	no
AA474331	AA474331	-	chr10:39892759-39899238	Gm1564WT	Gm1564KO	OK	13.8828	13.6125	-0.0283655	-0.0436692	0.9363	0.973011	no
AA536875	AA536875	-	chr14:123168502-123176176	Gm1564WT	Gm1564KO	NOTEST	0	0.00235872	inf	0	1	1	no
AA543186	AA543186	-	chr2:25327449-25332571	Gm1564WT	Gm1564KO	OK	0.823241	0.328016	-1.32755	-1.01434	0.0988	0.299442	no
AA543401	AA543401	-	chr9:106892824-107231909	Gm1564WT	Gm1564KO	NOTEST	0.00746631	0	#NAME?	0	1	1	no
AA545190	AA545190	-	chr6:10971467-10974378	Gm1564WT	Gm1564KO	NOTEST	0	0	0	0	1	1	no
AA619741	AA619741	-	chr1:34633534-34636210	Gm1564WT	Gm1564KO	NOTEST	0	0.00381963	inf	0	1	1	no
AA792892	AA792892	-	chr5:94377339-94384334	Gm1564WT	Gm1564KO	NOTEST	0	0	0	0	1	1	no
AA986860	AA986860	-	chr1:130731975-130744622	Gm1564WT	Gm1564KO	OK	1.06878	1.18736	0.15179	0.211437	0.7349	0.869915	no
AA987161	AA987161	-	chr13:67589438-67609707	Gm1564WT	Gm1564KO	OK	1.47983	1.50968	0.0288118	0.0766436	0.90425	0.958727	no
Aaas	Aaas	-	chr15:102338246-102350759	Gm1564WT	Gm1564KO	OK	47.6377	47.6883	0.00153172	0.00575924	0.99045	0.995038	no
Aacs	Aacs	-	chr5:125475872-125517403	Gm1564WT	Gm1564KO	OK	33.7375	33.6222	-0.00493926	-0.0192988	0.9756	0.990131	no
Aadac	Aadac	-	chr3:60031787-60040157	Gm1564WT	Gm1564KO	NOTEST	0	0	0	0	1	1	no
Aadacl2	Aadacl2	-	chr3:60006742-60025420	Gm1564WT	Gm1564KO	NOTEST	0	0	0	0	1	1	no
Aadacl3	Aadacl3	-	chr4:144453770-144463756	Gm1564WT	Gm1564KO	NOTEST	0	0	0	0	1	1	no
Aadat	Aadat	-	chr8:60506123-60545677	Gm1564WT	Gm1564KO	NOTEST	0.0348145	0	#NAME?	0	1	1	no
Aaed1	Aaed1	-	chr13:64291835-64312710	Gm1564WT	Gm1564KO	OK	27.7865	24.2824	-0.194474	-0.56041	0.38345	0.628976	no
Aagab	Aagab	-	chr9:63602654-63641889	Gm1564WT	Gm1564KO	OK	16.1156	18.3926	0.190669	0.643029	0.2657	0.516964	no
Aak1	Aak1	-	chr6:86849516-87003227	Gm1564WT	Gm1564KO	OK	5.16087	5.12849	-0.0090803	-0.0408626	0.9457	0.976964	no
Aamdc	Aamdc	-	chr7:97550330-97579497	Gm1564WT	Gm1564KO	OK	34.4276	33.4311	-0.0423746	-0.105719	0.86145	0.937321	no
Cyct	Cyct	-	chr2:76353942-76360448	Gm1564WT	Gm1564KO	OK	9.49293	24.7022	1.37971	2.39371	0.0002	0.00342962	yes
Aanat	Aanat	-	chr11:116593686-116597680	Gm1564WT	Gm1564KO	NOTEST	0	0	0	0	1	1	no
Herc3	Herc3	-	chr6:58833699-58920396	Gm1564WT	Gm1564KO	OK	2.92194	7.57602	1.37451	4.40953	5e-05	0.00106494	yes
Aard	Aard	-	chr15:52040106-52045722	Gm1564WT	Gm1564KO	OK	14.0426	11.4781	-0.29093	-0.694623	0.24065	0.49096	no
Aars	Aars	-	chr8:111033841-111055569	Gm1564WT	Gm1564KO	OK	56.9461	53.7503	-0.0833238	-0.351518	0.5509	0.755756	no
Aars2	Aars2	-	chr17:45506840-45520843	Gm1564WT	Gm1564KO	OK	15.9653	15.1901	-0.0718033	-0.217756	0.7067	0.854963	no
Aarsd1	Aarsd1	-	chr11:101406839-101417433	Gm1564WT	Gm1564KO	OK	50.3834	37.2704	-0.434919	-1.44156	0.0171	0.0969882	no
Aasdh	Aasdh	-	chr5:76875934-76905514	Gm1564WT	Gm1564KO	OK	3.33321	3.57585	0.101373	0.280326	0.66005	0.827494	no
Aasdhppt	Aasdhppt	-	chr9:4294792-4309494	Gm1564WT	Gm1564KO	OK	5.94676	7.2188	0.279657	1.03305	0.1126	0.322711	no
Aass	Aass	-	chr6:23072172-23132986	Gm1564WT	Gm1564KO	OK	0.332932	0.382405	0.199873	0.175843	0.74445	0.875299	no
Aatf	Aatf	-	chr11:84422855-84513501	Gm1564WT	Gm1564KO	OK	25.6177	20.5345	-0.319093	-1.05541	0.0723	0.247796	no
Aatk	Aatk	-	chr11:120007315-120047145	Gm1564WT	Gm1564KO	OK	0.784979	2.95502	1.91244	2.78766	5e-05	0.00106494	yes
AB099516	AB099516	-	chr15:100353199-100384435	Gm1564WT	Gm1564KO	OK	0.435194	0	#NAME?	#NAME?	0.11505	0.327478	no
AB124611	AB124611	-	chr9:21526176-21545331	Gm1564WT	Gm1564KO	OK	2.08335	0.650025	-1.68034	-1.33701	0.27695	0.52762	no
Abat	Abat	-	chr16:8513428-8621567	Gm1564WT	Gm1564KO	OK	50.7745	48.238	-0.073932	-0.322381	0.5713	0.767666	no
Abca1	Abca1	-	chr4:53030788-53159895	Gm1564WT	Gm1564KO	OK	12.0016	10.8726	-0.142535	-0.645268	0.30365	0.555333	no
Abca12	Abca12	-	chr1:71243089-71414910	Gm1564WT	Gm1564KO	NOTEST	0.12024	0.074221	-0.696014	0	1	1	no
Abca13	Abca13	-	chr11:9191941-9684259	Gm1564WT	Gm1564KO	NOTEST	0.0222764	0.0211407	-0.0754937	0	1	1	no
Abca14	Abca14	-	chr7:120203963-120325352	Gm1564WT	Gm1564KO	NOTEST	0.000690967	0.018726	4.76028	0	1	1	no
Abca15	Abca15	-	chr7:120328683-120407687	Gm1564WT	Gm1564KO	NOTEST	0.0249612	0.00953252	-1.38876	0	1	1	no
Abca16	Abca16	-	chr7:120421700-120544811	Gm1564WT	Gm1564KO	NOTEST	0.0261151	0.162676	2.63904	0	1	1	no
Abca17	Abca17	-	chr17:24264278-24347252	Gm1564WT	Gm1564KO	NOTEST	0.0566468	0.019585	-1.53225	0	1	1	no
Stxbp3a	Stxbp3a	-	chr3:108793179-108840502	Gm1564WT	Gm1564KO	OK	3.55669	9.21776	1.37388	4.35947	5e-05	0.00106494	yes
Baiap3	Baiap3	-	chr17:25240169-25256364	Gm1564WT	Gm1564KO	OK	2.12965	5.49061	1.36635	2.09937	0.002	0.0206007	yes
Abca4	Abca4	-	chr3:122044459-122180061	Gm1564WT	Gm1564KO	OK	1.76174	1.51384	-0.218789	-0.478867	0.4147	0.655307	no
Abca5	Abca5	-	chr11:110269368-110337716	Gm1564WT	Gm1564KO	OK	2.29893	2.15153	-0.0955988	-0.36162	0.61075	0.796084	no
Abca6	Abca6	-	chr11:110176820-110251776	Gm1564WT	Gm1564KO	OK	0.4011	0.39867	-0.00876838	-0.00990498	0.9847	0.992744	no
Abca7	Abca7	-	chr10:79697304-80369637	Gm1564WT	Gm1564KO	OK	3.11289	2.20865	-0.495092	-0.104432	0.76165	0.8861	no
Abca8a	Abca8a	-	chr11:110025633-110095937	Gm1564WT	Gm1564KO	NOTEST	0.0519001	0.0343685	-0.59465	0	1	1	no
Abca8b	Abca8b	-	chr11:109933405-109995816	Gm1564WT	Gm1564KO	OK	0.448675	0.483358	0.107422	0.169059	0.788	0.901316	no
Abca9	Abca9	-	chr11:110100821-110168153	Gm1564WT	Gm1564KO	OK	0.595286	1.09166	0.874863	1.66908	0.0053	0.0417894	yes
Abcb10	Abcb10	-	chr8:123952458-123983122	Gm1564WT	Gm1564KO	OK	20.7124	17.284	-0.26106	-1.00611	0.08715	0.277609	no
Abcb11	Abcb11	-	chr2:69238281-69342616	Gm1564WT	Gm1564KO	NOTEST	0	0.0158716	inf	0	1	1	no
Abcb1a	Abcb1a	-	chr5:8660091-8748570	Gm1564WT	Gm1564KO	OK	0.67517	0.255636	-1.40116	-1.79341	0.0161	0.092578	no
Abcb1b	Abcb1b	-	chr5:8798146-8866314	Gm1564WT	Gm1564KO	NOTEST	0.107383	0.105528	-0.0251376	0	1	1	no
Abcb4	Abcb4	-	chr5:8893720-8959226	Gm1564WT	Gm1564KO	OK	0.892055	1.50177	0.751457	1.11285	0.05675	0.213927	no
Abcb5	Abcb5	-	chr12:118867823-118966421	Gm1564WT	Gm1564KO	NOTEST	0	0	0	0	1	1	no
Abcb6	Abcb6	-	chr1:75171640-75180283	Gm1564WT	Gm1564KO	OK	19.9717	15.6555	-0.35129	-1.14971	0.05495	0.20919	no
Cebpg	Cebpg	-	chr7:35046421-35056566	Gm1564WT	Gm1564KO	OK	3.37105	8.63052	1.35625	6.33766	5e-05	0.00106494	yes
Abcb8	Abcb8	-	chr5:24394155-24409947	Gm1564WT	Gm1564KO	OK	24.967	23.6972	-0.0753061	-0.252686	0.65815	0.82639	no
Abcb9	Abcb9	-	chr5:124061856-124095798	Gm1564WT	Gm1564KO	OK	2.57625	2.17526	-0.244083	-0.342605	0.55105	0.755756	no
Abcc1	Abcc1	-	chr16:14361557-14474878	Gm1564WT	Gm1564KO	OK	11.6655	9.77868	-0.254539	-0.919295	0.12285	0.338299	no
Abcc10	Abcc10	-	chr17:46297420-46328023	Gm1564WT	Gm1564KO	OK	8.7596	9.57048	0.127726	0.394792	0.53025	0.742639	no
Abcc12	Abcc12	-	chr8:86504840-86566590	Gm1564WT	Gm1564KO	NOTEST	0.0358131	0.0220219	-0.701549	0	1	1	no
Abcc2	Abcc2	-	chr19:43782307-43838218	Gm1564WT	Gm1564KO	OK	1.05405	0.536	-0.975636	-1.52648	0.0158	0.0913304	no
Abcc3	Abcc3	-	chr11:94343294-94392976	Gm1564WT	Gm1564KO	OK	1.11562	1.41437	0.342317	0.528146	0.3633	0.612823	no
Abcc4	Abcc4	-	chr14:118482691-118706219	Gm1564WT	Gm1564KO	OK	2.49798	2.8138	0.17176	0.456337	0.46455	0.69568	no
Abcc5	Abcc5	-	chr16:20331303-20426394	Gm1564WT	Gm1564KO	OK	49.4266	68.8875	0.478955	1.09829	0.0585	0.217647	no
Abcc6	Abcc6	-	chr7:45976379-46030286	Gm1564WT	Gm1564KO	NOTEST	0.0548004	0.0454116	-0.271128	0	1	1	no
Abcc8	Abcc8	-	chr7:46104522-46180033	Gm1564WT	Gm1564KO	NOTEST	0.103985	0.0403764	-1.36479	0	1	1	no
Abcc9	Abcc9	-	chr6:142587861-142702274	Gm1564WT	Gm1564KO	OK	3.82324	3.48546	-0.133448	-0.451339	0.44845	0.682312	no
Abcd1	Abcd1	-	chrX:73716596-73738287	Gm1564WT	Gm1564KO	OK	31.7232	24.9208	-0.348186	-1.29153	0.02655	0.129792	no
Abcd2	Abcd2	-	chr15:91145870-91191807	Gm1564WT	Gm1564KO	OK	1.09942	0.939371	-0.226982	-0.548867	0.44935	0.682939	no
Abcd3	Abcd3	-	chr3:121758909-121815215	Gm1564WT	Gm1564KO	OK	16.8302	20.3741	0.275683	1.25952	0.0664	0.23511	no
Abcd4	Abcd4	-	chr12:84602530-84617466	Gm1564WT	Gm1564KO	OK	7.60146	7.75236	0.0283603	0.0647835	0.9129	0.960951	no
Arl14epl	Arl14epl	-	chr18:46921814-46934222	Gm1564WT	Gm1564KO	OK	2.33681	5.98033	1.35569	3.102	5e-05	0.00106494	yes
Abcf1	Abcf1	-	chr17:35956818-35969750	Gm1564WT	Gm1564KO	OK	29.9255	35.7222	0.255445	1.35398	0.07755	0.258371	no
Abcf2	Abcf2	-	chr5:24565340-24577467	Gm1564WT	Gm1564KO	OK	72.8838	66.2551	-0.137566	-0.587043	0.31135	0.562997	no
Abcf3	Abcf3	-	chr16:20548602-20561603	Gm1564WT	Gm1564KO	OK	17.4452	18.2328	0.0637096	0.223665	0.69645	0.84914	no
Abcg1	Abcg1	-	chr17:31057693-31117981	Gm1564WT	Gm1564KO	OK	2.95829	3.29935	0.157418	0.434072	0.48425	0.709579	no
Abcg2	Abcg2	-	chr6:58596671-58692451	Gm1564WT	Gm1564KO	OK	25.1639	24.099	-0.0623822	-0.2585	0.68945	0.844404	no
Abcg3	Abcg3	-	chr5:104935056-104982717	Gm1564WT	Gm1564KO	NOTEST	0.059711	0.0383252	-0.639702	0	1	1	no
Abcg4	Abcg4	-	chr9:44273189-44288244	Gm1564WT	Gm1564KO	OK	3.73413	3.0642	-0.285259	-0.54007	0.36115	0.610941	no
Abcg5	Abcg5	-	chr17:84658233-84682923	Gm1564WT	Gm1564KO	OK	0.398423	1.1141	1.48351	1.24307	0.03285	0.151002	no
Abcg8	Abcg8	-	chr17:84683130-84700333	Gm1564WT	Gm1564KO	NOTEST	0.053385	0.0629209	0.237104	0	1	1	no
Abhd1	Abhd1	-	chr5:30950065-30960361	Gm1564WT	Gm1564KO	OK	1.07686	2.018	0.906089	0.358529	0.6495	0.820951	no
Abhd10	Abhd10	-	chr16:45729724-45742955	Gm1564WT	Gm1564KO	OK	2.72516	4.20586	0.626062	0.825268	0.20495	0.452282	no
Abhd11	Abhd11	-	chr5:135009151-135013157	Gm1564WT	Gm1564KO	OK	34.6073	40.8085	0.237795	0.661062	0.26005	0.510617	no
Msx2	Msx2	-	chr13:53466880-53472780	Gm1564WT	Gm1564KO	OK	3.49231	8.9007	1.34974	3.65653	5e-05	0.00106494	yes
Abhd12b	Abhd12b	-	chr12:70154170-70183206	Gm1564WT	Gm1564KO	NOTEST	0	0.00703355	inf	0	1	1	no
Abhd13	Abhd13	-	chr8:9977716-9992154	Gm1564WT	Gm1564KO	OK	7.01453	7.00512	-0.00193673	-0.00831558	0.9904	0.995038	no
Abhd14a	Abhd14a	-	chr9:106440050-106447678	Gm1564WT	Gm1564KO	OK	21.5067	16.1164	-0.416258	-0.995745	0.0882	0.279348	no
Abhd14b	Abhd14b	-	chr9:106448639-106452918	Gm1564WT	Gm1564KO	OK	5.17471	5.28411	0.0301844	0.0513779	0.93235	0.971056	no
Abhd15	Abhd15	-	chr11:77515116-77520628	Gm1564WT	Gm1564KO	OK	0.515076	0.751763	0.545492	0.537209	0.36505	0.614697	no
Abhd16a	Abhd16a	-	chr17:35089290-35102987	Gm1564WT	Gm1564KO	OK	34.1841	25.591	-0.417685	-1.35252	0.02475	0.123581	no
Abhd16b	Abhd16b	-	chr2:181493205-181494980	Gm1564WT	Gm1564KO	OK	0.558041	0.160501	-1.79779	-1.01068	0.36295	0.612366	no
Abhd17a	Abhd17a	-	chr10:80583648-80590341	Gm1564WT	Gm1564KO	OK	175.488	158.351	-0.148242	-0.618189	0.31705	0.569117	no
Slain1	Slain1	-	chr14:103650242-103704799	Gm1564WT	Gm1564KO	OK	2.0075	5.03062	1.32534	2.73391	5e-05	0.00106494	yes
Abhd17c	Abhd17c	-	chr7:84109355-84151893	Gm1564WT	Gm1564KO	OK	43.9859	49.2891	0.164225	0.728288	0.244	0.494064	no
Abhd2	Abhd2	-	chr7:79273265-79361601	Gm1564WT	Gm1564KO	OK	14.7023	11.4139	-0.365244	-1.1815	0.04185	0.176464	no
Abhd3	Abhd3	-	chr18:10644410-10706696	Gm1564WT	Gm1564KO	OK	6.42404	5.3752	-0.257162	-0.729089	0.2847	0.535364	no
Fam169a	Fam169a	-	chr13:97067286-97137926	Gm1564WT	Gm1564KO	OK	3.47091	8.65585	1.31836	5.28089	5e-05	0.00106494	yes
Abhd5	Abhd5	-	chr9:122351615-122381523	Gm1564WT	Gm1564KO	OK	9.94528	8.42944	-0.238575	-0.829626	0.17005	0.40724	no
Abhd6	Abhd6	-	chr14:8002901-8056555	Gm1564WT	Gm1564KO	OK	7.34315	7.21282	-0.0258355	-0.0718188	0.9086	0.959917	no
Gtsf1	Gtsf1	-	chr15:103402458-103430427	Gm1564WT	Gm1564KO	OK	5.9531	14.5527	1.28957	1.88468	0.0043	0.0358893	yes
Abi1	Abi1	-	chr2:22895521-23040240	Gm1564WT	Gm1564KO	OK	13.0921	17.1554	0.389967	1.755	0.00975	0.0649677	no
Abi2	Abi2	-	chr1:60409618-60481163	Gm1564WT	Gm1564KO	OK	13.5109	17.1367	0.342965	1.67604	0.0142	0.085084	no
Abi3	Abi3	-	chr11:95824499-95845731	Gm1564WT	Gm1564KO	OK	1.45187	1.27201	-0.190796	-0.197707	0.7429	0.874304	no
Abi3bp	Abi3bp	-	chr16:56477845-56690135	Gm1564WT	Gm1564KO	OK	1.2886	1.09521	-0.234604	-0.465265	0.4181	0.65845	no
Abl1	Abl1	-	chr2:31688555-31804227	Gm1564WT	Gm1564KO	OK	50.6301	42.3711	-0.256917	-1.12664	0.05795	0.216175	no
Llgl2	Llgl2	-	chr11:115824057-115855780	Gm1564WT	Gm1564KO	OK	4.88798	11.9483	1.2895	3.78836	5e-05	0.00106494	yes
Fam63b	Fam63b	-	chr9:70599013-70657174	Gm1564WT	Gm1564KO	OK	2.68492	6.50289	1.2762	5.41578	5e-05	0.00106494	yes
Ablim2	Ablim2	-	chr5:35757879-35884979	Gm1564WT	Gm1564KO	OK	0.606315	0.886435	0.547947	0.569569	0.29945	0.551121	no
Ablim3	Ablim3	-	chr18:61799392-61911852	Gm1564WT	Gm1564KO	OK	10.3178	9.40506	-0.133629	-0.433583	0.46695	0.697571	no
Abo	Abo	-	chr2:26842502-26864979	Gm1564WT	Gm1564KO	NOTEST	0	0.0754717	inf	0	1	1	no
Abp1	Abp1	-	chr6:48895254-48909187	Gm1564WT	Gm1564KO	NOTEST	0	0.00303777	inf	0	1	1	no
Abr	Abr	-	chr11:76416733-76577727	Gm1564WT	Gm1564KO	OK	37.2788	28.8327	-0.37065	-1.58417	0.0074	0.0530012	no
Abra	Abra	-	chr15:41865292-41869720	Gm1564WT	Gm1564KO	NOTEST	0	0	0	0	1	1	no
Abracl	Abracl	-	chr10:18011259-18023252	Gm1564WT	Gm1564KO	OK	11.3006	17.1228	0.599519	1.72828	0.01405	0.0844481	no
Abt1	Abt1	-	chr13:23418360-23423866	Gm1564WT	Gm1564KO	OK	5.59953	5.94735	0.0869399	0.290303	0.61975	0.80191	no
Abtb1	Abtb1	-	chr6:88835913-88841935	Gm1564WT	Gm1564KO	OK	15.699	18.9742	0.273369	0.742425	0.26975	0.521187	no
Kcnmb4	Kcnmb4	-	chr10:116417867-116473523	Gm1564WT	Gm1564KO	OK	12.9897	31.3667	1.27186	3.40294	0.0001	0.0019297	yes
Id4	Id4	-	chr13:48044230-48264036	Gm1564WT	Gm1564KO	OK	3.1632	7.59653	1.26396	2.65365	0.0003	0.00475278	yes
Acaa1b	Acaa1b	-	chr9:119148042-119157093	Gm1564WT	Gm1564KO	OK	0.399001	0.420331	0.075133	0.0462431	0.5415	0.749331	no
Acaa2	Acaa2	-	chr18:74779211-74806207	Gm1564WT	Gm1564KO	OK	331.484	372.278	0.167441	0.749192	0.2048	0.452146	no
Mis18bp1	Mis18bp1	-	chr12:65132734-65172580	Gm1564WT	Gm1564KO	OK	3.86101	9.26315	1.26252	4.96792	5e-05	0.00106494	yes
Acacb	Acacb	-	chr5:114165517-114250758	Gm1564WT	Gm1564KO	OK	3.50631	2.69154	-0.381523	-1.06848	0.07375	0.251256	no
Acad10	Acad10	-	chr5:121621028-121660510	Gm1564WT	Gm1564KO	OK	2.11499	1.73984	-0.2817	-0.419185	0.47245	0.700892	no
Acad11	Acad11	-	chr9:104063702-104127646	Gm1564WT	Gm1564KO	OK	7.23077	6.76597	-0.0958531	-0.186525	0.7122	0.858017	no
Acad12	Acad12	-	chr5:121598280-121618938	Gm1564WT	Gm1564KO	OK	6.10942	8.18151	0.42133	0.958923	0.10455	0.309787	no
Acad8	Acad8	-	chr9:26974138-26999549	Gm1564WT	Gm1564KO	OK	10.1195	7.61809	-0.409635	-1.62969	0.02885	0.137884	no
Acad9	Acad9	-	chr3:36065999-36092857	Gm1564WT	Gm1564KO	OK	9.87342	10.4915	0.087606	0.323083	0.5943	0.784874	no
Gldc	Gldc	-	chr19:30098440-30175441	Gm1564WT	Gm1564KO	OK	4.1102	9.85174	1.26117	3.44938	5e-05	0.00106494	yes
Acadm	Acadm	-	chr3:153922352-153944643	Gm1564WT	Gm1564KO	OK	21.058	19.2758	-0.127574	-0.445216	0.4662	0.696924	no
Acads	Acads	-	chr5:115110298-115119346	Gm1564WT	Gm1564KO	OK	45.0153	43.723	-0.0420225	-0.141205	0.812	0.913423	no
Acadsb	Acadsb	-	chr7:131410600-131446211	Gm1564WT	Gm1564KO	OK	9.76718	11.2016	0.197688	0.816508	0.2095	0.457861	no
Mreg	Mreg	-	chr1:72159232-72212307	Gm1564WT	Gm1564KO	OK	2.50087	5.98332	1.25852	3.13369	5e-05	0.00106494	yes
Acan	Acan	-	chr7:79053482-79115099	Gm1564WT	Gm1564KO	OK	3.24472	2.81028	-0.207377	-0.571154	0.33595	0.586741	no
Acap1	Acap1	-	chr11:69881566-69895539	Gm1564WT	Gm1564KO	OK	0.219593	0.186833	-0.233085	-0.121558	0.80875	0.911775	no
Acap2	Acap2	-	chr16:30312423-31275697	Gm1564WT	Gm1564KO	OK	7.68324	8.98223	0.22536	0.501543	0.46855	0.698674	no
Acap3	Acap3	-	chr4:155891874-155907251	Gm1564WT	Gm1564KO	OK	8.76617	7.04763	-0.314807	-0.908115	0.14475	0.372432	no
Acat1	Acat1	-	chr9:53580521-53610350	Gm1564WT	Gm1564KO	OK	13.1977	16.4313	0.316156	1.35602	0.0313	0.146368	no
Acat2	Acat2	-	chr17:12943041-12960725	Gm1564WT	Gm1564KO	OK	52.1831	42.8525	-0.284203	-1.14109	0.059	0.218767	no
Acat3	Acat3	-	chr17:12916464-12940396	Gm1564WT	Gm1564KO	NOTEST	0.0332473	0.105978	1.67245	0	1	1	no
Ccnb1	Ccnb1	-	chr13:100778738-100786486	Gm1564WT	Gm1564KO	OK	3.25911	7.74017	1.24789	3.01515	5e-05	0.00106494	yes
Acbd4	Acbd4	-	chr11:103101687-103112199	Gm1564WT	Gm1564KO	OK	2.77612	0.829826	-1.74219	-1.86175	0.0187	0.102954	no
Acbd5	Acbd5	-	chr2:23068200-23114512	Gm1564WT	Gm1564KO	OK	3.49514	4.24683	0.281035	0.97526	0.165	0.400763	no
Acbd6	Acbd6	-	chr1:155558119-155687233	Gm1564WT	Gm1564KO	OK	76.8317	55.8511	-0.460117	-1.31219	0.03045	0.143438	no
Acbd7	Acbd7	-	chr2:3336167-3340997	Gm1564WT	Gm1564KO	OK	0.119593	0.75953	2.66697	1.08345	0.3661	0.615321	no
Accs	Accs	-	chr2:93835452-93849776	Gm1564WT	Gm1564KO	OK	2.95678	2.4823	-0.252347	-0.308089	0.58385	0.776936	no
Accsl	Accsl	-	chr2:93855359-93869157	Gm1564WT	Gm1564KO	NOTEST	0	0	0	0	1	1	no
Acd	Acd	-	chr8:105690905-105701095	Gm1564WT	Gm1564KO	OK	65.9294	48.3002	-0.448891	-1.51499	0.0099	0.0657396	no
Ace	Ace	-	chr11:105967944-105989964	Gm1564WT	Gm1564KO	OK	0.922422	0.841074	-0.133193	-0.143192	0.8069	0.91089	no
Ace2	Ace2	-	chrX:164139341-164188418	Gm1564WT	Gm1564KO	OK	2.50325	3.13419	0.324292	0.72851	0.2234	0.473522	no
Ace3	Ace3	-	chr11:105994674-106005443	Gm1564WT	Gm1564KO	NOTEST	0	0.00382608	inf	0	1	1	no
Acer1	Acer1	-	chr17:56953489-56982126	Gm1564WT	Gm1564KO	OK	0.112701	0.317337	1.49352	0.693188	0.37375	0.621665	no
Acer2	Acer2	-	chr4:86874413-86920881	Gm1564WT	Gm1564KO	OK	1.44506	1.59669	0.14396	0.268215	0.6496	0.82101	no
Acer3	Acer3	-	chr7:98213659-98309527	Gm1564WT	Gm1564KO	OK	5.42927	4.96776	-0.128161	-0.530253	0.4595	0.690933	no
Ache	Ache	-	chr5:137288276-137294463	Gm1564WT	Gm1564KO	OK	2.65135	2.45529	-0.110834	-0.155011	0.8194	0.917324	no
Acin1	Acin1	-	chr14:54642160-54690742	Gm1564WT	Gm1564KO	OK	83.8413	76.8635	-0.125362	-0.443699	0.4427	0.67785	no
Acly	Acly	-	chr11:100476351-100528000	Gm1564WT	Gm1564KO	OK	56.3804	53.8026	-0.067519	-0.302831	0.60305	0.790396	no
Acmsd	Acmsd	-	chr1:127729412-127774054	Gm1564WT	Gm1564KO	NOTEST	0.102228	0.0326844	-1.64512	0	1	1	no
Acn9	Acn9	-	chr6:6956017-7039220	Gm1564WT	Gm1564KO	OK	9.152	7.81716	-0.227442	-0.275566	0.60795	0.794115	no
Acnat1	Acnat1	-	chr4:49443531-49451109	Gm1564WT	Gm1564KO	NOTEST	0.0268648	0.0216882	-0.308809	0	1	1	no
Acnat2	Acnat2	-	chr4:49379844-49408151	Gm1564WT	Gm1564KO	NOTEST	0	0	0	0	1	1	no
Aco1	Aco1	-	chr4:40143264-40199009	Gm1564WT	Gm1564KO	OK	33.6869	31.1128	-0.114679	-0.490543	0.4082	0.64891	no
Gm364	Gm364	-	chrX:57409153-57488767	Gm1564WT	Gm1564KO	OK	4.13761	9.82177	1.24718	3.35486	5e-05	0.00106494	yes
Acot1	Acot1	-	chr12:84009501-84017669	Gm1564WT	Gm1564KO	OK	39.7159	31.5718	-0.331079	-1.14726	0.0645	0.231039	no
Acot10	Acot10	-	chr15:20665213-20666750	Gm1564WT	Gm1564KO	OK	2.57359	2.82985	0.136946	0.231124	0.74315	0.874304	no
Acot11	Acot11	-	chr4:106733914-106799831	Gm1564WT	Gm1564KO	OK	1.6491	1.71159	0.0536605	0.0940897	0.8689	0.941405	no
Acot12	Acot12	-	chr13:91461096-91786148	Gm1564WT	Gm1564KO	NOTEST	0	0	0	0	1	1	no
Acot13	Acot13	-	chr13:24817954-24831489	Gm1564WT	Gm1564KO	OK	19.0141	21.0066	0.143772	0.300019	0.59865	0.788118	no
Phf19	Phf19	-	chr2:34893754-34913976	Gm1564WT	Gm1564KO	OK	7.23145	17.1255	1.24379	3.67601	5e-05	0.00106494	yes
Acot3	Acot3	-	chr12:84052150-84059564	Gm1564WT	Gm1564KO	NOTEST	0.225509	0.150215	-0.586162	0	1	1	no
Acot4	Acot4	-	chr12:84038378-84044723	Gm1564WT	Gm1564KO	OK	0.0661357	0.322947	2.2878	0.939548	0.2652	0.516481	no
Acot5	Acot5	-	chr12:84069324-84076019	Gm1564WT	Gm1564KO	NOTEST	0.00604455	0	#NAME?	0	1	1	no
Acot6	Acot6	-	chr12:84100653-84109783	Gm1564WT	Gm1564KO	OK	2.27437	1.3507	-0.75176	-0.883996	0.1227	0.338188	no
Acot7	Acot7	-	chr4:152178099-152271855	Gm1564WT	Gm1564KO	OK	35.8812	28.4806	-0.33325	-1.03011	0.0808	0.264563	no
Acot8	Acot8	-	chr2:164786020-164804881	Gm1564WT	Gm1564KO	OK	15.8472	20.1261	0.344844	0.479822	0.41785	0.658123	no
Acot9	Acot9	-	chrX:155262499-155297507	Gm1564WT	Gm1564KO	OK	7.80317	6.95834	-0.165318	-0.421296	0.53945	0.748041	no
Acox1	Acox1	-	chr11:116171882-116215318	Gm1564WT	Gm1564KO	OK	27.2772	24.4245	-0.159363	-0.649129	0.3009	0.552865	no
Acox2	Acox2	-	chr14:8225510-8259019	Gm1564WT	Gm1564KO	NOTEST	0.0405037	0	#NAME?	0	1	1	no
Acox3	Acox3	-	chr5:35581226-35613801	Gm1564WT	Gm1564KO	OK	5.96054	5.38464	-0.146593	-0.384706	0.511	0.729276	no
Acoxl	Acoxl	-	chr2:127854627-128123892	Gm1564WT	Gm1564KO	OK	0.202699	0.269792	0.412512	0.246949	0.679	0.837948	no
Acp1	Acp1	-	chr12:30884323-30911612	Gm1564WT	Gm1564KO	OK	4.32419	3.5421	-0.287822	-0.808159	0.19575	0.441147	no
Acp2	Acp2	-	chr2:91202911-91237066	Gm1564WT	Gm1564KO	OK	17.7701	16.2214	-0.131554	-0.517797	0.42955	0.666731	no
Acp5	Acp5	-	chr9:22055459-22389206	Gm1564WT	Gm1564KO	OK	21.7631	16.5071	-0.3988	-0.288836	0.63115	0.810734	no
Acp6	Acp6	-	chr3:97158776-97176576	Gm1564WT	Gm1564KO	OK	14.9385	12.5441	-0.252033	-0.609348	0.2909	0.541665	no
Acpl2	Acpl2	-	chr9:96823342-96889422	Gm1564WT	Gm1564KO	OK	4.41542	4.54244	0.0409171	0.10304	0.86215	0.937588	no
Acpp	Acpp	-	chr9:104288239-104337722	Gm1564WT	Gm1564KO	OK	0.210004	0.444248	1.08095	0.966165	0.13395	0.35576	no
Acpt	Acpt	-	chr7:44253086-44257204	Gm1564WT	Gm1564KO	NOTEST	0	0	0	0	1	1	no
Acr	Acr	-	chr15:89568325-89574585	Gm1564WT	Gm1564KO	NOTEST	0.0504091	0.118354	1.23136	0	1	1	no
Acrbp	Acrbp	-	chr6:125049926-125063265	Gm1564WT	Gm1564KO	OK	2.39244	1.51846	-0.655871	-0.798705	0.24715	0.497238	no
Acrv1	Acrv1	-	chr9:36693219-36698837	Gm1564WT	Gm1564KO	OK	0	0.525888	inf	#NAME?	5e-05	0.00106494	yes
Cenpa	Cenpa	-	chr5:30666901-30674826	Gm1564WT	Gm1564KO	OK	15.8868	37.4811	1.23833	4.83667	5e-05	0.00106494	yes
Acsbg2	Acsbg2	-	chr17:56843103-56874447	Gm1564WT	Gm1564KO	NOTEST	0.0339546	0.00271345	-3.64541	0	1	1	no
Acsf2	Acsf2	-	chr11:94557101-94601786	Gm1564WT	Gm1564KO	OK	13.4957	12.5559	-0.10413	-0.334874	0.549	0.754556	no
Acsf3	Acsf3	-	chr8:122775504-122817881	Gm1564WT	Gm1564KO	OK	15.3593	11.1909	-0.456784	-1.16819	0.04765	0.191984	no
Acsl1	Acsl1	-	chr8:46471041-46536050	Gm1564WT	Gm1564KO	OK	5.80632	7.07036	0.284159	0.872282	0.1339	0.35575	no
Rab6b	Rab6b	-	chr9:103112073-103185270	Gm1564WT	Gm1564KO	OK	2.7736	6.53684	1.23683	3.70186	5e-05	0.00106494	yes
Acsl4	Acsl4	-	chrX:142317992-142390535	Gm1564WT	Gm1564KO	OK	3.79701	4.31812	0.18554	0.730441	0.3206	0.572111	no
Acsl5	Acsl5	-	chr19:55253368-55296628	Gm1564WT	Gm1564KO	OK	9.95136	8.78804	-0.179353	-0.550142	0.3368	0.587708	no
Acsl6	Acsl6	-	chr11:54303823-54361539	Gm1564WT	Gm1564KO	OK	0.296114	0.664212	1.16549	0.716809	0.1983	0.444211	no
Acsm1	Acsm1	-	chr7:119617827-119662515	Gm1564WT	Gm1564KO	NOTEST	0	0	0	0	1	1	no
Acsm2	Acsm2	-	chr7:119554339-119600694	Gm1564WT	Gm1564KO	NOTEST	0.00150581	0	#NAME?	0	1	1	no
Acsm3	Acsm3	-	chr7:119760922-119794058	Gm1564WT	Gm1564KO	OK	3.15304	3.0214	-0.0615277	-0.111319	0.8564	0.935286	no
Acsm4	Acsm4	-	chr7:119690025-119714566	Gm1564WT	Gm1564KO	NOTEST	0	0	0	0	1	1	no
Acsm5	Acsm5	-	chr7:119526264-119543360	Gm1564WT	Gm1564KO	NOTEST	0	0	0	0	1	1	no
Rbm44	Rbm44	-	chr1:91145102-91170795	Gm1564WT	Gm1564KO	OK	2.21468	5.09735	1.20265	3.39974	5e-05	0.00106494	yes
Dusp5	Dusp5	-	chr19:53529317-53541322	Gm1564WT	Gm1564KO	OK	6.00513	13.8212	1.20262	1.73945	0.0064	0.0480281	yes
Acss3	Acss3	-	chr10:106936163-107123664	Gm1564WT	Gm1564KO	OK	0.250407	0.115284	-1.11909	-0.570413	0.71355	0.858971	no
Acta1	Acta1	-	chr8:123891757-123894775	Gm1564WT	Gm1564KO	OK	4.62151	6.02349	0.382237	0.554054	0.3401	0.59066	no
Lrrc8b	Lrrc8b	-	chr5:105415774-105486189	Gm1564WT	Gm1564KO	OK	3.35525	7.64064	1.18727	2.97764	5e-05	0.00106494	yes
Gng5	Gng5	-	chr3:146499835-146505543	Gm1564WT	Gm1564KO	OK	16.39	37.1608	1.18096	2.01594	0.0012	0.0139252	yes
Actbl2	Actbl2	-	chr13:111255012-111257749	Gm1564WT	Gm1564KO	NOTEST	0.00146607	0	#NAME?	0	1	1	no
Actc1	Actc1	-	chr2:114047288-114052811	Gm1564WT	Gm1564KO	OK	1.42819	0.856368	-0.737881	-0.596668	0.30405	0.555603	no
Actg1	Actg1	-	chr11:120345689-120348484	Gm1564WT	Gm1564KO	OK	0.685325	0.521932	-0.392928	-0.236841	0.6943	0.847458	no
Actg2	Actg2	-	chr6:83512908-83536251	Gm1564WT	Gm1564KO	OK	0.386244	0.296776	-0.380139	-0.198564	0.6845	0.841499	no
Actl10	Actl10	-	chr2:154544404-154558853	Gm1564WT	Gm1564KO	OK	0.0923868	0.583163	2.65814	0.95682	0.4444	0.679507	no
Actl11	Actl11	-	chr9:107928468-107932461	Gm1564WT	Gm1564KO	NOTEST	0	0	0	0	1	1	no
Tex13	Tex13	-	chrX:140808306-140813433	Gm1564WT	Gm1564KO	OK	8.64619	19.5618	1.1779	3.79386	5e-05	0.00106494	yes
Actl6b	Actl6b	-	chr5:137553554-137569573	Gm1564WT	Gm1564KO	NOTEST	0	0	0	0	1	1	no
Actl7a	Actl7a	-	chr4:56743421-56744925	Gm1564WT	Gm1564KO	OK	0.0123747	1.19581	6.59446	2.23371	0.20305	0.449765	no
Actl7b	Actl7b	-	chr4:56740004-56741425	Gm1564WT	Gm1564KO	OK	0	2.65118	inf	#NAME?	5e-05	0.00106494	yes
Actl9	Actl9	-	chr17:33432898-33434267	Gm1564WT	Gm1564KO	OK	0.221766	0.671769	1.59893	0.941672	0.37915	0.626162	no
Actn1	Actn1	-	chr12:80167541-80260371	Gm1564WT	Gm1564KO	OK	44.0677	43.8919	-0.00576602	-0.0267707	0.9634	0.985152	no
Actn2	Actn2	-	chr13:12269426-12340732	Gm1564WT	Gm1564KO	OK	0.277458	0.0734553	-1.91733	-0.840634	0.3559	0.606653	no
Actn3	Actn3	-	chr19:4861215-4877909	Gm1564WT	Gm1564KO	OK	6.36774	3.89672	-0.708521	-1.40912	0.01485	0.0875479	no
Actn4	Actn4	-	chr7:28881655-28962280	Gm1564WT	Gm1564KO	OK	116.264	95.8415	-0.278686	-1.4801	0.034	0.154308	no
Fgf13	Fgf13	-	chrX:59062149-59134436	Gm1564WT	Gm1564KO	OK	3.37695	7.62036	1.17414	3.01939	5e-05	0.00106494	yes
Actr1a	Actr1a	-	chr19:46376813-46395735	Gm1564WT	Gm1564KO	OK	54.1585	56.2257	0.0540435	0.253676	0.69395	0.847299	no
Actr1b	Actr1b	-	chr1:36699201-36709925	Gm1564WT	Gm1564KO	OK	54.1516	61.5533	0.184833	0.768907	0.20495	0.452282	no
Actr2	Actr2	-	chr11:20062303-20112951	Gm1564WT	Gm1564KO	OK	20.9816	25.2728	0.268467	1.40881	0.0534	0.205679	no
Trim59	Trim59	-	chr3:69035293-69044742	Gm1564WT	Gm1564KO	OK	9.65894	21.7631	1.17195	5.55924	5e-05	0.00106494	yes
Actr3b	Actr3b	-	chr5:25760025-25850341	Gm1564WT	Gm1564KO	OK	8.17901	11.0597	0.435312	1.06491	0.0747	0.252703	no
Actr5	Actr5	-	chr2:158624912-158639211	Gm1564WT	Gm1564KO	OK	6.85811	5.28196	-0.376736	-0.753573	0.2098	0.458127	no
Actr6	Actr6	-	chr10:89711972-89732295	Gm1564WT	Gm1564KO	OK	17.7358	15.2274	-0.219992	-0.807916	0.18675	0.43049	no
Actr8	Actr8	-	chr14:29978336-29993221	Gm1564WT	Gm1564KO	OK	20.3952	17.9203	-0.186637	-0.604232	0.2935	0.544728	no
Actrt1	Actrt1	-	chrX:46329006-46330345	Gm1564WT	Gm1564KO	NOTEST	0	0	0	0	1	1	no
Actrt2	Actrt2	-	chr4:154666427-154667867	Gm1564WT	Gm1564KO	OK	0	1.68742	inf	#NAME?	5e-05	0.00106494	yes
Actrt3	Actrt3	-	chr3:30597072-30599870	Gm1564WT	Gm1564KO	NOTEST	0.00671234	0	#NAME?	0	1	1	no
Acvr1	Acvr1	-	chr2:58446437-58566828	Gm1564WT	Gm1564KO	OK	21.7128	21.6624	-0.00335152	-0.0130391	0.98305	0.991795	no
Acvr1b	Acvr1b	-	chr15:101174124-101212601	Gm1564WT	Gm1564KO	OK	12.0579	14.1008	0.225797	0.738456	0.19445	0.439503	no
Acvr1c	Acvr1c	-	chr2:58267452-58357758	Gm1564WT	Gm1564KO	NOTEST	0.0925789	0.125385	0.43761	0	1	1	no
Acvr2a	Acvr2a	-	chr2:48814108-48949267	Gm1564WT	Gm1564KO	OK	4.14019	5.90978	0.513407	1.9871	0.0073	0.0525539	no
Acvr2b	Acvr2b	-	chr9:119402500-119433506	Gm1564WT	Gm1564KO	OK	20.6181	23.3221	0.177788	0.451843	0.44065	0.675921	no
Acvrl1	Acvrl1	-	chr15:101128521-101145336	Gm1564WT	Gm1564KO	OK	17.2666	15.0548	-0.197765	-0.728213	0.256	0.506541	no
Acy1	Acy1	-	chr9:106432980-106438236	Gm1564WT	Gm1564KO	OK	16.2124	20.6631	0.34996	0.849261	0.14595	0.374393	no
Acy3	Acy3	-	chr19:3986660-3990005	Gm1564WT	Gm1564KO	OK	10.5878	11.5681	0.127737	0.259348	0.644	0.817961	no
Acyp1	Acyp1	-	chr12:85272397-85280435	Gm1564WT	Gm1564KO	OK	6.41725	3.27229	-0.971654	-0.964347	0.1084	0.316026	no
Acyp2	Acyp2	-	chr11:30505991-30649396	Gm1564WT	Gm1564KO	OK	3.97958	2.8919	-0.460595	-0.548469	0.3761	0.623822	no
Ada	Ada	-	chr2:163726570-163750239	Gm1564WT	Gm1564KO	OK	3.88953	4.91853	0.33863	0.565141	0.3351	0.586341	no
E2f5	E2f5	-	chr3:14578670-14611256	Gm1564WT	Gm1564KO	OK	3.99225	8.95167	1.16496	3.11446	5e-05	0.00106494	yes
Adad2	Adad2	-	chr8:119612746-119616926	Gm1564WT	Gm1564KO	OK	5.55528	3.13341	-0.826129	-1.06815	0.0581	0.216473	no
Adal	Adal	-	chr2:121142140-121156678	Gm1564WT	Gm1564KO	OK	7.87756	8.68304	0.140452	0.44719	0.47055	0.699698	no
Adam10	Adam10	-	chr9:70679000-70780229	Gm1564WT	Gm1564KO	OK	74.3619	81.5944	0.133906	0.636223	0.3061	0.557827	no
Adam11	Adam11	-	chr11:102761438-102780262	Gm1564WT	Gm1564KO	OK	2.51526	2.67139	0.0868879	0.159498	0.7886	0.901466	no
Adam12	Adam12	-	chr7:133883198-134225097	Gm1564WT	Gm1564KO	OK	1.94816	1.67717	-0.216085	-0.563718	0.3277	0.579164	no
Adam15	Adam15	-	chr3:89339639-89350010	Gm1564WT	Gm1564KO	OK	15.619	19.1728	0.295759	0.993327	0.11035	0.319474	no
Adam17	Adam17	-	chr12:21316391-21373632	Gm1564WT	Gm1564KO	OK	19.9535	16.9735	-0.233364	-0.859744	0.1883	0.432265	no
[truncated: 21,424 more rows]
