# Supplementary material for: Meioc maintains an extended meiotic prophase I in mice
Source: PLoS Genet. 2017 Apr 5;13(4):e1006704. doi: 10.1371/journal.pgen.1006704 (PMC5397071; doi:10.1371/journal.pgen.1006704)
Supplement: S3 Table — Samples A are IgG IP from wild-type lysates; samples B are MEIOC IP from wild-type lysates; and samples C are MEIOC IP from Meioc-deficient lysates. (XLSX) [file pgen.1006704.s014.xlsx]

## Sheet: Sheet1
Sequence	Protein Descriptions	Protein Group Accessions	Modifications	TMT values						Normalized to C-rep1						Mascot Score	Isolation Interference [%]	Intensity	Charge	m/z [Da]	MH+ [Da]	RT [min]	First Scan
				A-rep1	A-rep2	B-rep1	B-rep2	C-rep1	C-rep2	A-rep1	A-rep2	B-rep1	B-rep2	C-rep1	C-rep2
aFQDLVNcEEk	Uncharacterized protein C17orf104 homolog OS=Mus musculus GN=Gm1564 PE=2 SV=1 - [CQ104_MOUSE]	A2AG06	N-Term(TMT6plex); C8(Carbamidomethyl); K11(TMT6plex)	160000	150000	1030000	789000	185000	223000	0.8626	0.8102	5.5544	4.2677	1	1.2039	43	0	4000000	2	905.981	1810.95	109.69	32291
eAAFTADFGLk	Uncharacterized protein C17orf104 homolog OS=Mus musculus GN=Gm1564 PE=2 SV=1 - [CQ104_MOUSE]	A2AG06	N-Term(TMT6plex); K11(TMT6plex)	322000	275000	1390000	1120000	516000	608000	0.6231	0.5329	2.6841	2.1744	1	1.1775	61	24	3080000	2	814.466	1627.92	123.48	36687
lIVDELR	Uncharacterized protein C17orf104 homolog OS=Mus musculus GN=Gm1564 PE=2 SV=1 - [CQ104_MOUSE]	A2AG06	N-Term(TMT6plex)	98000	142000	474000	387000	72900	126000	1.3437	1.9515	6.4934	5.3086	1	1.7279	28	7	9890000	2	543.843	1086.68	93.49	27240
vVTLLGk	Uncharacterized protein C17orf104 homolog OS=Mus musculus GN=Gm1564 PE=2 SV=1 - [CQ104_MOUSE]	A2AG06	N-Term(TMT6plex); K7(TMT6plex)	78900	74000	527000	403000	92900	107000	0.849	0.797	5.6768	4.3372	1	1.1468	36	21	7440000	2	594.413	1187.82	118.34	35055
ccSAVTPVTVLVFcGPAR	Probable ATP-dependent RNA helicase YTHDC2 OS=Mus musculus GN=Ythdc2 PE=2 SV=1 - [YTDC2_MOUSE]	B2RR83	N-Term(TMT6plex); C1(Carbamidomethyl); C2(Carbamidomethyl); C14(Carbamidomethyl)	316000	261000	617000	450000	604000	716000	0.5233	0.4317	1.0212	0.7443	1	1.1842	35	12	1100000	2	1112.08	2223.15	127.79	38047
dVNcLEPWLIk	Probable ATP-dependent RNA helicase YTHDC2 OS=Mus musculus GN=Ythdc2 PE=2 SV=1 - [YTDC2_MOUSE]	B2RR83	N-Term(TMT6plex); C4(Carbamidomethyl); K11(TMT6plex)	303000	273000	1050000	725000	534000	551000	0.5684	0.5114	1.9603	1.3585	1	1.0319	26	11	2780000	2	923.021	1845.03	129.23	38471
dVNTNSENWAVVk	Probable ATP-dependent RNA helicase YTHDC2 OS=Mus musculus GN=Ythdc2 PE=2 SV=1 - [YTDC2_MOUSE]	B2RR83	N-Term(TMT6plex); K13(TMT6plex)	304000	270000	1410000	1090000	318000	359000	0.956	0.8503	4.4385	3.4193	1	1.1302	88	8	5070000	2	967.53	1934.05	88.16	25412
gESEFDSFR	Probable ATP-dependent RNA helicase YTHDC2 OS=Mus musculus GN=Ythdc2 PE=2 SV=1 - [YTDC2_MOUSE]	B2RR83	N-Term(TMT6plex)	256000	211000	798000	625000	328000	332000	0.7812	0.6435	2.4302	1.9055	1	1.0119	31	17	7610000	2	651.815	1302.62	62.33	16442
kSTADTEFADGSTTGER	Probable ATP-dependent RNA helicase YTHDC2 OS=Mus musculus GN=Ythdc2 PE=2 SV=1 - [YTDC2_MOUSE]	B2RR83	N-Term(TMT6plex); K1(TMT6plex)	248000	185000	1140000	842000	268000	326000	0.9228	0.6909	4.2394	3.1409	1	1.2136	32	11	7270000	3	744.384	2231.14	44.3	9767
lEPEAASLLLQLR	Probable ATP-dependent RNA helicase YTHDC2 OS=Mus musculus GN=Ythdc2 PE=2 SV=1 - [YTDC2_MOUSE]	B2RR83	N-Term(TMT6plex)	124000	67300	1200000	950000	125000	184000	0.9912	0.5368	9.6089	7.5802	1	1.4653	73	10	16400000	2	841.511	1682.01	132.38	39341
rLAAIAVAER	Probable ATP-dependent RNA helicase YTHDC2 OS=Mus musculus GN=Ythdc2 PE=2 SV=1 - [YTDC2_MOUSE]	B2RR83	N-Term(TMT6plex)	199000	150000	410000	259000	306000	361000	0.6499	0.4904	1.341	0.846	1	1.1801	36	20	3700000	3	433.611	1298.82	47.87	11097
sTADTEFADGSTTGER	Probable ATP-dependent RNA helicase YTHDC2 OS=Mus musculus GN=Ythdc2 PE=2 SV=1 - [YTDC2_MOUSE]	B2RR83	N-Term(TMT6plex)	80500	63000	315000	232000	86000	102000	0.9354	0.7323	3.665	2.6956	1	1.1903	67	0	1180000	2	937.442	1873.88	44.77	9941
tTANLAALk	Probable ATP-dependent RNA helicase YTHDC2 OS=Mus musculus GN=Ythdc2 PE=2 SV=1 - [YTDC2_MOUSE]	B2RR83	N-Term(TMT6plex); K9(TMT6plex)	610000	467000	2080000	1430000	730000	762000	0.8357	0.6395	2.8423	1.9578	1	1.0434	42	27	10500000	2	680.937	1360.87	72.17	19894
Condition A: IgG IP in wild-type testes
Condition B: MEIOC IP in wild-type testes
Condition C: IgG IP in Meioc-deficient testes
