# Supplementary material for: Meioc maintains an extended meiotic prophase I in mice
Source: PLoS Genet. 2017 Apr 5;13(4):e1006704. doi: 10.1371/journal.pgen.1006704 (PMC5397071; doi:10.1371/journal.pgen.1006704)
Supplement: S4 Table — MEIOC targets were defined as exhibiting a fold change >3, FDR<0.05, and FPKM>1; YTHDC2 targets were defined as exhibiting a fold change >2, FDR<0.05, and FPKM>1. (XLSX) [file pgen.1006704.s015.xlsx]

## Sheet: Sheet1
	Meioc RIP-seq							YTHDC2 RIP-seq
gene_id	baseMean	log2FoldChange	lfcSE	stat	pvalue	padj	P15_FPKM_avg	baseMean2	log2FoldChange3	lfcSE4	stat5	pvalue6	padj7	P20_FPKM_avg
0610005C13Rik	0.320156	-0.444583	0.464816	-0.956471	0.338834	NA	1.06176	0.180073	-0.148866	0.313885	-0.47427	0.635307	NA	1.86443
0610007N19Rik	17.8887	-0.46036	0.497754	-0.924874	0.355031	0.521586	8.36179	6.15238	0.0318378	0.613464	0.0518984	0.95861	NA	4.24264
0610007P14Rik	26.7133	0.68758	0.424623	1.61927	0.105389	0.225075	14.6051	3.528	0.335234	0.609567	0.549953	0.582351	NA	4.38502
0610008F07Rik	0	NA	NA	NA	NA	NA	0	0	NA	NA	NA	NA	NA	0
0610009B14Rik	0.246063	-0.0292421	0.463799	-0.0630492	0.949727	NA	0.269607	1.80299	-0.458476	0.566553	-0.809239	0.418378	NA	1.81235
0610009B22Rik	11.3286	1.64406	0.507185	3.24154	0.00118888	0.00650932	8.0198	5.27296	0.81845	0.609455	1.34292	0.179298	NA	10.4985
0610009D07Rik	47.59	-0.743646	0.36467	-2.03923	0.0414268	0.11257	34.2268	16.3537	-0.214349	0.56486	-0.379473	0.704337	NA	12.1915
0610009L18Rik	5.84217	-0.642476	0.547528	-1.17341	0.24063	0.401237	9.68624	15.1076	-0.306715	0.590083	-0.519783	0.603215	NA	34.0414
0610009O20Rik	81.4064	0.252287	0.301202	0.837601	0.402255	0.566663	18.0111	55.3463	-0.364753	0.479433	-0.7608	0.446776	0.999445	21.7455
0610010B08Rik	2.18467	-1.09225	0.600928	-1.81761	0.0691236	0.165272	1.35559	0.319222	-0.176412	0.332818	-0.530056	0.596073	NA	0.551313
0610010F05Rik	299.184	1.21502	0.22347	5.43706	5.4167e-08	1.08983e-06	12.7411	107.502	0.439782	0.464053	0.947698	0.343283	0.999445	18.9699
0610010K14Rik	26.4158	-0.155663	0.423386	-0.367661	0.713126	0.818753	27.8804	5.56722	-0.0737106	0.615033	-0.119848	0.904603	NA	8.01509
0610011F06Rik	5.31814	-0.442154	0.592244	-0.746574	0.455321	0.612766	4.80584	1.94836	-0.437653	0.559296	-0.782506	0.433917	NA	2.12941
0610012G03Rik	11.8521	-0.379245	0.523642	-0.724245	0.468915	0.625247	8.87103	6.74778	-0.961736	0.615433	-1.5627	0.118124	NA	4.00654
0610012H03Rik	0.11185	-0.211535	0.375163	-0.563848	0.572857	NA	0	0	NA	NA	NA	NA	NA	0
0610030E20Rik	260.611	1.66887	0.232274	7.18492	6.72473e-13	3.29428e-11	11.5435	96.0969	0.84793	0.482553	1.75717	0.0788884	0.873896	9.85178
0610031J06Rik	13.7663	-0.322071	0.514313	-0.626217	0.531173	0.677006	6.0308	4.62421	-0.155272	0.615086	-0.252439	0.800702	NA	4.20486
0610031O16Rik	0.134291	-0.202104	0.38077	-0.530779	0.595572	NA	0.156093	0	NA	NA	NA	NA	NA	0.371464
0610037L13Rik	31.8678	0.999897	0.411656	2.42896	0.0151421	0.0515291	8.86105	16.1327	0.31143	0.567277	0.548992	0.583011	NA	12.4946
0610038B21Rik	1.92327	0.452327	0.583088	0.775745	0.4379	0.597423	1.58281	0.0741712	0.179024	0.303468	0.589929	0.555238	NA	0.887472
0610038L08Rik	0.140441	0.165098	0.395219	0.417739	0.676138	NA	2.52642	0.158443	0.0410068	0.317137	0.129303	0.897118	NA	0.217983
0610039K10Rik	0.559922	-0.119657	0.54459	-0.21972	0.826089	NA	16.8729	0.842599	-0.462619	0.471964	-0.980199	0.326988	NA	3.57479
0610040B10Rik	4.97271	0.479716	0.560585	0.855743	0.39214	0.556711	10.2457	1.63956	-0.0949821	0.560768	-0.169379	0.865499	NA	9.40337
0610040F04Rik	0.735985	0.0960181	0.560669	0.171256	0.864022	NA	1.04741	2.31226	0.15358	0.599057	0.256369	0.797666	NA	0
0610040J01Rik	0.709022	0.124506	0.568357	0.219063	0.826601	NA	0.160659	0.0900364	-0.114027	0.30325	-0.376018	0.706904	NA	0.154595
0610043K17Rik	2.32696	-0.310153	0.591361	-0.524472	0.59995	0.732251	1.25009	0.561937	-0.178987	0.423263	-0.422873	0.672388	NA	1.35256
1100001G20Rik	0	NA	NA	NA	NA	NA	0	0	NA	NA	NA	NA	NA	0
1110001A16Rik	25.2162	0.26453	0.414945	0.637507	0.523794	0.671516	8.7788	7.84766	-0.687598	0.615282	-1.11753	0.263767	NA	2.33227
1110001J03Rik	3.60656	0.173036	0.616902	0.280492	0.7791	0.865069	8.44611	1.44017	0.395479	0.533663	0.741066	0.458654	NA	4.58179
1110002L01Rik	62.2971	0.663535	0.333497	1.98963	0.0466318	0.122964	8.121	30.2463	-0.0829004	0.533804	-0.155301	0.876584	0.999445	8.35335
1110004E09Rik	85.2594	0.190468	0.369713	0.515176	0.60643	0.737535	56.1519	182.539	-0.313739	0.464711	-0.675127	0.499595	0.999445	161.204
1110004F10Rik	175.925	0.250743	0.241695	1.03744	0.299532	0.465926	89.0053	77.9111	0.11306	0.48059	0.235252	0.814013	0.999445	57.1842
1110006O24Rik	4.20309	-0.490768	0.530976	-0.924275	0.355343	0.521752	2.09813	7.18367	0.0481706	0.605878	0.0795056	0.936631	NA	8.90206
1110007C09Rik	10.6838	-0.865897	0.533127	-1.62418	0.104336	0.223341	10.8135	2.8813	0.0910692	0.596763	0.152605	0.878709	NA	4.19873
1110008F13Rik	71.5228	1.99253	0.296253	6.72577	1.74664e-11	6.8197e-10	16.1771	13.3773	0.772063	0.578427	1.33476	0.181954	NA	6.88522
1110008J03Rik	9.34881	0.584656	0.51791	1.12888	0.25895	0.422352	2.27835	2.52962	0.0822987	0.602462	0.136604	0.891344	NA	0.556645
1110008L16Rik	23.934	0.549409	0.458003	1.19958	0.230304	0.390165	5.34364	8.07675	-0.114793	0.605711	-0.189518	0.849687	NA	4.04603
1110008P14Rik	10.0017	-0.373715	0.557799	-0.669981	0.50287	0.65518	13.7303	3.08118	-0.248502	0.587359	-0.423083	0.672234	NA	2.87203
1110012L19Rik	5.18584	-1.23467	0.612003	-2.01742	0.043652	0.117267	3.49216	1.48247	-0.528153	0.549441	-0.961255	0.336424	NA	2.33814
1110015O18Rik	0	NA	NA	NA	NA	NA	0	0	NA	NA	NA	NA	NA	0
1110017D15Rik	1.4285	-0.138921	0.566716	-0.245134	0.806353	0.883502	4.35147	7.63014	0.141508	0.608638	0.2325	0.81615	NA	12.6505
1110019D14Rik	9.87534	2.06115	0.511144	4.03241	5.52068e-05	0.000476385	1.82525	4.36077	0.454078	0.615252	0.738035	0.460493	NA	2.00134
1110020A21Rik	5.38509	1.49182	0.538083	2.77247	0.00556332	0.0230149	3.99697	15.2366	0.0389965	0.575368	0.0677765	0.945964	NA	20.8161
1110025L11Rik	0	NA	NA	NA	NA	NA	0	0.0900364	-0.114027	0.30325	-0.376018	0.706904	NA	0
1110028F11Rik	1.47601	-0.814479	0.599323	-1.359	0.174147	0.321813	0.360965	1.30006	-0.196064	0.544942	-0.359789	0.719005	NA	0
1110028F18Rik	0.202549	0.0896895	0.424771	0.211148	0.832772	NA	0.170585	0.258579	-0.168617	0.326802	-0.515959	0.605883	NA	0.219365
1110032A03Rik	55.6464	1.00655	0.371634	2.70845	0.00675975	0.0270013	19.5043	60.2241	-0.157475	0.485279	-0.324504	0.745557	0.999445	41.5854
1110032F04Rik	0.423387	0.276467	0.521621	0.530016	0.596101	NA	0.256125	0.618113	0.0242778	0.435712	0.0557199	0.955565	NA	0
1110034G24Rik	3.73041	-0.124952	0.562157	-0.222273	0.824101	0.895002	1.15429	0.559938	-0.290083	0.404657	-0.71686	0.47346	NA	1.76748
1110035M17Rik	0.381246	0.422515	0.516725	0.817679	0.413541	NA	0.62398	0.365298	0.178349	0.350543	0.50878	0.610906	NA	0.60389
1110036E04Rik	0.256203	0.57013	0.477235	1.19465	0.232223	NA	0.124055	0.234951	-0.148828	0.312627	-0.476057	0.634034	NA	0
1110037F02Rik	549.625	0.402746	0.166705	2.41591	0.0156958	0.052982	21.295	121.144	0.0861971	0.451805	0.190784	0.848695	0.999445	16.7018
1110038B12Rik	11.6341	0.263202	0.546822	0.481331	0.630282	0.756383	11.2778	5.17898	-0.635689	0.620481	-1.02451	0.305594	NA	2.98922
1110038F14Rik	24.1811	0.76422	0.43394	1.76112	0.0782184	0.181097	13.081	8.26497	0.415389	0.598369	0.694201	0.487556	NA	4.965
1110046J04Rik	5.17427	-1.15727	0.583647	-1.98282	0.047388	0.124428	7.51861	0.168543	-0.154283	0.315818	-0.488518	0.625183	NA	0.396458
1110051M20Rik	47.0294	-0.327326	0.351819	-0.930382	0.352173	0.518862	15.2609	21.9654	-0.422965	0.539835	-0.783508	0.433329	0.999445	12.5937
1110054M08Rik	2.06696	0.11637	0.599903	0.193981	0.846191	0.90871	1.18187	1.29385	-0.271068	0.53862	-0.503264	0.614779	NA	0.357097
1110057K04Rik	64.9803	-0.232481	0.314427	-0.739379	0.459677	0.616845	11.7402	11.382	-0.0949535	0.588415	-0.161372	0.871801	NA	5.55755
1110058L19Rik	12.2115	0.0836672	0.545854	0.153278	0.878179	0.9288	22.3305	8.72161	0.458876	0.610759	0.75132	0.45246	NA	17.0203
1110059E24Rik	42.3846	1.45885	0.37577	3.8823	0.000103472	0.000826832	8.94925	9.71844	1.12894	0.592506	1.90537	0.0567326	NA	4.15747
1110059G10Rik	15.5688	0.640257	0.463307	1.38193	0.166994	0.312546	2.48707	4.54089	0.280122	0.615704	0.454963	0.649136	NA	0.94952
1110059M19Rik	0.117023	-0.121137	0.368784	-0.328476	0.742551	NA	0.10956	0.393394	-0.0746233	0.376357	-0.198278	0.842828	NA	0.70689
1110065P20Rik	15.45	0.0502596	0.48353	0.103943	0.917215	0.952353	14.75	8.75536	0.144076	0.60305	0.238913	0.811173	NA	12.0729
1190002F15Rik	0.216522	-0.450669	0.461888	-0.97571	0.329208	NA	0	0.275262	0.27472	0.321914	0.853397	0.393439	NA	0
1190002N15Rik	87.9675	1.58528	0.289739	5.47141	4.46467e-08	9.20598e-07	5.94551	9.94491	0.979021	0.604336	1.61999	0.105234	NA	2.41509
1190003K10Rik	0.497629	-0.605452	0.495736	-1.22132	0.221965	NA	0.217048	1.62337	-0.29646	0.531836	-0.557428	0.577235	NA	0.27191
1190005I06Rik	0.734337	-0.172527	0.537294	-0.321102	0.748133	NA	0.843865	0.337086	-0.177437	0.332279	-0.534001	0.593341	NA	0
1190007I07Rik	5.98359	-0.226884	0.547554	-0.414359	0.678611	0.794272	5.88491	1.16643	0.575877	0.53245	1.08156	0.279448	NA	1.92966
1200011I18Rik	159.326	2.11775	0.288843	7.33184	2.27006e-13	1.18569e-11	6.34381	37.3925	1.26267	0.548278	2.30297	0.0212806	0.435174	3.85023
1200014J11Rik	439.781	-0.0139245	0.430457	-0.0323481	0.974194	0.984745	36.5474	255.878	-0.368835	0.430474	-0.856811	0.39155	0.999445	168.468
1300002E11Rik	22.4038	-0.237228	0.43339	-0.547379	0.584119	0.719329	15.7028	5.36801	-0.208914	0.615374	-0.339492	0.734239	NA	7.87523
1300002K09Rik	0.483662	0.185403	0.533846	0.347297	0.728368	NA	0.02098	1.4103	-0.59672	0.552983	-1.07909	0.280546	NA	0.23555
1300015D01Rik	33.4757	-0.523796	0.428294	-1.22298	0.221337	0.379661	0.966168	5.31835	-0.194585	0.616554	-0.315601	0.752306	NA	0.805417
1300017J02Rik	5.95437	-0.64121	0.528039	-1.21432	0.224624	0.383382	1.14946	7.77275	-0.627399	0.617385	-1.01622	0.309524	NA	4.33662
1500002O10Rik	1.07746	1.12436	0.543232	2.06976	0.0384744	NA	0.798304	1.9899	-0.152153	0.58432	-0.260393	0.794561	NA	1.58259
1500004A13Rik	16.046	-0.274513	0.461005	-0.595467	0.551532	0.692995	4.35378	2.51482	-0.31494	0.599427	-0.525402	0.599304	NA	1.83367
1500009C09Rik	0.232612	-0.0139097	0.463261	-0.0300255	0.976047	NA	0.102241	3.07399	-0.463874	0.604412	-0.767479	0.442797	NA	0
1500009L16Rik	45.1036	-0.248252	0.380374	-0.652652	0.513981	0.663954	27.0361	15.9486	0.264003	0.57054	0.462725	0.643561	NA	15.5042
1500011B03Rik	36.8675	0.681338	0.374938	1.8172	0.0691866	0.165381	16.0403	8.83084	-0.0147348	0.610061	-0.0241531	0.980731	NA	7.95008
1500011K16Rik	6.02917	-0.195761	0.571628	-0.342463	0.732003	0.831829	6.76878	1.93007	0.217454	0.585721	0.371259	0.710445	NA	2.12941
1500012F01Rik	9.47053	-0.384941	0.559892	-0.687527	0.491751	0.645653	8.33491	2.71816	0.244194	0.603491	0.404635	0.685746	NA	4.73082
1500012K07Rik	1.16392	0.439985	0.58404	0.753347	0.451241	NA	3.72774	3.87555	0.172708	0.61735	0.279757	0.779664	NA	0.507055
1500015A07Rik	11.7279	0.536913	0.493002	1.08907	0.276124	0.441115	2.89684	5.49189	-0.000761472	0.614477	-0.00123922	0.999011	NA	2.8318
1500015L24Rik	0	NA	NA	NA	NA	NA	0	0	NA	NA	NA	NA	NA	0
1500015O10Rik	0.525383	-0.589641	0.502472	-1.17348	0.240603	NA	0.754998	0.324987	-0.182596	0.338725	-0.539068	0.58984	NA	1.24244
1500016L03Rik	0.173958	-0.300577	0.409305	-0.734359	0.46273	NA	0.168946	0.48343	-0.134387	0.423043	-0.317668	0.750737	NA	1.01524
1500017E21Rik	0.559243	0.656171	0.550519	1.19191	0.233295	NA	4.52389	0.0741712	0.179024	0.303468	0.589929	0.555238	NA	2.8691
1600002D24Rik	0.198922	-0.325188	0.421359	-0.771761	0.440256	NA	0.060176	0.158443	0.0410068	0.317137	0.129303	0.897118	NA	0
1600002H07Rik	23.643	-0.732475	0.421801	-1.73654	0.082468	0.187686	5.30865	4.33923	0.0537272	0.617065	0.0870688	0.930617	NA	1.10748
1600002K03Rik	14.4334	-0.208686	0.507428	-0.411262	0.68088	0.795584	13.7885	4.51305	-0.752913	0.617488	-1.21932	0.222725	NA	7.2553
1600010M07Rik	0.837206	-0.0782886	0.55116	-0.142043	0.887046	NA	2.79058	7.49362	0.156511	0.611547	0.255927	0.798008	NA	52.3471
1600012H06Rik	47.2747	1.00366	0.343805	2.91926	0.00350859	0.0158444	8.962	11.5806	0.650773	0.583196	1.11587	0.264476	NA	5.41394
1600014C10Rik	10.4123	0.216618	0.519397	0.417058	0.676636	0.792726	1.83746	4.53074	-0.318088	0.615054	-0.51717	0.605037	NA	2.24694
1600014C23Rik	0.343744	0.323251	0.508094	0.636204	0.524643	NA	0.620795	0	NA	NA	NA	NA	NA	0
1600014K23Rik	0.0677871	-0.13128	0.368154	-0.356589	0.721399	NA	0.267515	0.766455	0.182011	0.487703	0.3732	0.709	NA	0.363661
1600015I10Rik	0.216372	-0.25888	0.410882	-0.630061	0.528655	NA	0.103086	0.0900364	-0.114027	0.30325	-0.376018	0.706904	NA	0
1600016N20Rik	29.4942	-0.899545	0.433829	-2.0735	0.0381258	0.105727	4.74679	24.2307	-0.498532	0.539443	-0.924161	0.355402	0.999445	5.40194
1600019K03Rik	0	NA	NA	NA	NA	NA	0	0.264344	-0.166878	0.326041	-0.511831	0.60877	NA	1.83321
1600020E01Rik	16.1768	-0.0959446	0.486905	-0.19705	0.843788	0.907164	19.2811	6.18226	-0.663934	0.615216	-1.07919	0.280504	NA	7.28401
1600023N17Rik	2.08103	0.232216	0.572467	0.40564	0.685007	0.798618	0.819777	1.86457	-0.137587	0.577759	-0.238139	0.811773	NA	1.67768
1600025M17Rik	0	NA	NA	NA	NA	NA	0	0.0842715	-0.119759	0.30412	-0.39379	0.693736	NA	0
1600029D21Rik	0.933224	-0.779464	0.572625	-1.36121	0.173447	NA	0.328733	0	NA	NA	NA	NA	NA	0
1600029I14Rik	0.22099	-0.308139	0.426739	-0.722078	0.470247	NA	0.524505	0	NA	NA	NA	NA	NA	0
1600029O15Rik	12.7934	-0.974205	0.494769	-1.96901	0.0489518	0.127157	5.20711	2.26441	0.176165	0.588656	0.299266	0.764737	NA	0
1700001C02Rik	0.455792	-0.0873897	0.509166	-0.171633	0.863726	NA	1.49444	6.72716	-0.162327	0.609857	-0.266172	0.790107	NA	12.5901
1700001C19Rik	0.916863	-1.15378	0.563957	-2.04587	0.0407688	NA	0.373691	1.73152	-0.604292	0.573249	-1.05415	0.291812	NA	0.219538
1700001D01Rik	0.33887	-0.036834	0.488713	-0.0753694	0.939921	NA	0.54676	0	NA	NA	NA	NA	NA	0
1700001F09Rik	0.484791	0.0570165	0.414238	0.137642	0.890523	NA	0.576923	4.66348	-0.316341	0.617896	-0.511965	0.608676	NA	5.25417
1700001G11Rik	3.82958	0.00416042	0.573449	0.00725508	0.994211	0.997119	4.91113	10.2972	-0.632272	0.598196	-1.05697	0.290527	NA	18.7276
1700001G17Rik	1.38347	0.80289	0.554117	1.44895	0.147351	0.28552	0.946563	1.64197	0.351053	0.571583	0.614176	0.539099	NA	0.68336
1700001J03Rik	0.454852	0.0609811	0.550761	0.110722	0.911837	NA	0	4.58906	-0.303287	0.614879	-0.493247	0.621838	NA	11.9818
1700001J11Rik	39.3594	-1.83173	0.399833	-4.58123	4.62249e-06	5.40512e-05	4.86408	114.256	-0.972396	0.451987	-2.15138	0.0314461	0.535984	64.9594
1700001K19Rik	0.0637228	-0.182781	0.371542	-0.491953	0.622753	NA	0.702989	2.24793	-0.0184414	0.588717	-0.0313247	0.975011	NA	1.78126
1700001K23Rik	0.334543	-0.448838	0.457836	-0.980347	0.326915	NA	1.37146	0.0741712	0.179024	0.303468	0.589929	0.555238	NA	0
1700001L05Rik	1332.5	0.247757	0.216112	1.14643	0.251619	0.414002	46.0679	452.892	-0.0206818	0.470744	-0.0439343	0.964957	0.999445	37.3436
1700001L19Rik	1.09277	0.152307	0.568107	0.268095	0.788626	NA	0.464124	11.5238	-0.515993	0.596179	-0.865499	0.386765	NA	7.24718
1700001O22Rik	0.514261	-0.0602882	0.538617	-0.111932	0.910878	NA	0.387228	1.95227	0.0155171	0.585689	0.0264937	0.978864	NA	2.09028
1700001P01Rik	0.391834	-0.389622	0.459656	-0.847638	0.396639	NA	0.459857	0.507058	-0.173478	0.421043	-0.412019	0.680325	NA	1.01524
1700003C15Rik	6.64307	1.16247	0.527051	2.20561	0.0274113	0.0816746	9.41492	29.2457	-0.0186893	0.531604	-0.0351565	0.971955	0.999445	50.6004
1700003D09Rik	0.480538	0.372826	0.516323	0.722078	0.470246	NA	0.811078	0.238379	0.121402	0.327845	0.370302	0.711157	NA	0
1700003E16Rik	60.9877	1.68417	0.498864	3.37601	0.000735464	0.00436136	10.4172	99.5874	-0.19547	0.447687	-0.436623	0.662385	0.999445	49.1577
1700003E24Rik	0.253652	-0.35426	0.435902	-0.812704	0.416388	NA	0	0.354381	-0.202111	0.351731	-0.574617	0.565551	NA	1.28927
1700003F12Rik	1.62231	-0.422857	0.576566	-0.733406	0.463311	0.62008	1.55659	2.73545	-0.0239517	0.605676	-0.0395454	0.968456	NA	1.2693
1700003F17Rik	0.134019	-0.155418	0.368493	-0.421766	0.673196	NA	0.26678	0	NA	NA	NA	NA	NA	0
1700003G13Rik	0.164661	0.105648	0.407387	0.25933	0.79538	NA	0.192963	0.0900364	-0.114027	0.30325	-0.376018	0.706904	NA	0
1700003G18Rik	19.8444	1.298	0.474738	2.73413	0.00625447	0.025362	9.33065	10.8879	0.215034	0.586867	0.366409	0.71406	NA	8.45842
1700003H04Rik	1.00419	-0.390652	0.535014	-0.730172	0.465285	NA	1.85533	8.50582	-0.163818	0.607151	-0.269815	0.787303	NA	15.019
1700003L19Rik	0.0665044	-0.130336	0.368119	-0.354058	0.723295	NA	0.360998	0.403494	-0.220768	0.363567	-0.607227	0.5437	NA	1.09244
1700003M02Rik	77.2346	1.04791	0.519436	2.0174	0.0436535	0.117267	22.1257	290.429	-0.449554	0.439841	-1.02208	0.306742	0.999445	156.553
1700003M07Rik	11.0842	-0.576242	0.503132	-1.14531	0.25208	0.414453	2.17173	2.03139	-0.260484	0.586795	-0.44391	0.657108	NA	0.395002
1700003P14Rik	0.0507405	-0.117888	0.367814	-0.320509	0.748582	NA	0.212723	3.90894	0.0727485	0.614973	0.118295	0.905834	NA	1.20999
1700006A11Rik	201.728	2.15043	0.501158	4.29091	1.77939e-05	0.000178892	32.0228	149.738	-0.0177508	0.456364	-0.0388962	0.968973	0.999445	45.1249
1700006E09Rik	0.0677871	-0.13128	0.368154	-0.356589	0.721399	NA	0.143782	3.69121	-0.566576	0.614452	-0.922083	0.356485	NA	2.07135
1700006F04Rik	0.0709008	-0.118389	0.36869	-0.321108	0.748128	NA	0	0	NA	NA	NA	NA	NA	0
1700006H21Rik	1.47438	1.05403	0.543909	1.93788	0.0526373	0.134483	1.13506	2.05876	-0.0734898	0.592711	-0.123989	0.901324	NA	3.70411
1700007B14Rik	1.25857	-1.22262	0.592407	-2.06381	0.0390355	0.10761	0.282876	5.63579	-0.206535	0.617224	-0.334619	0.737913	NA	3.17274
1700007F19Rik	1.86627	0.0973638	0.570776	0.170582	0.864553	0.920765	0.669633	6.13898	0.0100029	0.613962	0.0162924	0.987001	NA	2.52545
1700007G11Rik	12.1681	0.779364	0.533593	1.4606	0.144126	0.280638	13.3602	55.5327	0.114473	0.508761	0.225004	0.821976	0.999445	80.1184
1700007J10Rik	24.662	-0.620454	0.4173	-1.48683	0.137059	0.271366	27.5674	2.40937	-0.222975	0.603725	-0.369332	0.71188	NA	7.2535
1700007K09Rik	0.377182	0.225027	0.524051	0.4294	0.667632	NA	0.441314	1.38518	-0.0784262	0.546517	-0.143502	0.885894	NA	2.31727
1700007K13Rik	0.799758	0.172214	0.541326	0.318134	0.750384	NA	1.00758	1.97299	0.239148	0.578015	0.413741	0.679064	NA	2.29021
1700007L15Rik	9.62342	0.101852	0.532092	0.191418	0.848198	0.910143	10.6756	7.12058	-0.269509	0.611385	-0.440818	0.659345	NA	14.2634
1700007P06Rik	1.03437	-0.37787	0.574722	-0.657483	0.510871	NA	1.96388	9.17475	-0.420485	0.606935	-0.692801	0.488434	NA	7.40125
1700008A04Rik	0.0709008	-0.118389	0.36869	-0.321108	0.748128	NA	0	0.481093	0.0861908	0.416892	0.206746	0.836208	NA	0.524935
1700008F21Rik	3.48478	0.172463	0.562885	0.30639	0.759307	0.851762	1.59844	64.7082	0.194564	0.502009	0.387571	0.698333	0.999445	32.7643
1700008I05Rik	0.0507405	-0.117888	0.367814	-0.320509	0.748582	NA	0.0453595	4.83247	-0.39539	0.618955	-0.638803	0.522951	NA	1.89721
1700008J07Rik	22.9726	0.155171	0.447914	0.346431	0.729019	0.829638	6.36523	26.2851	-0.263235	0.545867	-0.482233	0.62964	0.999445	10.9648
1700008K24Rik	118.398	1.53369	0.513214	2.9884	0.00280445	0.0132013	80.4132	181.463	-0.218039	0.476158	-0.457914	0.647014	0.999445	171.115
1700008O03Rik	1.38079	0.0399868	0.566366	0.0706024	0.943714	0.968244	1.1627	7.37416	-0.0683708	0.609463	-0.112182	0.910679	NA	8.57897
1700008P02Rik	0	NA	NA	NA	NA	NA	0	0	NA	NA	NA	NA	NA	0
1700009C05Rik	36.8586	2.10311	0.484037	4.34493	1.39319e-05	0.000145249	10.8357	31.9627	-0.22363	0.543121	-0.41175	0.680523	0.999445	17.613
1700009J07Rik	0.141802	-0.174317	0.372309	-0.468205	0.639638	NA	0	0	NA	NA	NA	NA	NA	0
1700009N14Rik	0	NA	NA	NA	NA	NA	0.0673378	5.17934	-0.991712	0.619996	-1.59955	0.109699	NA	4.35945
1700009P17Rik	7.83921	0.600205	0.551599	1.08812	0.276543	0.441287	6.40324	19.5776	-0.141628	0.553338	-0.255952	0.797988	0.999445	22.5581
1700010B08Rik	8.1114	-0.31496	0.520359	-0.605273	0.544997	0.688239	5.47982	18.2843	0.275817	0.567486	0.486033	0.626944	0.999445	34.2507
1700010D01Rik	0	NA	NA	NA	NA	NA	0.333965	1.40894	-0.198416	0.549862	-0.360846	0.718214	NA	5.68746
1700010I02Rik	10.3288	-0.502758	0.498639	-1.00826	0.31333	0.479386	17.6463	6.04284	-0.803664	0.618507	-1.29936	0.19382	NA	5.14147
1700010I14Rik	143.636	0.302779	0.447642	0.676386	0.498795	0.651594	45.0545	368.982	-0.239674	0.433671	-0.552663	0.580494	0.999445	216.833
1700010J16Rik	0.134019	-0.155418	0.368493	-0.421766	0.673196	NA	0	0.703814	0.123905	0.470651	0.263262	0.792348	NA	0.68505
1700010K23Rik	0.29884	-0.0276253	0.479493	-0.0576137	0.954056	NA	1.22399	12.8404	-0.466269	0.591204	-0.788676	0.430301	NA	41.1223
1700011A15Rik	0	NA	NA	NA	NA	NA	0.196788	4.15097	-0.363325	0.61548	-0.590312	0.554982	NA	6.71755
1700011B04Rik	0	NA	NA	NA	NA	NA	0	1.24176	-0.485054	0.537656	-0.902165	0.366969	NA	1.7673
1700011E24Rik	17.2917	-0.066338	0.523399	-0.126745	0.899143	0.941983	16.2031	74.7961	-0.52657	0.468484	-1.12399	0.261018	0.999445	108.27
1700011H14Rik	0.241151	-0.291602	0.420945	-0.692731	0.488478	NA	0.319939	5.90285	-0.458014	0.615997	-0.743532	0.45716	NA	6.33271
1700011I03Rik	24.4115	0.84559	0.512242	1.65076	0.0987873	0.214638	20.8733	47.7975	0.083926	0.50117	0.16746	0.867008	0.999445	64.5481
1700011J10Rik	10.8435	-0.20341	0.519988	-0.391181	0.695663	0.805978	6.92544	4.84913	0.196141	0.615144	0.318853	0.749838	NA	2.91853
1700011L22Rik	0	NA	NA	NA	NA	NA	0.125149	5.06727	0.0478383	0.616858	0.0775516	0.938185	NA	3.69453
1700011M02Rik	28.4902	-1.96921	0.634506	-3.10353	0.00191228	0.00962514	112.9	5.68456	0.215484	0.61074	0.352824	0.72422	NA	36.0561
1700012A03Rik	0	NA	NA	NA	NA	NA	0.236266	0.0842715	-0.119759	0.30412	-0.39379	0.693736	NA	0
1700012B07Rik	3.39253	0.185909	0.54967	0.338219	0.735198	0.834138	1.71035	12.6419	-0.697505	0.586245	-1.18978	0.234132	NA	6.51764
1700012B09Rik	16.2378	1.63306	0.531639	3.07174	0.00212816	0.0105036	22.9577	45.3381	0.430561	0.524875	0.820313	0.412038	0.999445	82.1944
1700012B15Rik	15.0046	0.40714	0.474196	0.858588	0.390568	0.555294	6.47821	3.89988	-0.200039	0.614851	-0.325346	0.744919	NA	3.51724
1700012D01Rik	3.97766	-0.157449	0.579546	-0.271677	0.785871	0.87001	7.24065	19.517	-0.66984	0.57431	-1.16634	0.243478	0.999445	28.0012
1700012D14Rik	17.0311	0.184629	0.455446	0.40538	0.685198	0.798723	9.22943	5.55683	-0.800092	0.619644	-1.29121	0.19663	NA	4.34351
1700012I11Rik	0	NA	NA	NA	NA	NA	0	0.0900364	-0.114027	0.30325	-0.376018	0.706904	NA	0
1700012L04Rik	0.19763	0.231948	0.462614	0.501386	0.616099	NA	0	0	NA	NA	NA	NA	NA	0
1700012P22Rik	0.76381	0.0364692	0.543973	0.0670422	0.946548	NA	0.451017	5.42466	0.138894	0.614561	0.226006	0.821197	NA	3.49069
1700013D24Rik	0.121641	-0.178671	0.371547	-0.480884	0.630599	NA	0.214632	0.412687	0.0166752	0.395109	0.0422041	0.966336	NA	1.21573
1700013F07Rik	0.438289	-0.536388	0.482542	-1.11159	0.266316	NA	0.353388	3.26986	0.208148	0.609071	0.341747	0.732542	NA	4.65674
1700013G23Rik	9.43694	-0.498346	0.534037	-0.933168	0.350733	0.517343	15.2682	19.9767	-0.156693	0.566209	-0.27674	0.78198	0.999445	38.7803
1700013G24Rik	0	NA	NA	NA	NA	NA	0.11914	12.2439	-0.389333	0.595779	-0.653485	0.513443	NA	5.46421
1700013H16Rik	93.8175	-0.477185	0.283202	-1.68497	0.0919949	0.203638	38.573	22.0162	-0.162307	0.541776	-0.299583	0.764496	0.999445	12.1872
1700015E13Rik	0	NA	NA	NA	NA	NA	0.194328	6.94541	0.28249	0.612872	0.460928	0.644851	NA	9.60155
1700015F17Rik	1.37198	0.0702644	0.580632	0.121014	0.90368	0.944564	0.195473	1.44546	-0.581858	0.544218	-1.06916	0.284996	NA	2.19254
1700015G11Rik	0	NA	NA	NA	NA	NA	0.519983	0.275262	0.27472	0.321914	0.853397	0.393439	NA	0
1700016C15Rik	0.0709008	-0.118389	0.36869	-0.321108	0.748128	NA	0.177464	0.0741712	0.179024	0.303468	0.589929	0.555238	NA	0
1700016D06Rik	3.37719	-0.544268	0.574971	-0.9466	0.343842	0.51028	2.35819	9.59121	0.10783	0.596392	0.180804	0.856522	NA	4.73679
1700016G22Rik	0.606355	-0.0920174	0.533501	-0.172479	0.863061	NA	0.983095	1.14516	-0.154572	0.523783	-0.295106	0.767913	NA	0.538195
1700016H13Rik	0.519082	-0.570967	0.490859	-1.1632	0.244748	NA	0	0.749773	-0.179055	0.473006	-0.378547	0.705024	NA	0.781695
1700016K19Rik	14.3981	-0.139085	0.528313	-0.263263	0.792348	0.874884	17.2742	37.3887	-0.0453304	0.511644	-0.0885974	0.929402	0.999445	56.7615
1700016L04Rik	5.06806	1.06917	0.538676	1.98481	0.0471656	0.124081	3.07894	2.75942	-0.214501	0.607469	-0.353107	0.724008	NA	1.99831
1700016L21Rik	0.345163	-0.378927	0.443078	-0.855215	0.392432	NA	1.54665	0	NA	NA	NA	NA	NA	0
1700016P04Rik	0	NA	NA	NA	NA	NA	0	0	NA	NA	NA	NA	NA	0
1700017B05Rik	301.819	-0.116513	0.213933	-0.544625	0.586012	0.721009	16.1162	90.8042	-0.176141	0.464373	-0.379309	0.704459	0.999445	13.6721
1700017D01Rik	8.48555	0.665845	0.51399	1.29544	0.195167	0.348183	3.90196	33.6098	0.164024	0.525108	0.312363	0.754764	0.999445	28.074
1700017G19Rik	3.59831	0.4719	0.552697	0.853813	0.393209	0.557676	0.919628	24.0488	-0.464	0.532852	-0.870786	0.383871	0.999445	11.2107
1700017J07Rik	0.259271	-0.442285	0.459825	-0.961853	0.336123	NA	0	0.78232	0.0580938	0.485805	0.119583	0.904814	NA	1.4071
1700017N19Rik	1.48478	0.172494	0.549534	0.313891	0.753604	0.847462	0.607016	23.5368	-0.461701	0.548824	-0.841254	0.400205	0.999445	11.9711
1700018A04Rik	0.723948	-0.302988	0.407945	-0.742717	0.457653	NA	1.64767	3.62505	-0.434343	0.614171	-0.707201	0.479441	NA	5.62158
1700018B08Rik	7.15019	0.878789	0.544483	1.61399	0.10653	0.226837	3.76351	9.85336	-0.361943	0.596123	-0.607161	0.543744	NA	10.6223
1700018B24Rik	30.6491	0.775581	0.477361	1.62473	0.104221	0.223124	6.50136	81.2288	0.019461	0.544438	0.0357452	0.971486	0.999445	21.7568
1700018C11Rik	0.0507405	-0.117888	0.367814	-0.320509	0.748582	NA	0.206927	2.13214	-0.690431	0.57846	-1.19357	0.232647	NA	6.37218
1700018F24Rik	1.66398	0.134453	0.552988	0.243139	0.807898	0.884371	1.56377	5.77906	-0.320972	0.614272	-0.522525	0.601305	NA	7.759
1700018G05Rik	22.8909	-1.02657	0.546713	-1.87772	0.0604193	0.149382	85.2119	14.7472	-0.381786	0.602906	-0.633243	0.526575	NA	69.3757
1700018L02Rik	6.91757	0.268395	0.526935	0.509351	0.610507	0.740587	5.90287	27.163	-0.384756	0.554388	-0.694019	0.48767	0.999445	32.2863
1700019A02Rik	41.7555	0.71142	0.510231	1.39431	0.163225	0.307134	43.18	102.445	-0.553749	0.492821	-1.12363	0.261169	0.999445	146.976
1700019B03Rik	1.79075	0.604735	0.587561	1.02923	0.303372	0.470216	0.407185	0.745437	-0.0502509	0.472908	-0.106259	0.915377	NA	0.360969
1700019B21Rik	16.9657	-0.570074	0.470699	-1.21112	0.225849	0.384706	19.6986	16.4668	-0.538686	0.584585	-0.921486	0.356797	0.999445	36.2266
1700019D03Rik	0.297301	-0.16733	0.493858	-0.338823	0.734743	NA	0	0.939946	-0.387318	0.496441	-0.780191	0.435279	NA	1.46619
1700019E08Rik	0.797975	0.619835	0.55477	1.11728	0.263873	NA	0.995826	0.792552	-0.10619	0.480839	-0.220843	0.825215	NA	0
1700019G17Rik	27.5198	0.568064	0.417519	1.36057	0.17365	0.321119	2.44156	2.8103	0.666214	0.600362	1.10969	0.267134	NA	0.647285
1700019G24Rik	0.369827	0.189827	0.509447	0.372614	0.709436	NA	1.74256	8.13518	0.274328	0.614467	0.44645	0.655273	NA	18.7439
1700019L03Rik	5.02781	-0.176479	0.550236	-0.320733	0.748413	0.84391	1.67524	40.7856	-0.221332	0.525375	-0.421284	0.673547	0.999445	11.9548
1700019M22Rik	0.0993491	-0.132579	0.368098	-0.360172	0.718719	NA	0.344373	9.76345	-0.277494	0.605036	-0.45864	0.646493	NA	14.0872
1700019N19Rik	0.883536	0.762334	0.546902	1.39391	0.163344	NA	0.434679	6.53849	-0.289034	0.616918	-0.468513	0.639418	NA	5.2468
1700019O17Rik	0.482302	-0.115628	0.52485	-0.220307	0.825632	NA	0.065442	0.940556	0.232568	0.491911	0.472784	0.636367	NA	0
1700020A23Rik	0	NA	NA	NA	NA	NA	1.0736	0	NA	NA	NA	NA	NA	0.444132
1700020D05Rik	13.626	-0.408637	0.50506	-0.809086	0.418466	0.580348	6.43459	92.4052	-0.263791	0.487704	-0.540884	0.588588	0.999445	115.909
1700020G17Rik	0.383473	-0.422729	0.466062	-0.907023	0.364395	NA	0	1.22944	-0.191941	0.531248	-0.361302	0.717874	NA	0
1700020I14Rik	320.197	0.345819	0.21989	1.57269	0.115791	0.241215	32.0109	35.8745	1.38486	0.53452	2.59085	0.00957386	0.27263	19.6458
1700020L24Rik	0.0476381	0.250567	0.37088	0.675603	0.499293	NA	0.976932	4.19811	0.0296036	0.614645	0.0481637	0.961586	NA	6.90725
1700020M21Rik	0	NA	NA	NA	NA	NA	0	0.439469	0.286047	0.398498	0.717812	0.472873	NA	0
1700020N01Rik	40.4919	1.33001	0.521564	2.55004	0.0107711	0.0393783	36.8298	22.8744	0.213601	0.540603	0.395116	0.692758	0.999445	35.701
1700020N15Rik	0	NA	NA	NA	NA	NA	0	0	NA	NA	NA	NA	NA	0
1700020N18Rik	60.5705	1.9575	0.496109	3.9457	7.95656e-05	0.000657104	29.1785	50.7778	-0.278777	0.50957	-0.547082	0.584323	0.999445	41.1053
1700021F05Rik	25.4665	0.16067	0.428184	0.375235	0.707486	0.814947	16.7498	9.853	0.247798	0.593478	0.417536	0.676286	NA	15.7763
1700021F07Rik	2.08769	-0.241972	0.55946	-0.43251	0.665371	0.784187	4.01167	16.5185	-0.608241	0.577975	-1.05236	0.292632	0.999445	36.6003
1700021K19Rik	211.745	-0.00362135	0.249757	-0.0144995	0.988431	0.993787	11.4921	116.712	-0.265252	0.462026	-0.574107	0.565896	0.999445	20.8321
1700021N21Rik	0.208228	0.113289	0.445788	0.254131	0.799394	NA	0.141316	2.02505	-0.156945	0.584989	-0.268288	0.788478	NA	2.55711
1700022A21Rik	0.0709008	-0.118389	0.36869	-0.321108	0.748128	NA	0	2.34512	-0.397583	0.585925	-0.678557	0.497419	NA	1.21337
1700022A22Rik	0.0409493	-0.15729	0.369231	-0.425994	0.670112	NA	0	0.539399	0.26456	0.416289	0.635522	0.525088	NA	0
1700022E09Rik	0.271193	-0.0884764	0.477171	-0.185418	0.852901	NA	0	2.38386	0.0986555	0.597973	0.164983	0.868957	NA	0
1700022H16Rik	0.183528	-0.230443	0.399209	-0.57725	0.56377	NA	0	0	NA	NA	NA	NA	NA	0
1700022I11Rik	0.17025	-0.226816	0.394591	-0.574813	0.565418	NA	0.329121	7.37574	0.223051	0.610453	0.365386	0.714823	NA	1.08229
1700022P22Rik	0	NA	NA	NA	NA	NA	0.608895	8.53279	-0.0995906	0.607917	-0.163823	0.869871	NA	31.1102
1700023C21Rik	0	NA	NA	NA	NA	NA	0	0.332751	-0.0749002	0.366255	-0.204503	0.837961	NA	0.891245
1700023E05Rik	6.75445	1.27	0.520624	2.43937	0.0147129	0.0504913	2.44689	14.0887	0.429799	0.586864	0.732366	0.463945	NA	8.23357
1700023F02Rik	0.449698	-0.0921803	0.494055	-0.186579	0.851991	NA	3.96973	5.50742	0.887196	0.612677	1.44806	0.147599	NA	11.3464
1700023F06Rik	0.93624	-0.620347	0.57681	-1.07548	0.28216	NA	0.104991	1.78904	-0.152232	0.568052	-0.26799	0.788707	NA	0.26406
1700023L04Rik	0.882998	-0.643998	0.582611	-1.10537	0.269001	NA	0.887773	6.8494	-0.683856	0.61347	-1.11474	0.264964	NA	10.4194
1700024B18Rik	0.0665044	-0.130336	0.368119	-0.354058	0.723295	NA	0	0.0842715	-0.119759	0.30412	-0.39379	0.693736	NA	0
1700024F13Rik	1.39542	-0.260867	0.589632	-0.442424	0.658182	0.778507	1.14143	0.31255	0.179829	0.341317	0.526869	0.598285	NA	0.468947
1700024G13Rik	0.118834	0.16669	0.385556	0.432338	0.665496	NA	0.362793	1.77424	-0.00647767	0.577384	-0.011219	0.991049	NA	8.35168
1700024P03Rik	0.0677871	-0.13128	0.368154	-0.356589	0.721399	NA	0.521586	1.81489	-0.288797	0.573685	-0.503407	0.614678	NA	0.307194
1700024P04Rik	0	NA	NA	NA	NA	NA	0	1.19158	-0.138385	0.541138	-0.255729	0.79816	NA	3.92727
1700024P16Rik	66.4185	-0.968947	0.303437	-3.19324	0.00140685	0.00745937	9.35077	27.8157	-0.343558	0.529389	-0.648971	0.516357	0.999445	6.9439
1700025B11Rik	0.54386	-0.304672	0.408921	-0.745064	0.456233	NA	0	1.28304	0.0350707	0.546492	0.0641743	0.948831	NA	3.50863
1700025C18Rik	0	NA	NA	NA	NA	NA	0	0.871059	-0.168529	0.472945	-0.35634	0.721586	NA	1.16977
1700025F22Rik	0.421478	0.211204	0.519714	0.406386	0.684459	NA	0	10.2154	-0.640458	0.5974	-1.07207	0.283686	NA	14.9881
1700025F24Rik	4.04586	1.61099	0.540095	2.98279	0.00285632	0.0134014	2.64294	9.82463	-0.965535	0.606464	-1.59207	0.111368	NA	4.84366
1700025G04Rik	57.2461	-1.132	0.341128	-3.3184	0.000905337	0.00519484	3.24993	13.7941	-0.141067	0.589547	-0.23928	0.810888	NA	2.20083
1700025K24Rik	0	NA	NA	NA	NA	NA	0.18459	0.613777	0.167458	0.455334	0.367769	0.713046	NA	0
1700025M24Rik	0.205765	0.469657	0.464686	1.0107	0.31216	NA	0.191086	0.629436	0.221384	0.452395	0.48936	0.624587	NA	1.26546
1700025N23Rik	12.0173	-0.843061	0.511147	-1.64935	0.0990759	0.21509	22.1861	1.65914	-0.100084	0.573193	-0.174608	0.861388	NA	0
1700026D08Rik	9.76301	0.550642	0.549317	1.00241	0.316145	0.482336	5.74078	55.0446	-0.149974	0.497343	-0.301551	0.762994	0.999445	53.7875
1700026D11Rik	9.3161	1.29304	0.51137	2.52859	0.0114522	0.0413095	3.64905	16.6591	-0.0526034	0.561151	-0.093742	0.925314	0.999445	10.4128
1700026F02Rik	0	NA	NA	NA	NA	NA	1.11731	1.32946	-0.261082	0.541084	-0.482516	0.629439	NA	0.686135
1700026L06Rik	1.68752	0.513017	0.544608	0.941993	0.346196	0.51252	1.7918	3.00263	-0.562165	0.598106	-0.939909	0.347264	NA	9.30188
1700027A15Rik	0	NA	NA	NA	NA	NA	0	0.0842715	-0.119759	0.30412	-0.39379	0.693736	NA	0
1700027F09Rik	0	NA	NA	NA	NA	NA	0	1.24646	-0.158351	0.54255	-0.291865	0.77039	NA	0.402797
1700027H10Rik	0.22099	-0.308139	0.426739	-0.722078	0.470247	NA	0	0	NA	NA	NA	NA	NA	0
1700027I24Rik	0.245268	0.362896	0.48374	0.750189	0.453141	NA	0	0.597095	-0.216372	0.441232	-0.490381	0.623865	NA	1.34534
1700027J07Rik	0	NA	NA	NA	NA	NA	0	0	NA	NA	NA	NA	NA	0
1700028B04Rik	0	NA	NA	NA	NA	NA	0	0.455335	0.126915	0.379019	0.334852	0.737737	NA	1.16955
1700028D13Rik	0	NA	NA	NA	NA	NA	0.138755	2.91393	0.279312	0.609252	0.45845	0.646629	NA	0.57744
1700028E10Rik	17.6811	-0.727528	0.440395	-1.65199	0.0985365	0.21427	2.98164	9.98707	0.187028	0.600784	0.311306	0.755568	NA	2.01514
1700028I16Rik	2.14512	0.175679	0.572255	0.306995	0.758847	0.851476	1.42172	5.4387	-0.430089	0.618475	-0.695402	0.486803	NA	4.89035
1700028J19Rik	13.0545	0.169069	0.536639	0.315052	0.752722	0.846832	8.59931	40.3996	0.0194313	0.515815	0.0376711	0.96995	0.999445	53.0149
1700028K03Rik	24.3583	-0.297485	0.444671	-0.669001	0.503495	0.65567	10.5717	9.13579	-0.285702	0.603056	-0.473757	0.635673	NA	14.3224
1700028M03Rik	0	NA	NA	NA	NA	NA	0	0.0741712	0.179024	0.303468	0.589929	0.555238	NA	0
1700028P14Rik	1.8808	0.237406	0.571644	0.415304	0.677919	0.793763	1.67708	12.1475	-0.172778	0.587035	-0.294322	0.768512	NA	25.4598
1700028P15Rik	3.61524	0.390397	0.535397	0.729173	0.465896	0.622642	2.2384	3.8083	0.142716	0.613447	0.232646	0.816037	NA	2.71839
1700029B22Rik	0.333396	-0.330081	0.438436	-0.752862	0.451533	NA	0.27855	0.393394	-0.0746233	0.376357	-0.198278	0.842828	NA	0
1700029F12Rik	13.8922	0.509106	0.532798	0.955534	0.339308	0.505787	13.0236	97.6176	-0.324801	0.48186	-0.674057	0.500275	0.999445	124.249
1700029H14Rik	0.490688	0.0323378	0.541883	0.0596768	0.952413	NA	0.139748	13.8557	-0.65427	0.588886	-1.11103	0.266556	NA	7.10919
1700029I15Rik	1.86363	0.49172	0.553091	0.889041	0.373981	0.540119	4.23821	1.06666	-0.117393	0.516444	-0.227311	0.820182	NA	0
1700029J03Rik	0.302531	-0.141253	0.501343	-0.281749	0.778136	NA	0.456113	1.21534	-0.205804	0.533253	-0.385942	0.69954	NA	1.4159
1700029J07Rik	49.2586	0.105225	0.383186	0.274604	0.78362	0.868768	9.58267	25.1318	0.0375081	0.5404	0.069408	0.944665	0.999445	8.83474
1700029M20Rik	361.113	1.07084	0.438791	2.44043	0.0146696	0.0503587	27.6894	211.123	-0.232656	0.470779	-0.494194	0.621169	0.999445	46.5264
1700029N11Rik	0.0507405	-0.117888	0.367814	-0.320509	0.748582	NA	0	0.248479	-0.0229	0.330276	-0.0693358	0.944722	NA	0
1700029P11Rik	32.0232	0.178507	0.505088	0.353417	0.723776	0.826289	27.8948	40.0665	0.0191897	0.507103	0.0378418	0.969814	0.999445	63.7631
1700030A11Rik	0.645109	-0.342982	0.534848	-0.64127	0.521347	NA	0.208012	2.31566	-0.225513	0.590185	-0.382106	0.702383	NA	1.02631
1700030C10Rik	54.0495	0.107327	0.35551	0.301895	0.762732	0.854236	10.9455	10.1566	-0.317228	0.589769	-0.537885	0.590657	NA	4.50568
1700030F04Rik	0.408073	-0.136867	0.507119	-0.269892	0.787243	NA	1.3554	0.232614	0.122843	0.327104	0.375548	0.707253	NA	0
1700030F18Rik	0.998609	0.0737549	0.560078	0.131687	0.895232	NA	0.936972	2.49886	0.335822	0.600909	0.558857	0.57626	NA	4.40761
1700030J22Rik	175.387	0.794213	0.286588	2.77128	0.00558371	0.0230871	10.0358	83.5191	-0.0544863	0.453167	-0.120234	0.904297	0.999445	18.1874
1700030K09Rik	48.5721	-0.0119709	0.357696	-0.0334667	0.973302	0.984384	8.25247	41.3933	-0.217637	0.498082	-0.43695	0.662148	0.999445	11.0599
1700030L20Rik	4.44946	-1.39426	0.582706	-2.39274	0.0167232	0.0555234	4.35683	0.507058	-0.173478	0.421043	-0.412019	0.680325	NA	0.611
1700030M09Rik	5.50746	1.1448	0.514601	2.22464	0.0261055	0.0786385	1.06799	6.34073	0.429952	0.612112	0.702407	0.482425	NA	0.62549
1700030N03Rik	0.417998	0.227497	0.535654	0.424709	0.671049	NA	1.24965	1.82426	0.165882	0.570484	0.290775	0.771224	NA	0
1700030O20Rik	6.25869	1.96339	0.493664	3.97718	6.9738e-05	0.000587319	3.71286	3.84324	0.574967	0.612226	0.939141	0.347659	NA	5.71296
1700031A10Rik	0.0507405	-0.117888	0.367814	-0.320509	0.748582	NA	0.30366	1.10776	-0.00232745	0.52654	-0.00442027	0.996473	NA	0.479501
1700031F05Rik	0.631083	-0.12543	0.552102	-0.227186	0.820279	NA	0.0838938	0	NA	NA	NA	NA	NA	0
1700031M16Rik	0.291342	-0.46062	0.460643	-0.999948	0.317336	NA	0.156093	1.8359	-0.0806693	0.584251	-0.138073	0.890183	NA	0
1700031P21Rik	0	NA	NA	NA	NA	NA	0	0.168543	-0.154283	0.315818	-0.488518	0.625183	NA	0
1700034E13Rik	0	NA	NA	NA	NA	NA	0	0.337086	-0.177437	0.332279	-0.534001	0.593341	NA	0
1700034F02Rik	17.8238	-1.82483	0.460274	-3.96467	7.34984e-05	0.000615047	4.25016	21.3263	0.0922164	0.553744	0.166533	0.867738	0.999445	14.7196
1700034G24Rik	0.0637228	-0.182781	0.371542	-0.491953	0.622753	NA	0	0	NA	NA	NA	NA	NA	0
1700034H15Rik	22.6209	-0.414003	0.429212	-0.964564	0.334763	0.50136	1.74301	23.0665	0.0478194	0.560867	0.0852597	0.932055	0.999445	2.54656
1700034I23Rik	0.41	-0.103071	0.523449	-0.196907	0.843901	NA	0.572763	4.30631	-0.338173	0.619572	-0.545817	0.585192	NA	0.244396
1700034J05Rik	4.74876	1.62408	0.517992	3.13534	0.00171654	0.00880259	1.53239	48.6929	-0.275351	0.495851	-0.55531	0.578683	0.999445	19.1655
1700034K08Rik	0.0507405	-0.117888	0.367814	-0.320509	0.748582	NA	0	0.475328	0.0843562	0.400095	0.210841	0.833012	NA	0.514215
1700034O15Rik	0.104672	-0.233819	0.378562	-0.617652	0.536805	NA	0.184248	6.9722	-0.2191	0.616049	-0.355653	0.7221	NA	12.2333
1700034P13Rik	5.52964	0.316601	0.54831	0.577412	0.563661	0.702618	15.0622	4.81422	0.415029	0.615062	0.674776	0.499818	NA	16.4977
1700036G14Rik	0.594927	-0.482848	0.543534	-0.888349	0.374353	NA	1.63948	3.99489	-0.318327	0.614649	-0.517901	0.604527	NA	6.17737
1700037C18Rik	9.00889	-0.121479	0.490175	-0.247829	0.804267	0.88286	2.96692	7.04156	-0.0409282	0.609206	-0.0671828	0.946436	NA	5.40863
1700037H04Rik	65.8667	0.338454	0.337815	1.00189	0.316395	0.482555	30.5366	58.688	-0.218044	0.477318	-0.456811	0.647807	0.999445	72.5213
1700039E15Rik	12.9484	-0.14777	0.516805	-0.28593	0.774932	0.862105	4.49606	97.1794	-0.416748	0.499662	-0.834059	0.404248	0.999445	37.0864
1700039E22Rik	0.117023	-0.121137	0.368784	-0.328476	0.742551	NA	0	0	NA	NA	NA	NA	NA	0
1700040L02Rik	58.3375	1.19251	0.455671	2.61705	0.00886927	0.0335823	32.3878	84.694	-0.266384	0.476421	-0.559137	0.576068	0.999445	103.618
1700040N02Rik	0.101481	-0.173467	0.370138	-0.468657	0.639315	NA	0.173363	1.23509	-0.0749608	0.528816	-0.141752	0.887276	NA	0.252801
1700041C23Rik	0.0637228	-0.182781	0.371542	-0.491953	0.622753	NA	0	1.36073	-0.555504	0.540253	-1.02823	0.303842	NA	4.90222
1700041M19Rik	0.0665044	-0.130336	0.368119	-0.354058	0.723295	NA	0.104781	1.45874	0.229081	0.555607	0.412308	0.680114	NA	0.527255
1700042B14Rik	0.298953	0.0258383	0.484128	0.0533708	0.957436	NA	0.346434	0.697231	-0.382899	0.444583	-0.861254	0.389098	NA	1.13325
1700042G07Rik	0.118539	0.113964	0.383242	0.297368	0.766185	NA	0	0	NA	NA	NA	NA	NA	0
1700042G15Rik	249.374	2.47584	0.478762	5.17134	2.32417e-07	3.99798e-06	25.7285	140.738	-0.184309	0.475761	-0.387398	0.698462	0.999445	36.2222
1700042O10Rik	0	NA	NA	NA	NA	NA	0	0.254244	-0.0149965	0.32724	-0.0458273	0.963448	NA	0.555825
1700044C05Rik	0.0993491	-0.132579	0.368098	-0.360172	0.718719	NA	0.199633	0.359533	0.180256	0.35	0.515017	0.606541	NA	0
1700044K03Rik	0	NA	NA	NA	NA	NA	0	0.767885	0.324882	0.474905	0.684098	0.493913	NA	0.92389
1700045H11Rik	0.529819	0.261307	0.538571	0.485186	0.627544	NA	0.253845	1.39328	-0.272088	0.538437	-0.505329	0.613328	NA	4.10949
1700046C09Rik	2.15418	0.507154	0.548918	0.923915	0.355531	0.521784	2.82238	5.11279	-0.0219085	0.614616	-0.0356459	0.971565	NA	10.9852
1700047E10Rik	29.874	0.896723	0.428107	2.09462	0.0362044	0.101239	43.344	21.2907	0.0457068	0.543958	0.0840263	0.933036	0.999445	34.5566
1700047G03Rik	1.09784	-0.1189	0.55265	-0.215146	0.829654	NA	0.571883	4.96785	-0.726059	0.619487	-1.17203	0.241184	NA	6.01092
1700047L14Rik	0	NA	NA	NA	NA	NA	1.84577	0.49353	-0.304155	0.410594	-0.740767	0.458834	NA	0
1700047M11Rik	1.43973	0.17044	0.547404	0.311359	0.755527	0.848838	2.80315	2.15758	0.0886506	0.591089	0.149978	0.880782	NA	2.56816
1700048M11Rik	0	NA	NA	NA	NA	NA	0	0	NA	NA	NA	NA	NA	0
1700048O20Rik	46.0304	0.698436	0.347376	2.0106	0.0443673	0.11878	13.1627	23.8693	0.334987	0.544028	0.615754	0.538057	0.999445	13.6829
1700049E15Rik	0.381971	-0.406841	0.455926	-0.892339	0.372211	NA	0.135059	0.0900364	-0.114027	0.30325	-0.376018	0.706904	NA	0
1700049E22Rik	0.342325	-0.436371	0.461066	-0.946441	0.343924	NA	0.32523	0.518588	-0.154802	0.419528	-0.368991	0.712134	NA	2.58455
1700049G17Rik	84.2436	1.90525	0.349071	5.45806	4.81365e-08	9.81015e-07	2.27354	17.8271	1.48124	0.575888	2.57209	0.0101087	0.279737	1.41107
1700049L16Rik	3.31769	1.79074	0.513726	3.48579	0.000490686	0.00308739	0.557692	7.58826	0.362068	0.607989	0.595517	0.551498	NA	6.7119
1700051A21Rik	5.33793	1.32489	0.514849	2.57336	0.0100716	0.0372497	2.89812	21.8284	-0.611496	0.544398	-1.12325	0.26133	0.999445	23.3113
1700052I22Rik	0	NA	NA	NA	NA	NA	0	0.174308	-0.153979	0.316395	-0.486668	0.626494	NA	0.926975
1700052K11Rik	77.3898	1.72091	0.344611	4.99377	5.9213e-07	8.99832e-06	8.42295	40.8454	0.440748	0.502498	0.877113	0.380425	0.999445	14.1107
1700052N19Rik	201.502	1.09508	0.293441	3.73185	0.000190075	0.00138872	40.3064	76.8852	0.369021	0.472354	0.781239	0.434662	0.999445	44.1646
1700054A03Rik	0	NA	NA	NA	NA	NA	0	0.659736	-0.134976	0.456909	-0.29541	0.76768	NA	0.394759
1700054K19Rik	0.146312	-0.237078	0.383464	-0.618254	0.536408	NA	0.787292	0.401157	0.0131781	0.376397	0.0350111	0.972071	NA	0
1700054M17Rik	0.760121	-0.589674	0.506371	-1.16451	0.244218	NA	1.6569	0.275262	0.27472	0.321914	0.853397	0.393439	NA	0
1700054O13Rik	0.187924	-0.218138	0.40774	-0.534991	0.592656	NA	0	0.872357	0.0203565	0.497305	0.0409336	0.967349	NA	1.74694
1700055C04Rik	0.0507405	-0.117888	0.367814	-0.320509	0.748582	NA	0	0	NA	NA	NA	NA	NA	0
1700055N04Rik	0.464424	-0.555504	0.498769	-1.11375	0.265386	NA	0.229845	0.613777	0.167458	0.455334	0.367769	0.713046	NA	0.144211
1700056E22Rik	1.56339	0.528728	0.593699	0.890566	0.373162	0.539133	0.91749	1.26198	0.0260812	0.543301	0.0480051	0.961712	NA	0.311688
1700057G04Rik	0.519685	-0.675376	0.501649	-1.34631	0.178202	NA	0.162326	2.19369	-0.671018	0.578166	-1.1606	0.245805	NA	0.853435
1700057H15Rik	0	NA	NA	NA	NA	NA	0	0.523741	0.223295	0.436181	0.511932	0.608699	NA	0.307194
1700058G18Rik	2.74114	0.060611	0.544947	0.111224	0.911439	0.949079	5.67998	13.8002	0.130955	0.572855	0.2286	0.81918	NA	30.4349
1700060C16Rik	0.157973	-0.248323	0.391474	-0.634329	0.525866	NA	0	0	NA	NA	NA	NA	NA	0
1700060C20Rik	0.0507405	-0.117888	0.367814	-0.320509	0.748582	NA	0.18372	0.0900364	-0.114027	0.30325	-0.376018	0.706904	NA	0.54135
1700061F12Rik	0	NA	NA	NA	NA	NA	0	0.771403	-0.30165	0.472546	-0.63835	0.523246	NA	1.37691
1700061G19Rik	0.632669	-0.0638448	0.526001	-0.121378	0.903392	NA	0.490872	23.9576	-0.568801	0.543767	-1.04604	0.295544	0.999445	3.83214
1700061I17Rik	0.138688	-0.19367	0.377818	-0.512602	0.60823	NA	0.0564853	0.723807	0.0553162	0.470303	0.117618	0.90637	NA	0
1700063A18Rik	0	NA	NA	NA	NA	NA	0	0	NA	NA	NA	NA	NA	0
1700063D05Rik	3.25811	-0.668748	0.583506	-1.14609	0.25176	0.414154	10.8288	4.30777	-0.50389	0.618896	-0.814176	0.415544	NA	0.878405
1700063O14Rik	0.785848	0.101218	0.569682	0.177675	0.858978	NA	0.334292	0.158443	0.0410068	0.317137	0.129303	0.897118	NA	0
1700064J06Rik	0	NA	NA	NA	NA	NA	0	0.0900364	-0.114027	0.30325	-0.376018	0.706904	NA	0
1700064M15Rik	3.53991	0.0954199	0.553175	0.172495	0.863049	0.919909	5.27068	10.4963	0.83508	0.613331	1.36155	0.17334	NA	16.7512
1700065D16Rik	1.8139	0.0866492	0.575323	0.15061	0.880284	0.930046	2.82644	4.83996	0.312393	0.616307	0.506879	0.612239	NA	6.53517
1700065I16Rik	0.936992	-0.17436	0.563978	-0.309161	0.757199	NA	0.233511	3.89287	-0.393829	0.616666	-0.638642	0.523056	NA	4.8627
1700065I17Rik	0.295062	-0.133681	0.492412	-0.271482	0.78602	NA	0.548268	1.44349	0.0741212	0.554612	0.133645	0.893683	NA	3.99228
1700065J11Rik	0.224838	-0.349091	0.427758	-0.816095	0.414446	NA	0.438497	0	NA	NA	NA	NA	NA	0
1700065J18Rik	0	NA	NA	NA	NA	NA	0	0.0741712	0.179024	0.303468	0.589929	0.555238	NA	0
1700065O20Rik	0.0692761	0.29418	0.374007	0.786563	0.431538	NA	0	0.612348	0.0316383	0.421955	0.0749801	0.940231	NA	0
1700066B17Rik	0	NA	NA	NA	NA	NA	0	0.5596	0.038357	0.422771	0.0907275	0.927709	NA	0
1700066B19Rik	3.15965	0.740183	0.558053	1.32637	0.184718	0.335568	0.424559	3.63595	-0.0743154	0.617501	-0.120349	0.904207	NA	0.228376
1700066J24Rik	0.84131	-0.101227	0.561116	-0.180403	0.856836	NA	4.28956	2.41643	-0.536934	0.589042	-0.911538	0.362012	NA	5.55759
1700066M21Rik	171.538	2.50184	0.323975	7.72233	1.14226e-14	6.87711e-13	7.43611	55.6213	1.22059	0.507868	2.40336	0.0162453	0.372976	10.4302
1700066N21Rik	0	NA	NA	NA	NA	NA	0	0	NA	NA	NA	NA	NA	0
1700066O22Rik	1.41859	-0.636782	0.548524	-1.1609	0.245682	0.406928	1.38374	2.13436	0.184593	0.585092	0.315494	0.752387	NA	2.90993
1700067G17Rik	0.634065	0.319969	0.534133	0.599043	0.549144	NA	1.18873	2.61012	0.309781	0.598554	0.517548	0.604773	NA	3.16763
1700067K01Rik	2.9604	-1.14151	0.593751	-1.92254	0.0545377	0.138264	1.72411	5.60136	0.0211741	0.615556	0.0343983	0.97256	NA	2.82612
1700067P10Rik	0.0709008	-0.118389	0.36869	-0.321108	0.748128	NA	0	3.37871	-0.435183	0.612083	-0.710986	0.477093	NA	1.93518
1700069L16Rik	0.884063	0.819921	0.547395	1.49786	0.13417	NA	0.963875	4.49439	0.584974	0.615888	0.949807	0.342211	NA	3.66018
1700069P05Rik	0	NA	NA	NA	NA	NA	0.235755	1.41652	-0.455241	0.533473	-0.853355	0.393463	NA	0.39086
1700071K01Rik	0.0680933	0.289117	0.373428	0.774223	0.438799	NA	0	0	NA	NA	NA	NA	NA	0
1700071M16Rik	0.0677871	-0.13128	0.368154	-0.356589	0.721399	NA	2.40407	3.04396	-0.492374	0.610341	-0.806721	0.419827	NA	1.02769
1700072B07Rik	0.0665044	-0.130336	0.368119	-0.354058	0.723295	NA	0.398735	0.0741712	0.179024	0.303468	0.589929	0.555238	NA	0
1700072O05Rik	0	NA	NA	NA	NA	NA	0	0.0741712	0.179024	0.303468	0.589929	0.555238	NA	0
1700073E17Rik	3.15118	-1.17631	0.596913	-1.97065	0.0487641	0.126827	0.439994	10.1539	0.0199611	0.590809	0.0337861	0.973048	NA	1.42467
1700074H08Rik	0.242077	-0.506467	0.476179	-1.06361	0.287508	NA	0.961623	0.0842715	-0.119759	0.30412	-0.39379	0.693736	NA	0
1700074P13Rik	11.2456	0.573146	0.528347	1.08479	0.278014	0.443014	5.77404	36.5386	-0.430009	0.507659	-0.847043	0.396971	0.999445	23.6553
1700080E11Rik	0.0785253	-0.155615	0.368516	-0.422274	0.672825	NA	0.145141	0	NA	NA	NA	NA	NA	0
1700080N15Rik	0.0665044	-0.130336	0.368119	-0.354058	0.723295	NA	0.417573	0.0842715	-0.119759	0.30412	-0.39379	0.693736	NA	0
1700080O16Rik	6.85384	0.325791	0.564154	0.577486	0.563611	0.702618	2.82872	6.10367	-0.657227	0.618393	-1.0628	0.287873	NA	4.98813
1700081H04Rik	0.187804	0.118221	0.441476	0.267785	0.788865	NA	0.504999	1.25844	-0.0179463	0.535821	-0.0334931	0.973281	NA	0.959778
1700081H22Rik	0.167764	-0.216468	0.393411	-0.550233	0.58216	NA	0	0.0741712	0.179024	0.303468	0.589929	0.555238	NA	0
1700084C01Rik	0.360383	-0.614493	0.506403	-1.21345	0.224959	NA	0.111485	0.158443	0.0410068	0.317137	0.129303	0.897118	NA	0
1700084E18Rik	1.45399	0.125604	0.56034	0.224156	0.822636	0.893989	5.00329	1.60165	0.128888	0.570113	0.226074	0.821144	NA	5.66894
1700084F23Rik	0	NA	NA	NA	NA	NA	0.084755	1.58958	-0.325416	0.555403	-0.58591	0.557936	NA	1.61508
1700084J12Rik	4.69901	2.00233	0.553967	3.61453	0.000300898	0.0020485	2.75282	3.36578	1.04746	0.607194	1.72509	0.084512	NA	0.848795
1700085B03Rik	0.0677871	-0.13128	0.368154	-0.356589	0.721399	NA	0.438352	0.649636	-0.0133719	0.456073	-0.0293197	0.97661	NA	0
1700085C21Rik	0.0709008	-0.118389	0.36869	-0.321108	0.748128	NA	0	0.0741712	0.179024	0.303468	0.589929	0.555238	NA	0
1700086L19Rik	15.1161	2.40171	0.487904	4.92251	8.54422e-07	1.24793e-05	4.2639	38.5332	0.642945	0.523273	1.2287	0.219185	0.999445	48.4076
1700086O06Rik	5.59222	-0.360179	0.564293	-0.638284	0.523289	0.671141	2.27037	1.86223	0.0413487	0.582578	0.0709755	0.943417	NA	0.55931
1700088E04Rik	13.8527	0.00429286	0.514253	0.00834777	0.99334	0.996435	14.425	19.9846	-0.175077	0.554125	-0.315953	0.752038	0.999445	20.209
1700091E21Rik	0	NA	NA	NA	NA	NA	0	0.242714	-0.0213384	0.327269	-0.0652014	0.948014	NA	0
1700091H14Rik	3.10246	-0.574587	0.59728	-0.962007	0.336046	0.502683	7.7994	86.0026	-0.402268	0.459615	-0.875228	0.38145	0.999445	41.614
1700092C02Rik	0.447718	0.43841	0.540824	0.810632	0.417577	NA	1.3616	0.399158	-0.06147	0.383213	-0.160407	0.87256	NA	0
1700092C10Rik	0	NA	NA	NA	NA	NA	0	0.698049	0.109266	0.471954	0.231517	0.816913	NA	0.564515
1700092E19Rik	0	NA	NA	NA	NA	NA	0.136599	0.825373	0.0336564	0.485129	0.0693762	0.94469	NA	0.354501
1700092K14Rik	0.21619	-0.45455	0.459263	-0.989737	0.322303	NA	1.01425	0.0842715	-0.119759	0.30412	-0.39379	0.693736	NA	0
1700092M07Rik	1.25588	-1.21057	0.567388	-2.13358	0.032877	0.0938477	1.75249	1.03493	0.0938421	0.504165	0.186134	0.85234	NA	1.83556
1700093K21Rik	2.66028	-1.25136	0.582941	-2.14664	0.031822	0.0915086	0.561943	17.997	-0.292269	0.56436	-0.517878	0.604544	0.999445	9.15647
1700094D03Rik	16.6429	0.040723	0.455331	0.089436	0.928735	0.95887	3.01154	7.64858	-0.416838	0.608536	-0.684986	0.493353	NA	2.76499
1700094J05Rik	0.204164	0.0466823	0.456067	0.102358	0.918472	NA	10.5915	0.0842715	-0.119759	0.30412	-0.39379	0.693736	NA	3.28434
1700094M24Rik	0.0637228	-0.182781	0.371542	-0.491953	0.622753	NA	0.424959	0.865162	-0.0776937	0.466531	-0.166535	0.867736	NA	0
1700095A21Rik	2.01293	0.40802	0.578959	0.704749	0.480967	0.636207	1.42725	1.17113	-0.38016	0.524153	-0.725285	0.468277	NA	0.838785
1700095B10Rik	0.274074	-0.385205	0.443286	-0.868975	0.384861	NA	0.448154	1.69548	-0.450773	0.558996	-0.806398	0.420013	NA	2.22433
1700095B22Rik	5.13492	-1.34681	0.576165	-2.33754	0.0194114	0.062298	1.33014	1.15985	0.0910369	0.542209	0.1679	0.866662	NA	0.273792
1700096J18Rik	0	NA	NA	NA	NA	NA	0	0.264344	-0.166878	0.326041	-0.511831	0.60877	NA	0.737235
1700096K18Rik	1.72977	0.117698	0.574327	0.204932	0.837626	0.903001	0.706538	1.17571	-0.0217202	0.543316	-0.0399772	0.968111	NA	0.73335
1700097N02Rik	4.10273	1.01315	0.542222	1.86852	0.0616899	0.151667	11.657	1.74682	-0.659699	0.56557	-1.16643	0.24344	NA	4.0697
1700100L14Rik	0.22576	-0.371474	0.439425	-0.845364	0.397908	NA	0.40905	0.158443	0.0410068	0.317137	0.129303	0.897118	NA	0
1700101E01Rik	4.70358	-0.706785	0.53671	-1.31688	0.187878	0.339383	1.18665	2.8546	-0.0167889	0.610232	-0.0275123	0.978051	NA	1.29943
1700101I11Rik	0.819792	0.516424	0.558203	0.925154	0.354886	NA	0.617436	1.84155	-0.338431	0.574765	-0.588817	0.555984	NA	4.14825
1700101O22Rik	0	NA	NA	NA	NA	NA	0	0.238379	0.121402	0.327845	0.370302	0.711157	NA	1.06165
1700102H20Rik	0.572646	-0.21831	0.547721	-0.398579	0.690203	NA	2.06143	2.00324	-0.44189	0.564427	-0.782899	0.433686	NA	3.86887
1700102P08Rik	104.557	0.502044	0.434337	1.15588	0.247728	0.409308	73.5008	71.28	0.102627	0.466763	0.21987	0.825972	0.999445	93.2676
1700104A03Rik	0.0692761	0.29418	0.374007	0.786563	0.431538	NA	2.65749	0.517976	0.216636	0.422583	0.512646	0.608199	NA	4.46598
1700105P06Rik	2.08754	0.543256	0.562468	0.965845	0.334122	0.500707	2.46253	1.1266	0.0325046	0.526589	0.0617268	0.95078	NA	2.90546
1700106J16Rik	0.2765	-0.457067	0.464923	-0.983103	0.325557	NA	0.167901	1.94675	-0.66215	0.574367	-1.15284	0.248978	NA	1.45697
1700108F19Rik	0.477345	0.142963	0.544765	0.26243	0.79299	NA	0.314243	3.50576	-0.464309	0.615366	-0.754526	0.450534	NA	3.37857
1700108J01Rik	3.1554	0.526894	0.540144	0.97547	0.329327	0.495735	7.5662	8.35067	0.191051	0.603312	0.316671	0.751493	NA	20.0402
1700109F18Rik	2.58773	-0.0364002	0.57064	-0.0637884	0.949139	0.970912	1.94173	10.1745	0.0399539	0.594955	0.0671545	0.946459	NA	16.5243
1700109G14Rik	0.213408	-0.480398	0.46586	-1.03121	0.302444	NA	0.166651	1.28162	-0.167026	0.547239	-0.305216	0.760201	NA	2.16792
1700109G15Rik	0	NA	NA	NA	NA	NA	0	0.337086	-0.177437	0.332279	-0.534001	0.593341	NA	0
1700109H08Rik	3.48964	-0.586793	0.586458	-1.00057	0.317034	0.483147	2.58114	4.85147	-0.361035	0.616731	-0.585401	0.558278	NA	5.49644
1700109I08Rik	0.0665044	-0.130336	0.368119	-0.354058	0.723295	NA	0.498785	0	NA	NA	NA	NA	NA	0
1700110C19Rik	1.27554	-0.275426	0.593785	-0.463849	0.642756	0.765593	0.593303	1.01788	-0.383506	0.509012	-0.753433	0.45119	NA	3.28497
1700110I01Rik	6.35491	0.596917	0.543614	1.09805	0.272181	0.436986	1.2903	0.679368	-0.3898	0.448194	-0.869713	0.384457	NA	1.13074
1700110K17Rik	0.867475	0.456956	0.540017	0.846188	0.397448	NA	5.98101	6.95965	-0.141047	0.616468	-0.228799	0.819025	NA	10.9106
1700110M21Rik	0.0677871	-0.13128	0.368154	-0.356589	0.721399	NA	0.248805	21.4233	-0.262003	0.551764	-0.474846	0.634897	0.999445	7.72846
1700111N16Rik	0.466949	0.0148997	0.541465	0.0275175	0.978047	NA	0.181185	1.95531	-0.895696	0.560836	-1.59707	0.11025	NA	1.05151
1700112E06Rik	0.821508	1.05935	0.54544	1.9422	0.0521129	NA	0.438869	2.43658	-0.643439	0.586434	-1.09721	0.272552	NA	1.20806
1700112H15Rik	3.5527	0.210842	0.529284	0.398353	0.69037	0.802439	1.34537	0.608012	0.158724	0.455784	0.348244	0.727657	NA	0.395888
1700112J05Rik	0.0709008	-0.118389	0.36869	-0.321108	0.748128	NA	0.725177	1.9537	0.153791	0.585988	0.262448	0.792976	NA	2.1619
1700113A16Rik	5.04461	0.186287	0.551583	0.337732	0.735565	0.834254	5.43597	2.23951	0.208678	0.593299	0.351725	0.725045	NA	0.61235
1700113H08Rik	0.823093	-0.126106	0.56757	-0.222187	0.824169	NA	0.458305	4.22551	0.0324348	0.613938	0.0528308	0.957867	NA	4.87505
1700119H24Rik	0.115425	0.104722	0.382997	0.273427	0.784525	NA	0.516922	0	NA	NA	NA	NA	NA	0
1700120C14Rik	0.774009	-0.911358	0.539905	-1.688	0.0914119	NA	8.16617	0.164208	0.0429001	0.317683	0.135041	0.89258	NA	1.78824
1700120E14Rik	0.953626	-0.317659	0.413799	-0.767665	0.442686	NA	1.78499	3.79291	-0.255818	0.617716	-0.414135	0.678775	NA	1.1398
1700120G07Rik	0.673558	-0.400073	0.5415	-0.738824	0.460014	NA	0.606792	4.5756	0.0699674	0.617205	0.113362	0.909744	NA	2.49724
1700120K04Rik	0.172765	0.0342665	0.453599	0.0755436	0.939782	NA	0.284415	0.0842715	-0.119759	0.30412	-0.39379	0.693736	NA	0.596095
1700121L16Rik	0.187924	-0.218138	0.40774	-0.534991	0.592656	NA	0.397052	0.551836	-0.0426327	0.421727	-0.101091	0.919478	NA	0
1700121N20Rik	0.189428	-0.28058	0.416288	-0.674003	0.500309	NA	0.206688	0.541736	0.0878073	0.419754	0.209188	0.834302	NA	0
1700122O11Rik	0.232358	-0.305913	0.416822	-0.733916	0.463	NA	0.5836	0.631772	0.052373	0.459287	0.114031	0.909213	NA	1.45277
1700123I01Rik	57.608	-0.525247	0.347772	-1.51032	0.130962	0.263227	17.2196	24.5569	-0.374882	0.533863	-0.702206	0.482551	0.999445	12.1235
1700123K08Rik	0.141802	-0.174317	0.372309	-0.468205	0.639638	NA	0	3.29438	-0.736301	0.610779	-1.20551	0.228006	NA	2.82859
1700123L14Rik	22.729	0.459635	0.519236	0.885215	0.376041	0.542002	11.005	227.548	-0.273584	0.440805	-0.620647	0.534832	0.999445	148.99
1700123M08Rik	5.12951	-0.568867	0.562796	-1.01079	0.312118	0.478181	1.78037	3.06307	-0.741692	0.602305	-1.23142	0.218164	NA	1.68267
1700123O12Rik	0	NA	NA	NA	NA	NA	0.26503	0.687948	0.248331	0.472625	0.525429	0.599285	NA	0
1700123O20Rik	34.5513	2.22498	0.424595	5.24025	1.60358e-07	2.87115e-06	11.8511	13.7995	0.591212	0.570745	1.03586	0.300267	NA	7.69153
1700123O21Rik	0.0637228	-0.182781	0.371542	-0.491953	0.622753	NA	0	0	NA	NA	NA	NA	NA	0
1700125G02Rik	0.216372	-0.25888	0.410882	-0.630061	0.528655	NA	0.434557	0.324987	-0.182596	0.338725	-0.539068	0.58984	NA	0.62855
1700125G22Rik	0.703568	-0.063918	0.551229	-0.115955	0.907688	NA	0.550282	4.80337	-0.524657	0.617497	-0.849651	0.395519	NA	6.91107
1700125H03Rik	0	NA	NA	NA	NA	NA	0.709609	0.0900364	-0.114027	0.30325	-0.376018	0.706904	NA	0.68443
1700125H20Rik	3.31757	-0.150834	0.553089	-0.272712	0.785075	0.869647	1.98792	8.36649	-0.404029	0.605085	-0.667723	0.50431	NA	10.356
1700126H18Rik	0	NA	NA	NA	NA	NA	0	0	NA	NA	NA	NA	NA	0
1700128A07Rik	0.0476381	0.250567	0.37088	0.675603	0.499293	NA	0	0.0741712	0.179024	0.303468	0.589929	0.555238	NA	0
1700128F08Rik	6.57233	-0.272612	0.573451	-0.475388	0.63451	0.759426	14.1446	4.79557	-0.0161252	0.615751	-0.0261879	0.979107	NA	5.67888
1700129C05Rik	6.00918	1.76231	0.528344	3.33554	0.000851352	0.00493624	1.96438	20.0972	-0.0856123	0.545192	-0.157031	0.87522	0.999445	15.7747
1810006J02Rik	0.0507405	-0.117888	0.367814	-0.320509	0.748582	NA	0.0480765	0	NA	NA	NA	NA	NA	0.452566
1810007C17Rik	0.117023	-0.121137	0.368784	-0.328476	0.742551	NA	0	0	NA	NA	NA	NA	NA	0
1810007D17Rik	0.180746	-0.283978	0.405353	-0.70057	0.483572	NA	0	0.248479	-0.0229	0.330276	-0.0693358	0.944722	NA	0.834725
1810007I06Rik	0.0785253	-0.155615	0.368516	-0.422274	0.672825	NA	5.62599	0.832499	-0.258291	0.479657	-0.53849	0.590239	NA	0
1810008I18Rik	0.252804	0.11337	0.462681	0.245029	0.806434	NA	0.198478	0.0741712	0.179024	0.303468	0.589929	0.555238	NA	0
1810009A15Rik	45.6435	0.0429195	0.392301	0.109405	0.912882	0.949692	61.8715	40.9837	-0.0999277	0.502559	-0.198838	0.84239	0.999445	52.1171
1810009J06Rik	0	NA	NA	NA	NA	NA	0.15189	0	NA	NA	NA	NA	NA	0
1810010D01Rik	0.285011	0.45599	0.495261	0.920707	0.357203	NA	0.232882	0.409259	-0.254532	0.384595	-0.661818	0.508088	NA	1.17416
1810010H24Rik	0.52921	-0.0555469	0.542938	-0.102308	0.918512	NA	0.861859	0.234951	-0.148828	0.312627	-0.476057	0.634034	NA	0.71383
1810011H11Rik	0.0507405	-0.117888	0.367814	-0.320509	0.748582	NA	0	0.818971	-0.385886	0.445705	-0.865787	0.386607	NA	0
1810011O10Rik	1.87537	-0.505242	0.588141	-0.859049	0.390313	0.555117	0.706673	0.594484	0.0606088	0.430467	0.140798	0.88803	NA	0
1810012K16Rik	0.341861	-0.4641	0.465739	-0.996481	0.319016	NA	0	1.09144	0.0317724	0.536128	0.0592626	0.952743	NA	2.76998
1810013A23Rik	0.17025	-0.226816	0.394591	-0.574813	0.565418	NA	0.639885	0	NA	NA	NA	NA	NA	0
1810013L24Rik	376.823	0.782627	0.206496	3.79004	0.000150626	0.00113357	27.0393	103.374	0.421266	0.475695	0.885579	0.375845	0.999445	27.4935
1810014B01Rik	11.1288	0.327609	0.478192	0.6851	0.493281	0.646962	3.15275	2.10369	-0.204811	0.5777	-0.354528	0.722943	NA	2.13544
1810018F18Rik	0.101481	-0.173467	0.370138	-0.468657	0.639315	NA	0	1.0389	-0.152387	0.510795	-0.298333	0.765449	NA	0.53205
1810019D21Rik	0.374081	0.0251097	0.499349	0.0502848	0.959895	NA	0.167257	0.409259	-0.254532	0.384595	-0.661818	0.508088	NA	0.213264
1810019J16Rik	10.9982	-0.358796	0.492547	-0.728451	0.466338	0.62293	2.5675	2.89387	-0.488932	0.604642	-0.808631	0.418727	NA	1.44071
1810020O05Rik	0.727374	0.246332	0.555823	0.443185	0.657632	NA	0.799906	6.32714	0.0302897	0.617059	0.0490872	0.96085	NA	2.18196
1810021B22Rik	0.712237	0.916628	0.544974	1.68197	0.0925754	NA	0.157753	0.164208	0.0429001	0.317683	0.135041	0.89258	NA	0
1810022K09Rik	41.1616	-0.0425251	0.403604	-0.105364	0.916087	0.951688	148.034	22.4028	0.559455	0.55778	1.003	0.315859	0.999445	36.0923
1810024B03Rik	3.43963	-0.215939	0.527771	-0.409153	0.682428	0.796519	0.381493	2.04253	-0.322709	0.58254	-0.553969	0.5796	NA	0.846493
1810026B05Rik	22.5587	-1.00173	0.434664	-2.30461	0.0211884	0.0667651	3.35529	8.30382	0.227723	0.601307	0.378714	0.7049	NA	3.18502
1810026J23Rik	270.25	0.885053	0.224699	3.93884	8.18772e-05	0.000673374	15.8836	44.2441	0.869934	0.516892	1.68301	0.0923733	0.931442	7.85299
1810030O07Rik	63.6377	-0.377361	0.347999	-1.08437	0.278199	0.443175	12.9357	9.29869	-0.0748862	0.598718	-0.125078	0.900462	NA	4.1117
1810032O08Rik	8.72333	-0.193984	0.534247	-0.363098	0.716531	0.821062	2.80967	3.07274	-0.251658	0.608512	-0.413563	0.679194	NA	2.11277
1810033B17Rik	0.117023	-0.121137	0.368784	-0.328476	0.742551	NA	0	0.0900364	-0.114027	0.30325	-0.376018	0.706904	NA	0.262878
1810034E14Rik	3.58608	-0.73085	0.602635	-1.21276	0.225223	0.384155	2.17881	2.44122	0.080715	0.591333	0.136497	0.891428	NA	0.904417
1810035I16Rik	4.67241	-0.120807	0.55188	-0.2189	0.826728	0.896584	27.3295	0.248479	-0.0229	0.330276	-0.0693358	0.944722	NA	1.13536
1810037I17Rik	25.6617	-0.481256	0.484597	-0.993105	0.320659	0.487197	23.8853	9.18481	-0.168824	0.609707	-0.276893	0.781862	NA	18.2203
1810041L15Rik	5.62308	0.135336	0.540777	0.250262	0.802384	0.881627	0.304331	4.85002	0.485469	0.615317	0.788974	0.430127	NA	0.189755
1810043G02Rik	28.9185	0.627792	0.437138	1.43614	0.150962	0.290222	7.14392	13.1113	0.313374	0.580434	0.539896	0.589269	NA	9.68115
1810043H04Rik	14.0214	0.406701	0.537413	0.756774	0.449185	0.607671	36.2051	9.93785	0.349668	0.60886	0.5743	0.565765	NA	24.7816
1810044D09Rik	6.23522	0.591144	0.562247	1.0514	0.293076	0.4591	14.5476	14.3658	-0.827783	0.602249	-1.37449	0.169291	NA	52.1416
1810046K07Rik	0.209589	-0.26624	0.411488	-0.647018	0.51762	NA	0.539836	0.768792	-0.0514798	0.477455	-0.107821	0.914137	NA	0.810945
1810053B23Rik	0.563268	-0.489607	0.478899	-1.02236	0.30661	NA	1.40612	2.49868	0.240512	0.6009	0.400254	0.68897	NA	0
1810055G02Rik	102.12	-0.642189	0.268047	-2.39581	0.0165839	0.055212	19.543	78.4784	-0.00902367	0.466225	-0.0193548	0.984558	0.999445	25.1643
1810058I24Rik	45.4012	-0.698817	0.358717	-1.9481	0.0514031	0.131971	32.112	12.3954	0.777991	0.583795	1.33264	0.182649	NA	13.2287
1810062G17Rik	0.557671	-0.263305	0.528423	-0.498285	0.618283	NA	0.377718	1.49303	-0.65893	0.522962	-1.26	0.207671	NA	0.332651
1810062O18Rik	4.10701	0.136931	0.535629	0.255646	0.798224	0.878782	2.16959	3.41111	-0.286784	0.61414	-0.466968	0.640523	NA	1.08429
1810064F22Rik	8.18117	-0.576312	0.5243	-1.0992	0.271679	0.436491	1.59563	1.54891	0.171655	0.568366	0.302014	0.762641	NA	0.903682
1810065E05Rik	0.234047	-0.230217	0.403395	-0.570699	0.568204	NA	0.274823	0	NA	NA	NA	NA	NA	0
2010001E11Rik	9.10837	-0.068397	0.503575	-0.135823	0.891961	0.938162	1.42859	0.380956	0.254403	0.367192	0.692833	0.488414	NA	0
2010001M06Rik	0.254429	-0.304416	0.437124	-0.696406	0.486174	NA	0.332863	0.234951	-0.148828	0.312627	-0.476057	0.634034	NA	0
2010002M12Rik	5.5341	1.29399	0.562315	2.30119	0.0213808	0.0672578	1.30992	5.93219	0.0861534	0.612052	0.140762	0.888058	NA	1.33827
2010003K11Rik	0.407477	-0.253656	0.521309	-0.486576	0.626559	NA	0.322542	0.234951	-0.148828	0.312627	-0.476057	0.634034	NA	0.923582
2010003O02Rik	2.7545	0.580686	0.578333	1.00407	0.315346	0.481582	12.5613	0.714731	0.48927	0.460102	1.06339	0.287604	NA	1.12163
2010005H15Rik	0.6749	-0.582412	0.556855	-1.0459	0.295609	NA	1.17176	0.415024	-0.229448	0.370149	-0.619882	0.535336	NA	1.62447
2010009K17Rik	0.0680933	0.289117	0.373428	0.774223	0.438799	NA	0	0.349433	0.3592	0.353432	1.01632	0.309477	NA	1.48515
2010010A06Rik	0.137405	-0.192214	0.377056	-0.509775	0.610209	NA	0.420869	0	NA	NA	NA	NA	NA	0
2010012O05Rik	31.2328	0.49192	0.398653	1.23395	0.21722	0.374554	7.66318	10.3714	0.249303	0.590966	0.421856	0.67313	NA	3.45136
2010015L04Rik	246.649	0.8286	0.303285	2.73208	0.0062936	0.0254879	24.7798	304.621	-0.526526	0.446916	-1.17813	0.238744	0.999445	46.2099
2010016I18Rik	0.571876	0.0682476	0.563245	0.121169	0.903558	NA	0.0526475	0	NA	NA	NA	NA	NA	0
2010106C02Rik	0.562928	-0.398259	0.539345	-0.738413	0.460264	NA	0.218202	0.275262	0.27472	0.321914	0.853397	0.393439	NA	0
2010106E10Rik	0	NA	NA	NA	NA	NA	0	0	NA	NA	NA	NA	NA	0
2010107E04Rik	33.514	-0.18993	0.511518	-0.371306	0.71041	0.817134	184.804	9.98716	0.598387	0.615458	0.972263	0.33092	NA	24.074
2010107G12Rik	1.01906	-0.559417	0.585312	-0.955757	0.339195	NA	0.156765	2.04746	0.202955	0.587628	0.345381	0.729808	NA	0.483151
2010107G23Rik	6.10317	-1.36245	0.599844	-2.27134	0.0231266	0.0715351	2.02573	1.93411	0.186418	0.581702	0.32047	0.748612	NA	1.61369
2010109A12Rik	3.87354	0.449151	0.546823	0.821383	0.411428	0.57426	7.90099	17.5282	0.206618	0.574667	0.359543	0.719189	0.999445	15.8173
2010109I03Rik	13.9252	-0.0875559	0.475424	-0.184164	0.853885	0.913846	3.50067	1.4744	0.289647	0.560281	0.516967	0.60518	NA	0.153142
2010111I01Rik	25.2984	-0.225312	0.417704	-0.539405	0.589607	0.723152	3.30748	13.497	-0.331607	0.572588	-0.579137	0.562497	NA	2.64491
2010204K13Rik	6.32109	-0.782435	0.605756	-1.29167	0.196473	0.349613	11.8083	2.15197	-0.12707	0.584992	-0.217217	0.828039	NA	2.98134
2010300C02Rik	14.3839	-0.686025	0.471965	-1.45355	0.14607	0.283723	1.19473	2.77703	0.236533	0.606243	0.390161	0.696417	NA	0.12935
2010308F09Rik	0.0665044	-0.130336	0.368119	-0.354058	0.723295	NA	0	0.668292	-0.337404	0.424319	-0.795164	0.426518	NA	0
2010310C07Rik	0.259454	-0.420456	0.453759	-0.926606	0.354131	NA	0.221905	0.0842715	-0.119759	0.30412	-0.39379	0.693736	NA	0
2010315B03Rik	31.0223	-0.240952	0.39924	-0.603528	0.546157	0.689096	5.69813	4.45853	0.700066	0.615009	1.1383	0.254995	NA	1.11691
2010320M18Rik	7.99095	0.0174288	0.535957	0.0325191	0.974058	0.984733	7.50261	3.36943	0.717796	0.611255	1.1743	0.240275	NA	4.94418
2200002D01Rik	2.30732	-0.331728	0.58074	-0.571216	0.567853	0.706257	2.4386	7.96982	-0.323385	0.612626	-0.527867	0.597591	NA	1.29228
2200002J24Rik	0.625579	-0.676256	0.514215	-1.31512	0.188469	NA	0.718893	0.148342	0.247025	0.315259	0.783562	0.433297	NA	0
2210010C04Rik	0.42745	0.0803672	0.50629	0.158738	0.873876	NA	0.0711602	2.48066	0.497622	0.596735	0.833908	0.404333	NA	0.4869
2210013O21Rik	6.74949	-1.24204	0.60673	-2.04711	0.0406476	0.111007	7.80747	0.814182	-0.223401	0.471554	-0.473755	0.635674	NA	2.94352
2210015D19Rik	39.7333	0.464808	0.379727	1.22406	0.220931	0.37913	8.30806	18.4411	0.388261	0.559448	0.694008	0.487677	0.999445	6.39179
2210016F16Rik	38.8249	-0.0289357	0.361424	-0.0800603	0.936189	0.963338	9.16728	10.5708	-0.198328	0.589069	-0.336681	0.736358	NA	3.10552
2210016L21Rik	32.0848	0.112595	0.386651	0.291205	0.770894	0.859038	10.9537	5.04876	0.423898	0.615614	0.688577	0.491089	NA	2.65198
2210018M11Rik	511.743	-0.159496	0.187169	-0.852147	0.394133	0.558535	24.8365	81.7595	0.101032	0.477366	0.211644	0.832385	0.999445	13.2975
2210019I11Rik	0.136044	0.150276	0.388198	0.387111	0.698674	NA	0.156699	0.0842715	-0.119759	0.30412	-0.39379	0.693736	NA	0
2210039B01Rik	24.3676	-0.508554	0.419541	-1.21217	0.225448	0.384373	20.3136	16.2438	0.108823	0.573971	0.189596	0.849625	NA	21.7886
2210404J11Rik	38.9957	-0.929546	0.374305	-2.48339	0.0130139	0.0457708	7.11082	8.51894	-0.243459	0.600141	-0.40567	0.684985	NA	2.37683
2210404O07Rik	65.7801	1.37472	0.523605	2.62548	0.0086526	0.0329597	122.69	187.046	-0.180263	0.457286	-0.394202	0.693432	0.999445	620.945
2210404O09Rik	15.668	-0.0615365	0.445443	-0.138147	0.890124	0.936804	2.64866	3.54268	0.166914	0.613975	0.271859	0.785731	NA	1.87574
2210407C18Rik	0	NA	NA	NA	NA	NA	0	0.0741712	0.179024	0.303468	0.589929	0.555238	NA	0
2210408F21Rik	0.914916	0.357788	0.570604	0.627033	0.530638	NA	1.00369	0.657738	-0.240918	0.463351	-0.519946	0.603101	NA	1.60211
2210408I21Rik	21.6988	0.734705	0.425906	1.72504	0.0845205	0.19087	3.15391	23.6852	-0.181209	0.530716	-0.341443	0.73277	0.999445	5.62983
2210409D07Rik	0	NA	NA	NA	NA	NA	0	0	NA	NA	NA	NA	NA	0
2210409E12Rik	0.134019	-0.155418	0.368493	-0.421766	0.673196	NA	0.564887	0.794551	-0.0656449	0.468328	-0.140168	0.888527	NA	2.4497
2210414B05Rik	0	NA	NA	NA	NA	NA	0	0	NA	NA	NA	NA	NA	0
2210416O15Rik	0.442574	-0.42873	0.468702	-0.914717	0.36034	NA	0.335244	0.58402	-0.253147	0.381695	-0.663219	0.50719	NA	0
2210417A02Rik	0.664056	0.200212	0.560568	0.357159	0.720973	NA	0.483495	0.248479	-0.0229	0.330276	-0.0693358	0.944722	NA	0.58725
2210417K05Rik	0.775542	-1.11135	0.567776	-1.95737	0.0503037	NA	0.54645	0.67442	0.197719	0.468445	0.422074	0.672971	NA	2.10431
2210420H20Rik	0.533604	-0.164434	0.518318	-0.317246	0.751057	NA	1.34414	0.993279	-0.547203	0.49707	-1.10086	0.270959	NA	0.504845
2300002M23Rik	0	NA	NA	NA	NA	NA	0.18574	0	NA	NA	NA	NA	NA	0
2300003K06Rik	0.0680933	0.289117	0.373428	0.774223	0.438799	NA	0	0.0741712	0.179024	0.303468	0.589929	0.555238	NA	0.329485
2300005B03Rik	0.110225	0.153385	0.387796	0.395529	0.692452	NA	0	0	NA	NA	NA	NA	NA	0
2300009A05Rik	7.0487	0.0712267	0.555751	0.128163	0.89802	0.941314	9.36498	7.91261	-0.272328	0.608003	-0.447905	0.654222	NA	12.5485
2310001H17Rik	0.233491	-0.388099	0.445625	-0.87091	0.383803	NA	0.459826	0	NA	NA	NA	NA	NA	0
2310001K24Rik	0	NA	NA	NA	NA	NA	0.27707	0.0900364	-0.114027	0.30325	-0.376018	0.706904	NA	1.92027
2310002D06Rik	0	NA	NA	NA	NA	NA	0	8.94573	-0.0453239	0.616927	-0.0734672	0.941434	NA	18.1716
2310002F09Rik	0.440498	-0.799402	0.523891	-1.5259	0.127036	NA	0.0422727	1.51666	-0.721044	0.534416	-1.34922	0.177267	NA	0.223764
2310002J15Rik	0.576215	-0.0461703	0.558823	-0.0826207	0.934153	NA	0.1232	0.0741712	0.179024	0.303468	0.589929	0.555238	NA	1.18259
2310002L09Rik	0.20492	-0.299421	0.413841	-0.723517	0.469362	NA	0.0575307	0.0741712	0.179024	0.303468	0.589929	0.555238	NA	0
2310003H01Rik	65.1467	-0.807287	0.326286	-2.47417	0.0133546	0.0467324	4.98687	31.6116	-0.352478	0.518233	-0.680153	0.496407	0.999445	9.30609
2310005A03Rik	0.259047	-0.332883	0.435223	-0.764855	0.444358	NA	0.773398	0.554173	-0.282326	0.399928	-0.705942	0.480224	NA	0.210528
2310005E17Rik	0	NA	NA	NA	NA	NA	0	0.586995	-0.0781878	0.441028	-0.177285	0.859284	NA	0.500125
2310005G13Rik	1.75726	-0.0124238	0.590337	-0.0210453	0.983209	0.99024	0.308438	1.18111	-0.467653	0.524858	-0.891009	0.372924	NA	0.278031
2310007B03Rik	0.39191	0.234295	0.52097	0.449729	0.652906	NA	0.114529	0	NA	NA	NA	NA	NA	0
2310007L24Rik	0.0785253	-0.155615	0.368516	-0.422274	0.672825	NA	0	0.818971	-0.385886	0.445705	-0.865787	0.386607	NA	0
2310008H04Rik	69.3708	-0.483118	0.292121	-1.65383	0.0981624	0.213692	9.45746	21.3798	-0.0364224	0.539092	-0.0675624	0.946134	0.999445	7.32438
2310008N11Rik	0.133009	-0.191567	0.372218	-0.514664	0.606788	NA	0.80386	0	NA	NA	NA	NA	NA	0
2310009A05Rik	5.54966	0.291199	0.567846	0.512813	0.608082	0.738917	14.0541	3.51157	0.496923	0.612128	0.811796	0.416908	NA	5.96896
2310009B15Rik	4.48757	-0.952012	0.619539	-1.53665	0.12438	0.253653	10.625	2.89055	-0.133837	0.602726	-0.222052	0.824273	NA	5.4177
2310010J17Rik	7.29879	1.01667	0.574391	1.76999	0.076728	0.178653	17.8881	3.77383	0.0656723	0.613803	0.106992	0.914795	NA	7.46672
2310011J03Rik	15.3091	0.386683	0.467571	0.827003	0.408235	0.571588	4.86854	5.47035	-0.223318	0.618171	-0.361256	0.717908	NA	2.21291
2310014F07Rik	0.230859	-0.421254	0.450519	-0.935042	0.349767	NA	0.150476	0.0842715	-0.119759	0.30412	-0.39379	0.693736	NA	0
2310014L17Rik	764.068	-1.10604	0.475729	-2.32494	0.0200753	0.0639476	211.04	1531.1	-0.493939	0.428759	-1.15202	0.249313	0.999445	1018.93
2310015A10Rik	21.3723	0.56964	0.437916	1.3008	0.193328	0.345731	2.42094	3.92779	0.496798	0.614416	0.808569	0.418763	NA	0.574015
2310015B20Rik	0.729747	-0.655165	0.559413	-1.17117	0.241532	NA	0.590805	0.0741712	0.179024	0.303468	0.589929	0.555238	NA	0
2310015D24Rik	0.198922	-0.325188	0.421359	-0.771761	0.440256	NA	0.0366225	0.661166	-0.000829348	0.457559	-0.00181255	0.998554	NA	0
2310016D03Rik	0.306452	-0.362588	0.451941	-0.802291	0.422385	NA	0.200884	0.0900364	-0.114027	0.30325	-0.376018	0.706904	NA	0.188595
2310020H05Rik	0	NA	NA	NA	NA	NA	0	0	NA	NA	NA	NA	NA	0
2310022A10Rik	62.8988	1.16597	0.346621	3.36381	0.000768748	0.00452923	7.52183	21.7543	0.00394479	0.540657	0.0072963	0.994178	0.999445	7.66993
2310022B05Rik	92.0743	0.324103	0.271839	1.19226	0.23316	0.392808	11.7836	26.3242	0.564431	0.528238	1.06852	0.285288	0.999445	10.4376
2310030A07Rik	0.328548	-0.191754	0.492214	-0.389574	0.696852	NA	0.475605	0.439469	0.286047	0.398498	0.717812	0.472873	NA	0.520985
2310030G06Rik	1.57675	-0.395676	0.592189	-0.668159	0.504032	0.656178	0.86726	0.911982	-0.208701	0.502969	-0.414938	0.678187	NA	1.34003
2310033P09Rik	127.029	0.082707	0.305119	0.271065	0.786341	0.87024	31.1701	50.8693	0.0871053	0.500142	0.174161	0.861739	0.999445	28.7914
2310034C09Rik	0	NA	NA	NA	NA	NA	0.134076	0.0900364	-0.114027	0.30325	-0.376018	0.706904	NA	0.32034
2310034G01Rik	0.425519	-0.491397	0.478878	-1.02614	0.304824	NA	0.33516	0.644209	-0.363707	0.437829	-0.830706	0.40614	NA	2.44549
2310034O05Rik	0.0665044	-0.130336	0.368119	-0.354058	0.723295	NA	0.217128	0.579231	-0.149766	0.432324	-0.346421	0.729026	NA	0.708265
2310035C23Rik	416.364	0.919441	0.199593	4.60659	4.09336e-06	4.85478e-05	17.155	59.3804	1.11742	0.517877	2.15769	0.0309521	0.530045	9.53622
2310036O22Rik	63.8423	-0.104	0.315777	-0.329344	0.741895	0.839101	54.9109	28.0451	0.142967	0.541054	0.264238	0.791597	0.999445	36.05
2310039H08Rik	4.40229	-0.501965	0.600793	-0.835505	0.403434	0.567467	4.66361	3.94869	-1.02973	0.616436	-1.67046	0.0948277	NA	5.14323
2310039L15Rik	26.99	-0.505205	0.387272	-1.30452	0.192055	0.344249	45.8229	2.61368	-0.539038	0.594681	-0.906432	0.364707	NA	16.7934
2310040G24Rik	0.252819	-0.362541	0.436827	-0.829943	0.406571	NA	1.05376	0.348616	-0.204495	0.352692	-0.579811	0.562042	NA	0
2310042D19Rik	0.383954	-0.656144	0.507561	-1.29274	0.196101	NA	0.635748	1.39312	0.0247023	0.540177	0.04573	0.963525	NA	0.782035
2310042E22Rik	0.0665044	-0.130336	0.368119	-0.354058	0.723295	NA	0.270917	0.359533	0.180256	0.35	0.515017	0.606541	NA	0
2310043L19Rik	0	NA	NA	NA	NA	NA	0	0.0900364	-0.114027	0.30325	-0.376018	0.706904	NA	0.446999
2310043O21Rik	0.209589	-0.26624	0.411488	-0.647018	0.51762	NA	0	0	NA	NA	NA	NA	NA	0
2310044G17Rik	196.636	1.43875	0.255097	5.64004	1.70012e-08	3.83111e-07	13.0987	66.0634	-0.0324541	0.495464	-0.0655025	0.947774	0.999445	17.0374
2310045N01Rik	15.9602	-0.304954	0.50423	-0.604791	0.545318	0.688423	24.2572	20.6151	-0.291095	0.54884	-0.530382	0.595847	0.999445	28.6679
2310047M10Rik	21.1129	0.823887	0.429522	1.91815	0.0550923	0.139423	4.73159	9.82831	-0.0253185	0.597951	-0.0423421	0.966226	NA	5.48625
2310050B05Rik	0.494984	-1.01763	0.547416	-1.85897	0.063032	NA	1.41643	2.15322	-0.526231	0.575585	-0.914255	0.360583	NA	0
2310050C09Rik	0	NA	NA	NA	NA	NA	0	0	NA	NA	NA	NA	NA	0
2310057J18Rik	0	NA	NA	NA	NA	NA	0	0	NA	NA	NA	NA	NA	0
2310057M21Rik	34.569	0.0745521	0.372367	0.200212	0.841315	0.905617	8.02401	10.7857	-0.0555319	0.590706	-0.0940094	0.925102	NA	5.19041
2310057N15Rik	0.0409493	-0.15729	0.369231	-0.425994	0.670112	NA	0	0.0842715	-0.119759	0.30412	-0.39379	0.693736	NA	0.584565
2310061I04Rik	43.6791	-0.11693	0.405168	-0.288596	0.772891	0.86061	18.4168	16.6876	-0.277355	0.563309	-0.492368	0.622459	0.999445	13.6882
2310061J03Rik	4.23881	0.245342	0.576058	0.425898	0.670182	0.787974	1.58997	3.82825	0.0566214	0.614578	0.0921304	0.926594	NA	3.02497
2310061N02Rik	0	NA	NA	NA	NA	NA	0.329095	0	NA	NA	NA	NA	NA	0
2310065F04Rik	0	NA	NA	NA	NA	NA	0.123479	0.668292	-0.337404	0.424319	-0.795164	0.426518	NA	0.41877
2310067B10Rik	124.829	-1.04627	0.254013	-4.11895	3.80603e-05	0.00034663	6.14349	73.7516	-0.650109	0.47862	-1.3583	0.174369	0.999445	9.4149
2310068J16Rik	2.44989	-0.391683	0.580519	-0.674713	0.499858	0.65255	1.47748	0.995641	0.0606255	0.511824	0.11845	0.905711	NA	0.265651
2310069B03Rik	0.464324	0.0838599	0.51272	0.163559	0.870078	NA	0	0.60286	-0.207205	0.44057	-0.47031	0.638133	NA	0
2310069G16Rik	0	NA	NA	NA	NA	NA	0.216196	0	NA	NA	NA	NA	NA	0.353459
2310079G19Rik	0	NA	NA	NA	NA	NA	0	0.58402	-0.253147	0.381695	-0.663219	0.50719	NA	0
2310081J21Rik	1.7836	0.784056	0.585649	1.33878	0.180642	0.330715	0.292687	0.148342	0.247025	0.315259	0.783562	0.433297	NA	0
2410002F23Rik	150.357	0.0854412	0.245808	0.347593	0.728146	0.829118	31.421	23.2951	0.595099	0.548655	1.08465	0.278077	0.999445	13.8325
2410003L11Rik	0.895733	-0.767782	0.572798	-1.34041	0.180113	NA	0.658089	0	NA	NA	NA	NA	NA	0
2410004B18Rik	49.4909	1.67952	0.356069	4.71684	2.39531e-06	3.07264e-05	16.7766	17.3795	0.769261	0.554982	1.3861	0.165716	0.999445	10.242
2410004I01Rik	0.623244	-0.530665	0.485258	-1.09357	0.274142	NA	1.09963	0.324987	-0.182596	0.338725	-0.539068	0.58984	NA	0
2410004N09Rik	3.91879	0.180055	0.598158	0.301016	0.763403	0.854461	13.6208	3.44988	-0.0535504	0.612911	-0.0873706	0.930377	NA	7.74663
2410004P03Rik	2.95581	-0.252515	0.583157	-0.433014	0.665005	0.783873	1.36842	3.13352	-0.306823	0.612158	-0.501216	0.616219	NA	1.2577
2410006H16Rik	10.4818	0.496758	0.538267	0.922884	0.356067	0.522378	16.9321	6.17546	0.0498377	0.615371	0.0809881	0.935451	NA	11.319
2410007B07Rik	0.513133	0.0399053	0.524745	0.076047	0.939382	NA	0.852133	3.68436	-0.0224353	0.615836	-0.0364307	0.970939	NA	0.290749
2410012E07Rik	0.967289	-0.503148	0.587068	-0.857051	0.391417	NA	0.342267	0.800315	-0.0651575	0.488669	-0.133337	0.893927	NA	0.78618
2410012M07Rik	6.18783	-0.653242	0.535659	-1.21951	0.222651	0.381008	1.27183	0.180073	-0.148866	0.313885	-0.47427	0.635307	NA	0.159583
2410015M20Rik	21.411	0.153155	0.522458	0.293143	0.769413	0.858135	28.1313	12.5385	-0.203221	0.592672	-0.342889	0.731682	NA	26.1424
2410016O06Rik	27.7865	0.44119	0.385097	1.14566	0.251936	0.414314	4.09016	4.1616	-0.223972	0.612227	-0.365832	0.71449	NA	2.29198
2410017I17Rik	0.180968	-0.361806	0.432046	-0.837424	0.402354	NA	0.109073	0.0741712	0.179024	0.303468	0.589929	0.555238	NA	0.193334
2410018L13Rik	32.6095	-0.375953	0.366217	-1.02659	0.304615	0.470986	6.1829	3.0906	0.477891	0.608798	0.784975	0.432468	NA	2.81777
2410018M08Rik	56.3706	0.158265	0.348896	0.453617	0.650104	0.772195	14.7317	6.78226	-0.196314	0.610836	-0.321385	0.747918	NA	3.83339
2410021H03Rik	0.85079	-0.336346	0.57551	-0.584431	0.55893	NA	3.87253	5.74183	0.550617	0.614732	0.895702	0.370412	NA	0
2410057H14Rik	0.0993491	-0.132579	0.368098	-0.360172	0.718719	NA	0.355205	0	NA	NA	NA	NA	NA	0
2410066E13Rik	9.06486	-0.016964	0.511932	-0.0331372	0.973565	0.98445	1.90355	3.61901	0.0344963	0.611721	0.0563923	0.955029	NA	2.42015
2410076I21Rik	7.1181	-0.693684	0.587275	-1.18119	0.237526	0.397448	6.68638	1.85635	0.220814	0.584234	0.377955	0.705464	NA	2.50035
2410088K16Rik	0.314101	-0.42833	0.451756	-0.948145	0.343055	NA	2.86248	0.467565	0.0136331	0.400151	0.0340698	0.972822	NA	2.53432
2410089E03Rik	938.182	-0.981464	0.215352	-4.55748	5.17712e-06	5.96087e-05	19.3994	243.415	-0.311296	0.43187	-0.720809	0.471027	0.999445	17.8285
2410114N07Rik	2.30931	-0.259373	0.593738	-0.436847	0.662222	0.78177	2.9573	0.856491	0.134333	0.500066	0.26863	0.788214	NA	0
2410124H12Rik	0	NA	NA	NA	NA	NA	0	0.34428	-0.0535586	0.349743	-0.153137	0.87829	NA	0
2410127L17Rik	121.643	1.21085	0.260247	4.6527	3.27612e-06	4.01535e-05	28.5643	42.0642	0.531101	0.4913	1.08101	0.279691	0.999445	18.8188
2410131K14Rik	39.1583	0.102247	0.380416	0.268777	0.788102	0.87147	3.15659	7.17683	0.641528	0.605948	1.05872	0.289728	NA	2.53961
2410133F24Rik	1.44199	-0.569721	0.602584	-0.945462	0.344423	0.510902	1.36566	0.264344	-0.166878	0.326041	-0.511831	0.60877	NA	0.342101
2410137F16Rik	0.602939	-0.599271	0.512231	-1.16992	0.242032	NA	0.177319	0.518588	-0.154802	0.419528	-0.368991	0.712134	NA	0.475195
2410137M14Rik	0.134019	-0.155418	0.368493	-0.421766	0.673196	NA	0	0	NA	NA	NA	NA	NA	0
2410141K09Rik	10.2537	0.231422	0.470498	0.491867	0.622814	0.750445	4.53327	1.44128	0.146326	0.553518	0.264356	0.791505	NA	4.21026
2500004C02Rik	52.2398	0.0470881	0.315485	0.149256	0.881351	0.930738	13.2503	29.7475	-0.485917	0.512303	-0.948496	0.342877	0.999445	8.14908
2510002D24Rik	25.0201	0.170854	0.415397	0.411304	0.68085	0.795584	6.35225	7.81088	0.112212	0.605856	0.185212	0.853063	NA	4.20617
2510003D18Rik	0.670477	-0.164473	0.565563	-0.290812	0.771195	NA	0.243122	0	NA	NA	NA	NA	NA	0
2510003E04Rik	99.3987	0.938286	0.272076	3.44861	0.000563473	0.00349105	19.8267	33.5669	0.248711	0.520963	0.477407	0.633072	0.999445	14.9041
2510009E07Rik	21.555	-0.929962	0.429105	-2.16721	0.0302187	0.088109	2.53929	3.74385	0.0562412	0.612528	0.0918181	0.926843	NA	0.776214
2510039O18Rik	104.111	0.233721	0.267629	0.873301	0.382499	0.547558	15.929	26.4614	0.266246	0.523251	0.508831	0.61087	0.999445	9.66285
2510049J12Rik	4.36375	-0.166416	0.579881	-0.286982	0.774126	0.861511	1.14446	7.31763	0.425529	0.609288	0.698404	0.484924	NA	1.45002
2600006L11Rik	0.400469	-0.509586	0.483891	-1.0531	0.292295	NA	0.829457	0.242714	-0.0213384	0.327269	-0.0652014	0.948014	NA	0
2610001J05Rik	11.5352	0.916349	0.530793	1.72638	0.0842795	0.190462	4.44223	6.97947	0.316002	0.612964	0.515531	0.606182	NA	4.13855
2610002J02Rik	10.9108	-0.358064	0.517227	-0.692277	0.488764	0.643086	5.45392	1.99038	-0.379366	0.578161	-0.656161	0.511721	NA	2.98884
2610002M06Rik	46.4349	-0.389501	0.331915	-1.1735	0.240597	0.401237	4.13864	10.9401	-0.916098	0.594091	-1.54202	0.12307	NA	1.74866
2610005L07Rik	367.313	1.44204	0.205142	7.02944	2.07359e-12	9.37215e-11	22.2696	45.8333	0.173158	0.492455	0.351621	0.725122	0.999445	7.68243
2610008E11Rik	131.072	-0.608705	0.287283	-2.11884	0.0341043	0.0966338	7.68753	20.6742	-0.205741	0.547171	-0.376008	0.706911	0.999445	3.91294
2610015P09Rik	342.428	-0.197714	0.257585	-0.767568	0.442744	0.601744	23.5485	302.935	-0.417114	0.480144	-0.868726	0.384997	0.999445	22.8314
2610016A17Rik	0.233369	-0.33312	0.423283	-0.786991	0.431287	NA	0	0.164208	0.0429001	0.317683	0.135041	0.89258	NA	0
2610017I09Rik	0.0785253	-0.155615	0.368516	-0.422274	0.672825	NA	0	0.58402	-0.253147	0.381695	-0.663219	0.50719	NA	0
2610018G03Rik	13.29	-0.813346	0.490363	-1.65866	0.0971841	0.212236	3.39875	3.48155	-0.332151	0.611875	-0.542841	0.587239	NA	1.90766
2610019E17Rik	2.7301	-1.05576	0.618411	-1.70721	0.0877827	0.196396	9.08886	1.05758	0.234615	0.517033	0.453772	0.649993	NA	1.27587
2610020C07Rik	15.0418	-0.422291	0.483114	-0.874102	0.382062	0.54738	5.27602	5.00118	0.172045	0.615575	0.279487	0.779871	NA	0.799885
2610020H08Rik	203.943	-0.582023	0.234501	-2.48197	0.0130659	0.045925	76.8435	79.1442	-0.0278641	0.474218	-0.0587579	0.953145	0.999445	57.3598
2610027K06Rik	1.10598	-0.218348	0.583302	-0.374332	0.708157	NA	1.25164	0.730596	0.306012	0.43955	0.696194	0.486307	NA	0.693475
2610028E06Rik	0.3706	-0.697623	0.506267	-1.37798	0.168211	NA	0.292238	1.20181	-0.268724	0.526189	-0.510699	0.609562	NA	0
2610028H24Rik	13.9054	-0.0184014	0.482422	-0.0381437	0.969573	0.982087	0.781719	3.73597	-0.0703939	0.614026	-0.114643	0.908728	NA	0.164414
2610034B18Rik	5.38049	-0.0921333	0.588403	-0.156582	0.875574	0.927307	2.0182	2.01631	-0.430586	0.586968	-0.733577	0.463206	NA	0.871804
2610034M16Rik	1.04921	-0.469493	0.571667	-0.82127	0.411492	NA	0.164443	1.94991	-0.455599	0.586248	-0.777144	0.437074	NA	0.380497
2610035D17Rik	14.7559	-0.200799	0.46268	-0.433991	0.664295	0.783388	2.12543	1.82478	0.136183	0.579578	0.23497	0.814232	NA	1.76179
2610035F20Rik	0.0993491	-0.132579	0.368098	-0.360172	0.718719	NA	0	0	NA	NA	NA	NA	NA	0
2610037D02Rik	3.5364	-1.25161	0.634639	-1.97216	0.0485915	0.126503	0.985421	8.14641	0.226873	0.605111	0.374927	0.707715	NA	0.643446
2610044O15Rik8	22.8579	-0.253112	0.420553	-0.601855	0.547271	0.689894	4.90017	7.57536	0.286904	0.609291	0.470882	0.637725	NA	2.03871
2610100L16Rik	0.511988	1.36482	0.536646	2.54325	0.0109828	NA	0	1.69755	-0.187424	0.548319	-0.341816	0.73249	NA	0
2610203C20Rik	31.1811	-1.43397	0.406309	-3.52925	0.000416737	0.00268608	7.32672	2.90188	-0.209946	0.603971	-0.347609	0.728134	NA	2.16172
2610203C22Rik	0.459106	-0.582334	0.492919	-1.1814	0.237444	NA	0.393725	0.528076	0.073867	0.402137	0.183686	0.85426	NA	0
2610204G22Rik	2.65149	-0.0966245	0.608299	-0.158844	0.873792	0.925979	1.93794	2.73845	-0.285917	0.601481	-0.475355	0.634534	NA	0.92227
2610206C17Rik	4.25037	0.101875	0.568483	0.179205	0.857777	0.916457	1.12129	0.594484	0.0606088	0.430467	0.140798	0.88803	NA	1.77708
2610301B20Rik	84.9331	1.59373	0.342704	4.65047	3.31186e-06	4.04657e-05	17.1449	36.5104	0.0342414	0.51249	0.0668138	0.94673	0.999445	20.0592
2610301G19Rik	221.037	0.152338	0.223465	0.681708	0.495423	0.648747	31.1053	96.0812	-0.43669	0.454486	-0.960844	0.336631	0.999445	31.0438
2610305D13Rik	25.182	1.27354	0.434464	2.93128	0.00337567	0.0153364	2.99375	10.35	0.642842	0.589204	1.09103	0.275258	NA	1.54872
2610306M01Rik	5.74865	0.560405	0.547477	1.02361	0.306018	0.472183	3.89804	5.97353	-0.414463	0.615052	-0.673866	0.500396	NA	6.34517
2610307P16Rik	9.66893	-0.258117	0.50979	-0.50632	0.612632	0.741761	1.57081	3.62008	0.207189	0.612969	0.338008	0.735357	NA	0.82935
2610316D01Rik	0.18481	-0.231618	0.399686	-0.579499	0.562253	NA	0.137983	0.238379	0.121402	0.327845	0.370302	0.711157	NA	0
2610318N02Rik	4.87985	-0.470501	0.576812	-0.815692	0.414676	0.577021	1.28286	12.608	-0.295458	0.581597	-0.508011	0.611446	NA	8.60313
2610507B11Rik	2158.66	-0.765488	0.170172	-4.49831	6.84942e-06	7.63553e-05	64.9841	681.498	-0.499224	0.439863	-1.13495	0.256395	0.999445	63.6307
2610507I01Rik	61.1234	-0.550603	0.310308	-1.77438	0.076001	0.177396	14.2001	11.5895	-0.185761	0.58735	-0.316269	0.751798	NA	3.2717
2610524H06Rik	38.5644	0.0319896	0.384756	0.0831426	0.933738	0.962119	26.0629	6.99781	-0.668029	0.615345	-1.08562	0.277649	NA	9.08286
2610528A11Rik	0.0637228	-0.182781	0.371542	-0.491953	0.622753	NA	0.308017	0.32265	0.0639784	0.363594	0.175961	0.860325	NA	0.408741
2610528J11Rik	0.0677871	-0.13128	0.368154	-0.356589	0.721399	NA	0.139336	0	NA	NA	NA	NA	NA	0
2700029M09Rik	54.2493	0.455486	0.337803	1.34838	0.177537	0.326401	29.0255	20.5586	0.554573	0.545382	1.01685	0.309224	0.999445	24.2215
2700038G22Rik	28.0079	-0.658003	0.410109	-1.60446	0.108612	0.229882	8.33293	4.62241	-0.923718	0.620432	-1.48883	0.136532	NA	1.21533
2700046A07Rik	3.35125	-0.145122	0.592122	-0.245088	0.806389	0.883502	0.729162	1.42526	-0.28151	0.544008	-0.517473	0.604826	NA	0.67403
2700046G09Rik	15.991	1.08723	0.499726	2.17566	0.0295807	0.086633	6.53028	10.3948	0.235703	0.588482	0.400527	0.688768	NA	6.96331
2700049A03Rik	194.311	-1.11508	0.245068	-4.55009	5.36227e-06	6.14713e-05	13.2643	153.128	-0.544782	0.448139	-1.21565	0.224117	0.999445	27.0791
2700050L05Rik	202.575	-0.464309	0.224042	-2.07242	0.0382263	0.105898	10.4976	22.5147	0.0969112	0.543442	0.178328	0.858465	0.999445	4.98444
2700054A10Rik	30.1769	0.735422	0.430424	1.7086	0.0875253	0.196	3.41423	11.2875	0.204959	0.58666	0.349365	0.726815	NA	1.50941
2700060E02Rik	124.269	0.119504	0.272901	0.437903	0.661456	0.78115	70.0595	71.6491	0.324452	0.510655	0.635365	0.52519	0.999445	60.8409
2700062C07Rik	20.8053	0.300888	0.450493	0.66791	0.504191	0.656243	12.2769	7.64021	0.234514	0.607378	0.386109	0.699416	NA	9.81255
2700069I18Rik	0.322856	-0.136701	0.503669	-0.27141	0.786076	NA	1.46144	0	NA	NA	NA	NA	NA	0
2700070H01Rik	11.96	-0.718324	0.489699	-1.46687	0.142412	0.278365	3.64899	5.62187	0.115716	0.613686	0.18856	0.850438	NA	1.10089
2700081L22Rik	0.58954	-0.176145	0.414171	-0.425295	0.670622	NA	0.504452	0.768792	-0.0514798	0.477455	-0.107821	0.914137	NA	3.17122
2700081O15Rik	71.0114	0.834539	0.304432	2.74129	0.00611976	0.0249016	2.53092	4.45795	0.877084	0.612367	1.43229	0.152062	NA	0.726388
2700086A05Rik	0.117023	-0.121137	0.368784	-0.328476	0.742551	NA	0.153385	0	NA	NA	NA	NA	NA	0
2700089E24Rik	81.7391	0.561029	0.292052	1.92099	0.0547324	0.138691	16.9811	28.8504	0.0785643	0.519622	0.151195	0.879822	0.999445	10.361
2700089I24Rik	1.11745	-0.682961	0.584501	-1.16845	0.242624	NA	0.402512	5.95027	0.755511	0.61359	1.2313	0.218212	NA	1.14937
2700094K13Rik	18.1946	-0.906288	0.536011	-1.6908	0.0908746	0.20181	26.7401	2.49599	-0.572061	0.581522	-0.983731	0.325248	NA	10.9087
2700097O09Rik	12.9836	-0.100364	0.51747	-0.193951	0.846214	0.90871	5.99259	2.24037	-0.140506	0.594206	-0.23646	0.813076	NA	2.49836
2700099C18Rik	63.6186	0.118287	0.325281	0.363646	0.716122	0.820879	19.9756	28.2001	0.269611	0.538835	0.500358	0.616823	0.999445	11.5217
2810001G20Rik	9.25061	0.349894	0.529137	0.661255	0.508449	0.659074	6.57761	4.45451	-0.329122	0.616852	-0.533551	0.593652	NA	6.02518
2810002D19Rik	23.6811	0.735482	0.430313	1.70918	0.0874174	0.195814	4.92355	7.6547	0.541181	0.602096	0.898827	0.368745	NA	5.40729
2810004N23Rik	174.331	0.504276	0.232617	2.16783	0.0301712	0.0879869	43.5368	69.43	-0.0889075	0.47115	-0.188703	0.850325	0.999445	33.615
2810006K23Rik	62.9102	0.836157	0.328899	2.54229	0.011013	0.0400181	18.188	22.4948	-0.151858	0.536924	-0.282829	0.777308	0.999445	5.25075
2810007J24Rik	0.183528	-0.230443	0.399209	-0.57725	0.56377	NA	0.051257	0.232614	0.122843	0.327104	0.375548	0.707253	NA	0
2810008D09Rik	14.5628	-0.994875	0.567601	-1.75277	0.0796411	0.183155	20.367	5.01901	0.186599	0.615688	0.303075	0.761833	NA	7.19057
2810011L19Rik	3.02215	-0.236286	0.598346	-0.394898	0.692918	0.803901	0.740754	2.6583	-0.167794	0.605756	-0.276999	0.781781	NA	0.172915
2810013P06Rik	34.7831	0.733635	0.391868	1.87215	0.0611859	0.150733	5.20468	8.77087	0.450946	0.603275	0.747497	0.454764	NA	3.51855
2810021J22Rik	54.9187	0.428989	0.323077	1.32782	0.184237	0.335081	3.13251	8.4136	0.204763	0.606684	0.337513	0.73573	NA	2.69792
2810025M15Rik	25.9399	0.591338	0.443205	1.33423	0.182128	0.332506	18.6497	51.7597	-0.403208	0.539544	-0.747312	0.454875	0.999445	65.2147
2810029C07Rik	13.1021	0.703223	0.493583	1.42473	0.154236	0.294577	3.08023	18.6997	-0.14759	0.548975	-0.268847	0.788048	0.999445	7.90563
2810032G03Rik	2.03449	-0.139523	0.587765	-0.237379	0.812363	0.887482	0.906066	3.92853	0.664487	0.61099	1.08756	0.276791	NA	2.73064
2810047C21Rik1	10.9692	-0.137145	0.488482	-0.280759	0.778896	0.864928	1.46209	1.69369	0.123702	0.576142	0.214707	0.829996	NA	0.818835
2810049E08Rik	0.0476381	0.250567	0.37088	0.675603	0.499293	NA	0	2.27483	0.612699	0.59098	1.03675	0.299852	NA	0
2810055G20Rik	12.0182	-1.17801	0.513108	-2.29582	0.0216859	0.0679796	2.19115	1.42996	-0.00628176	0.561796	-0.0111816	0.991079	NA	0.744007
2810403A07Rik	158.636	0.108381	0.229251	0.472763	0.636382	0.760534	21.0579	32.3803	-0.202347	0.515361	-0.392631	0.694592	0.999445	10.9811
2810403D21Rik	1.83421	-1.1859	0.597573	-1.98453	0.0471967	0.124139	0.479205	0.234951	-0.148828	0.312627	-0.476057	0.634034	NA	0
2810404M03Rik	0	NA	NA	NA	NA	NA	0.0684345	0.164208	0.0429001	0.317683	0.135041	0.89258	NA	0.237416
2810405F15Rik	0	NA	NA	NA	NA	NA	0	0	NA	NA	NA	NA	NA	0
2810408A11Rik	16.768	-0.0125808	0.463699	-0.0271314	0.978355	0.987558	3.06475	13.5005	-0.676544	0.595676	-1.13576	0.256057	NA	3.90804
2810408I11Rik	6.29055	0.458119	0.561294	0.816183	0.414396	0.576771	6.35449	8.45013	0.355199	0.611265	0.581088	0.561181	NA	16.9346
2810408M09Rik	28.3018	1.16052	0.409749	2.83228	0.0046218	0.0198055	5.57106	5.11045	-0.258076	0.617949	-0.417633	0.676216	NA	1.58732
2810410L24Rik	3.77005	-0.610564	0.600599	-1.01659	0.309348	0.475183	1.38773	0.432887	-0.252212	0.382604	-0.659198	0.509768	NA	0
2810417H13Rik	17.3993	-0.0791347	0.451824	-0.175145	0.860966	0.918889	6.52134	1.9456	0.280867	0.580556	0.483789	0.628536	NA	1.07977
2810428I15Rik	18.2942	0.488841	0.475649	1.02773	0.304075	0.470547	21.2544	1.75274	0.054132	0.565243	0.0957677	0.923705	NA	3.47949
2810429I04Rik	2.08299	0.0732302	0.579385	0.126393	0.899421	0.942131	2.34236	0.613777	0.167458	0.455334	0.367769	0.713046	NA	0
2810433D01Rik	7.31745	-0.482825	0.563365	-0.857038	0.391424	0.556095	3.50422	0.79598	0.0856806	0.488948	0.175235	0.860895	NA	0.58001
2810442I21Rik	5.33745	0.0343918	0.556551	0.0617945	0.950726	0.971859	3.03657	0.412687	0.0166752	0.395109	0.0422041	0.966336	NA	0.72445
2810442N19Rik	0.573139	-0.520171	0.548287	-0.948721	0.342763	NA	1.23447	0.275262	0.27472	0.321914	0.853397	0.393439	NA	0.988455
2810454H06Rik	6.1671	1.1991	0.547176	2.19144	0.0284199	0.0840764	1.07671	5.33027	-0.00847435	0.615757	-0.0137625	0.989019	NA	1.3998
2810459M11Rik	1.32403	0.493889	0.57141	0.864334	0.387405	0.552375	0.18448	10.8532	-0.656054	0.606713	-1.08132	0.279553	NA	0.308974
2810468N07Rik	2.92157	-0.577475	0.610956	-0.945199	0.344557	0.510957	1.50642	1.67841	-0.80057	0.54779	-1.46145	0.143891	NA	2.4542
2810471M01Rik	1.40483	-0.320965	0.607069	-0.528712	0.597005	0.72956	0.40103	1.80973	0.632406	0.576708	1.09658	0.272826	NA	0.479424
2810474O19Rik	305.596	0.431105	0.221875	1.943	0.0520156	0.13324	15.083	42.2236	0.233197	0.507808	0.459222	0.646075	0.999445	6.19116
2900002K06Rik	2.10718	-0.185626	0.575644	-0.322466	0.7471	0.842972	8.93449	0.443805	0.121721	0.378514	0.321575	0.747775	NA	0.95724
2900005J15Rik	3.30726	-0.461153	0.566647	-0.813827	0.415744	0.577945	1.06213	3.95948	0.387609	0.611737	0.633619	0.526329	NA	0.99192
2900008C10Rik	0.118528	-0.184488	0.371387	-0.496752	0.619364	NA	0.085829	0	NA	NA	NA	NA	NA	0
2900009J06Rik	0.476038	-0.48259	0.482874	-0.999412	0.317595	NA	0.65024	0.319222	-0.176412	0.332818	-0.530056	0.596073	NA	1.89527
2900011O08Rik	0.987059	0.378587	0.554319	0.682976	0.494622	NA	0.333239	7.91547	0.460838	0.608807	0.756952	0.449079	NA	5.31011
2900026A02Rik	53.913	-0.52605	0.322847	-1.62941	0.103226	0.221354	3.34725	9.8561	0.0137838	0.59436	0.0231909	0.981498	NA	1.7617
2900041M22Rik	0.117023	-0.121137	0.368784	-0.328476	0.742551	NA	0.0850682	0	NA	NA	NA	NA	NA	0
2900052N01Rik	0.399136	-0.274813	0.51198	-0.536766	0.591429	NA	0.199318	2.66125	-0.601805	0.599575	-1.00372	0.315514	NA	0.331494
2900055J20Rik	0.324987	0.107651	0.492488	0.218586	0.826973	NA	0.374756	0.0842715	-0.119759	0.30412	-0.39379	0.693736	NA	0
2900056M20Rik	14.3372	-0.473525	0.471036	-1.00528	0.314761	0.481062	1.57773	3.81125	-0.06074	0.61211	-0.0992306	0.920955	NA	0.821193
2900057B20Rik	0.0677871	-0.13128	0.368154	-0.356589	0.721399	NA	0.244129	0.697842	0.272588	0.452087	0.602955	0.546539	NA	0
2900060B14Rik	93.4174	-1.06171	0.539025	-1.96969	0.0488735	0.127007	182.603	43.3868	-1.02134	0.509734	-2.00368	0.0451049	0.656547	141.156
2900076A07Rik	5.21046	-0.391838	0.598652	-0.654534	0.512768	0.662983	3.57606	2.07052	0.277907	0.58772	0.472857	0.636315	NA	2.3683
2900079G21Rik	0.309566	-0.334387	0.449658	-0.743648	0.45709	NA	0.027873	1.25544	0.188334	0.537738	0.350234	0.726163	NA	0.270935
2900092C05Rik	0.497142	0.714529	0.53417	1.33764	0.181013	NA	0.472071	4.76695	0.165032	0.61659	0.267653	0.788966	NA	4.66029
2900092D14Rik	0.955773	-0.553528	0.586207	-0.944254	0.34504	NA	1.21418	1.03395	0.31126	0.526297	0.591414	0.554243	NA	0.300776
2900093L17Rik	0.636905	-0.620864	0.498673	-1.24503	0.21312	NA	2.90182	0.248479	-0.0229	0.330276	-0.0693358	0.944722	NA	0
2900097C17Rik	2221.87	-0.66519	0.180546	-3.68433	0.000229302	0.00162271	51.4895	212.706	0.529499	0.438196	1.20836	0.226909	0.999445	37.2233
3000002C10Rik	23.2443	0.215515	0.438202	0.491816	0.62285	0.750445	6.35676	1.46005	-0.187577	0.554277	-0.338417	0.735049	NA	1.38531
3010001F23Rik	0.437968	-0.363507	0.536127	-0.678025	0.497756	NA	0.500785	0.164208	0.0429001	0.317683	0.135041	0.89258	NA	0
3010026O09Rik	26.193	-0.151643	0.421557	-0.359722	0.719055	0.822985	14.5877	13.4982	-0.890689	0.587297	-1.51659	0.12937	NA	8.1951
3010033K07Rik	0.328745	-0.525194	0.47551	-1.10449	0.269383	NA	0.898882	0.559938	-0.290083	0.404657	-0.71686	0.47346	NA	1.7874
3100003L05Rik	0	NA	NA	NA	NA	NA	0.214902	0	NA	NA	NA	NA	NA	0
3110001D03Rik	21.3434	0.400737	0.475433	0.842888	0.399291	0.563869	29.5471	12.9901	0.565237	0.591743	0.955208	0.339473	NA	27.3275
3110001I22Rik	14.2894	0.527678	0.47413	1.11294	0.265735	0.43005	3.4824	1.96003	0.107177	0.580044	0.184774	0.853406	NA	0.54216
3110002H16Rik	50.5091	-1.08023	0.332335	-3.25041	0.00115238	0.00634693	10.9893	10.3161	0.394628	0.597995	0.659918	0.509307	NA	4.61106
3110007F17Rik	1.68788	-0.325251	0.597446	-0.544402	0.586165	0.721009	1.51297	0.618113	0.0242778	0.435712	0.0557199	0.955565	NA	0
3110009E18Rik	2.29575	-0.0635726	0.592629	-0.107272	0.914573	0.950925	2.43058	1.16904	0.286785	0.536469	0.534579	0.592941	NA	1.98944
3110009F21Rik	0.209589	-0.26624	0.411488	-0.647018	0.51762	NA	0.120363	0.0842715	-0.119759	0.30412	-0.39379	0.693736	NA	0
3110015C05Rik	0.281979	0.10219	0.46345	0.220497	0.825484	NA	0.68326	0.903606	0.0734192	0.495508	0.148169	0.882209	NA	0.644405
3110021A11Rik	2.61011	-0.722893	0.599341	-1.20615	0.227761	0.38677	2.36061	1.83296	0.543415	0.57844	0.939449	0.3475	NA	1.72077
3110021N24Rik	2.67432	-0.184251	0.58032	-0.317499	0.750865	0.845751	6.04209	0.511394	-0.296324	0.405844	-0.730142	0.465303	NA	3.3182
3110035E14Rik	34.4937	-1.86784	0.430843	-4.33531	1.45552e-05	0.000150652	7.23779	13.8694	-0.300594	0.576497	-0.521415	0.602078	NA	6.87512
3110039I08Rik	0.167136	-0.231711	0.39321	-0.589282	0.555672	NA	0.188795	0.427122	-0.251142	0.38162	-0.658093	0.510479	NA	0
3110039M20Rik	0	NA	NA	NA	NA	NA	0	0.0900364	-0.114027	0.30325	-0.376018	0.706904	NA	0
3110040N11Rik	10.3588	0.0205046	0.501373	0.0408969	0.967378	0.981357	5.01422	4.00211	0.0406712	0.613427	0.0663015	0.947138	NA	5.87946
3110043O21Rik	127.371	0.669637	0.262974	2.5464	0.0108842	0.0396689	12.5983	28.4005	0.597302	0.526283	1.13494	0.256399	0.999445	11.0238
3110045C21Rik	1.87232	0.326153	0.574493	0.567722	0.570224	0.708189	0.659404	0.324987	-0.182596	0.338725	-0.539068	0.58984	NA	0
3110047P20Rik	0.453453	-0.604129	0.489383	-1.23447	0.217028	NA	0.0575771	0.306785	0.182086	0.339555	0.536251	0.591785	NA	0
3110052M02Rik	14.5408	0.349769	0.469543	0.744914	0.456324	0.613854	1.63849	5.69628	0.0941123	0.613971	0.153285	0.878174	NA	1.06597
3110056K07Rik	12.2223	0.579419	0.518947	1.11653	0.264196	0.42823	7.77316	6.07734	-0.146852	0.616795	-0.238089	0.811812	NA	6.32688
3110057O12Rik	28.5995	0.964266	0.411089	2.34564	0.0189945	0.0613618	3.10041	9.33643	-0.178182	0.603551	-0.295223	0.767824	NA	3.90379
3110062M04Rik	10.3973	-0.0113443	0.505535	-0.0224403	0.982097	0.989737	1.54761	2.26053	0.353797	0.594917	0.5947	0.552044	NA	0.16676
3110070M22Rik	6.1279	0.198772	0.539803	0.368231	0.712701	0.818682	2.1939	12.9092	0.0139009	0.580157	0.0239607	0.980884	NA	9.17811
3110079O15Rik	0	NA	NA	NA	NA	NA	0	0	NA	NA	NA	NA	NA	0
3110082I17Rik	34.7813	0.206045	0.373489	0.551675	0.581171	0.716986	9.4709	15.0656	-0.0750509	0.561578	-0.133643	0.893685	NA	8.67204
3110082J24Rik	0.166472	0.347544	0.435487	0.798057	0.424838	NA	0.126248	0.0842715	-0.119759	0.30412	-0.39379	0.693736	NA	0
3110099E03Rik	0.75117	0.756845	0.560658	1.34992	0.17704	NA	0.177876	1.31629	0.0990835	0.553327	0.179068	0.857884	NA	0
3200001D21Rik	0.322216	-0.371509	0.456653	-0.813548	0.415904	NA	0.369406	1.17571	-0.0217202	0.543316	-0.0399772	0.968111	NA	0.581383
3300002I08Rik	5.45447	-0.679289	0.538468	-1.26152	0.207121	0.362974	3.87545	1.78349	-0.271062	0.574	-0.472233	0.63676	NA	0.486235
3300005D01Rik	0.775777	-1.15403	0.574609	-2.00838	0.0446025	NA	0.244191	0.168543	-0.154283	0.315818	-0.488518	0.625183	NA	0
3425401B19Rik	3.1159	-0.533033	0.619068	-0.861025	0.389224	0.554168	0.759757	0.577802	-0.351123	0.431776	-0.813208	0.416099	NA	0.183652
3632451O06Rik	4.34373	-0.00577422	0.600423	-0.00961692	0.992327	0.995926	0.713444	2.59539	-0.139768	0.603577	-0.231566	0.816875	NA	0.272561
3632454L22Rik	18.7436	-1.18982	0.455264	-2.61346	0.00896295	0.0338526	3.92607	3.0187	-0.0645969	0.605979	-0.106599	0.915107	NA	1.64921
3830403N18Rik	6.20912	0.173411	0.574556	0.301817	0.762792	0.854236	3.98354	0.958058	0.133947	0.507263	0.264058	0.791735	NA	0.882435
3830406C13Rik	56.3003	-0.018404	0.361047	-0.050974	0.959346	0.976935	15.0037	33.4141	-0.440227	0.53561	-0.821917	0.411124	0.999445	16.5541
3830408C21Rik	6.82346	-0.44268	0.547455	-0.808615	0.418737	0.580519	1.36143	3.33946	0.0714289	0.612865	0.116549	0.907217	NA	1.40892
3830417A13Rik	2.23742	0.461342	0.581025	0.794014	0.427187	0.587476	0.770523	2.90881	0.0219011	0.592122	0.0369874	0.970495	NA	2.46887
3930402G23Rik	0.382494	-0.774686	0.518928	-1.49286	0.135474	NA	0.0751828	0.0741712	0.179024	0.303468	0.589929	0.555238	NA	0.100042
4430402I18Rik	2.27185	-1.61119	0.616056	-2.61533	0.00891406	0.0337114	0.295831	13.7359	-0.558768	0.595952	-0.937606	0.348447	NA	8.16629
4632415L05Rik	34.3767	0.945059	0.384518	2.45778	0.01398	0.0484341	4.41401	12.55	0.32611	0.581183	0.561114	0.57472	NA	2.17966
4632427E13Rik	6.4348	-0.4491	0.59412	-0.755908	0.449704	0.608112	8.15587	1.68888	-0.359024	0.555392	-0.646434	0.517998	NA	3.5801
4632428C04Rik	1.23728	-0.0578083	0.583269	-0.0991109	0.92105	NA	0.250219	0.8352	-0.00518878	0.4755	-0.0109123	0.991293	NA	0.427596
4632428N05Rik	17.6223	0.0772145	0.440337	0.175353	0.860802	0.918818	1.63576	2.68806	0.449626	0.59769	0.752273	0.451887	NA	1.06075
4632434I11Rik	116.717	0.411553	0.28015	1.46905	0.14182	0.277866	10.8444	58.5971	-0.342605	0.477559	-0.717407	0.473123	0.999445	17.3452
4732415M23Rik	79.5459	-0.772957	0.36875	-2.09615	0.0360685	0.100917	163.067	291.328	0.0100495	0.48786	0.0205992	0.983565	0.999445	579.447
4732416N19Rik	1.45914	0.0234167	0.577422	0.0405538	0.967652	0.981501	1.48234	1.50152	0.305486	0.564781	0.540893	0.588581	NA	0
4732456N10Rik	0.235551	-0.306721	0.427513	-0.717454	0.473094	NA	0.153105	0.0842715	-0.119759	0.30412	-0.39379	0.693736	NA	0
4732471J01Rik	28.6997	-0.776255	0.410477	-1.89111	0.0586103	0.145805	4.77577	8.06762	-0.14209	0.604277	-0.23514	0.8141	NA	1.28163
4732490B19Rik	0.425708	-0.115067	0.539097	-0.213444	0.83098	NA	0.193444	0.412687	0.0166752	0.395109	0.0422041	0.966336	NA	0
4732491K20Rik	7.13807	-1.18771	0.57669	-2.05953	0.0394437	0.108527	1.46906	1.39046	0.171916	0.558846	0.307626	0.758367	NA	0.559529
4831440E17Rik	14.4535	-0.822588	0.477539	-1.72256	0.0849686	0.191635	1.53196	7.61061	-0.0539333	0.606469	-0.08893	0.929138	NA	1.27273
4833403I15Rik	5.1755	-0.746515	0.573512	-1.30166	0.193034	0.345503	0.878	1.75928	-0.249448	0.576116	-0.432983	0.665027	NA	0.816083
4833411C07Rik	0.202549	0.0896895	0.424771	0.211148	0.832772	NA	0.194276	0	NA	NA	NA	NA	NA	0
4833412C05Rik	0.17025	-0.226816	0.394591	-0.574813	0.565418	NA	0.428879	0.0900364	-0.114027	0.30325	-0.376018	0.706904	NA	0
4833417C18Rik	5.21043	-0.785509	0.59183	-1.32725	0.184425	0.335337	6.84682	4.34359	-0.685142	0.610225	-1.12277	0.261535	NA	0.89302
4833418N02Rik	3.64635	1.10738	0.566589	1.95446	0.0506465	0.130582	1.25988	1.29217	-0.270384	0.532488	-0.507776	0.611611	NA	0.381608
4833419F23Rik	1.02133	-0.0337666	0.575156	-0.0587086	0.953184	NA	0.721625	0	NA	NA	NA	NA	NA	0
4833420G17Rik	100.921	0.367724	0.248459	1.48002	0.138869	0.273678	19.2825	27.0896	-0.326369	0.524262	-0.622531	0.533593	0.999445	11.295
4833422C13Rik	1.34274	-0.247977	0.582391	-0.425791	0.67026	0.788006	0.726746	4.86448	-0.150438	0.617998	-0.243429	0.807673	NA	1.45157
4833423E24Rik	0	NA	NA	NA	NA	NA	0	0	NA	NA	NA	NA	NA	0
4833424O15Rik	10.1837	-1.93557	0.598526	-3.23389	0.00122114	0.00664906	1.46752	3.80419	-0.62025	0.607055	-1.02174	0.306906	NA	1.75533
4833427F10Rik	2.8362	-0.428221	0.579325	-0.739172	0.459802	0.616903	1.51642	0.944281	-0.508635	0.485783	-1.04704	0.295081	NA	0.198318
4833427G06Rik	2.81484	0.579768	0.542862	1.06798	0.285527	0.451055	3.76035	8.70193	-0.0581493	0.598993	-0.0970785	0.922664	NA	10.9061
4833428L15Rik	0.250032	-0.301583	0.420776	-0.716731	0.47354	NA	0.183808	1.64737	0.0228877	0.564892	0.040517	0.967681	NA	0.2346
4833439L19Rik	269.393	1.89986	0.201564	9.42557	4.27764e-21	6.38236e-19	28.7278	45.6963	0.395783	0.518858	0.762796	0.445585	0.999445	13.6303
4921501E09Rik	0.251043	-0.331911	0.427179	-0.776984	0.437168	NA	0.052944	13.6262	-0.566458	0.575102	-0.984969	0.324639	NA	3.46519
4921504A21Rik	3.59492	1.81367	0.53866	3.36699	0.000759929	0.00448788	0.541732	8.81411	-0.350515	0.599146	-0.585024	0.558532	NA	3.49954
4921504E06Rik	0.52132	-0.389103	0.470837	-0.826408	0.408572	NA	0.0766075	12.0085	-0.439353	0.588816	-0.746164	0.455568	NA	4.49573
4921506M07Rik	19.4577	0.0221001	0.474512	0.0465744	0.962852	0.979041	5.67442	38.9536	-0.0615358	0.522978	-0.117664	0.906334	0.999445	17.0414
4921507L20Rik	1.8311	0.914446	0.553896	1.65093	0.0987523	0.214591	1.45454	2.87655	0.307737	0.602457	0.510803	0.609489	NA	0.494757
4921507P07Rik	13.7832	0.761912	0.507462	1.50142	0.133248	0.26653	2.62427	4.72519	0.00621075	0.617753	0.0100538	0.991978	NA	0.691014
4921508A21Rik	76.7917	0.414432	0.303258	1.3666	0.171752	0.319144	23.0661	45.8638	0.391101	0.492833	0.793576	0.427442	0.999445	9.59309
4921508D12Rik	0.626452	0.251686	0.546789	0.460299	0.645302	NA	0.391142	0.252815	-0.168314	0.326061	-0.516205	0.605711	NA	0.277913
4921509C19Rik	0.437477	0.400389	0.532181	0.752356	0.451837	NA	0.0391878	0.411257	-0.110889	0.378589	-0.292901	0.769598	NA	0
4921509O07Rik	0.525028	-0.291798	0.404819	-0.720811	0.471026	NA	0.082185	0.719679	0.0051732	0.450594	0.0114808	0.99084	NA	0.222595
4921511C10Rik	0.312794	-0.435954	0.459553	-0.948648	0.3428	NA	0.190268	0	NA	NA	NA	NA	NA	0
4921511C20Rik	0.141802	-0.174317	0.372309	-0.468205	0.639638	NA	0	0.539399	0.26456	0.416289	0.635522	0.525088	NA	0
4921511H03Rik	7.98234	3.066	0.484012	6.33455	2.38035e-10	7.67845e-09	0.432435	13.428	0.904024	0.573702	1.57577	0.115078	NA	3.69024
4921511I17Rik	1.20939	0.998664	0.562251	1.77619	0.0757015	NA	0.297893	1.56098	-0.61846	0.559617	-1.10515	0.269095	NA	1.01552
4921511M17Rik	0	NA	NA	NA	NA	NA	0.0145614	0	NA	NA	NA	NA	NA	0
4921513I03Rik	0.480102	0.0661531	0.537721	0.123025	0.902087	NA	0.390031	1.94442	0.621784	0.586471	1.06021	0.289048	NA	0.486156
4921515E04Rik	4.13884	0.0396761	0.582822	0.0680758	0.945725	0.969322	4.45448	10.0013	0.0404137	0.589834	0.0685171	0.945374	NA	2.05003
4921517D22Rik	1.50608	-0.2236	0.58434	-0.382653	0.701977	0.810969	0.234456	0.168543	-0.154283	0.315818	-0.488518	0.625183	NA	0.0904085
4921524J17Rik	324.578	3.41778	0.297999	11.4691	1.88674e-30	1.14467e-27	35.0774	79.0468	1.40587	0.480808	2.92396	0.00345606	0.151615	19.1219
4921524L21Rik	20.8073	1.56206	0.508554	3.07157	0.00212937	0.0105063	5.51026	60.8279	-0.107422	0.468814	-0.229136	0.818763	0.999445	31.0944
4921525B02Rik	0.19832	0.0102214	0.450023	0.022713	0.981879	NA	1.71321	0.0842715	-0.119759	0.30412	-0.39379	0.693736	NA	0.183877
4921525O09Rik	143.027	2.53088	0.495675	5.10592	3.29182e-07	5.39763e-06	7.4594	126.884	-0.104214	0.474232	-0.219753	0.826063	0.999445	15.0076
4921530D09Rik	1.48607	0.0336355	0.579441	0.0580482	0.95371	0.973584	0.787271	44.3655	-0.211905	0.548735	-0.38617	0.699371	0.999445	6.32941
4921530L18Rik	4.67926	1.28733	0.54361	2.36812	0.0178789	0.0585472	4.68816	3.6761	-0.0597648	0.613327	-0.0974437	0.922374	NA	5.47527
4921530L21Rik	0.271425	-0.391952	0.445676	-0.879456	0.379154	NA	0.101818	0.467565	0.0136331	0.400151	0.0340698	0.972822	NA	0.676
4921531C22Rik	36.658	0.918996	0.37221	2.46902	0.0135482	0.04726	5.67275	18.3075	0.239169	0.547563	0.436788	0.662265	0.999445	6.82713
4921531P14Rik	5.52908	-0.388236	0.525135	-0.739307	0.45972	0.616845	5.93021	2.71652	0.206679	0.605222	0.341493	0.732733	NA	5.16596
4921533I20Rik	0.178354	-0.332069	0.424417	-0.782411	0.433973	NA	0.121702	0.417022	-0.126005	0.395782	-0.318369	0.750205	NA	0.300528
4921536K21Rik	35.2444	1.39799	0.4667	2.99548	0.00274017	0.0129412	4.99351	52.2109	-0.686571	0.480242	-1.42963	0.152822	0.999445	20.4854
4921539E11Rik	1.10843	0.711662	0.570161	1.24818	0.211966	NA	0.322245	5.57432	-0.407878	0.61862	-0.659335	0.50968	NA	1.24697
4922501C03Rik	371.175	-0.775652	0.246032	-3.15265	0.00161795	0.00837872	16.9696	192.12	-0.454412	0.478086	-0.950482	0.341868	0.999445	11.5507
4922501L14Rik	0.941319	-0.315248	0.563168	-0.559777	0.575632	NA	0.0537762	26.4499	-0.559676	0.561612	-0.996553	0.318982	0.999445	8.71792
4922502D21Rik	143.999	0.781858	0.510547	1.53141	0.125667	0.255646	66.1448	352.366	-0.343034	0.423173	-0.810624	0.417582	0.999445	242.209
4922502H24Rik	0	NA	NA	NA	NA	NA	0	0.168543	-0.154283	0.315818	-0.488518	0.625183	NA	0
4922502N22Rik	0.18476	-0.275486	0.400022	-0.688676	0.491027	NA	0.0753657	0.517976	0.216636	0.422583	0.512646	0.608199	NA	0
4922505E12Rik	0.271697	-0.361713	0.441355	-0.819552	0.412472	NA	0.158535	1.25188	0.127357	0.543749	0.23422	0.814814	NA	0.140126
4930401C15Rik	0.559911	0.199601	0.549893	0.362982	0.716618	NA	0.107609	0.238379	0.121402	0.327845	0.370302	0.711157	NA	0.352104
4930401O10Rik	0.0709008	-0.118389	0.36869	-0.321108	0.748128	NA	0	0	NA	NA	NA	NA	NA	0
4930401O12Rik	0	NA	NA	NA	NA	NA	0.223292	0.0900364	-0.114027	0.30325	-0.376018	0.706904	NA	0.363185
4930402F06Rik	0.187924	-0.218138	0.40774	-0.534991	0.592656	NA	0.0895207	0.0900364	-0.114027	0.30325	-0.376018	0.706904	NA	0.22911
4930402F11Rik	1.07323	-0.920518	0.581457	-1.58312	0.113393	NA	0.965863	2.53218	-0.803683	0.595613	-1.34934	0.177228	NA	3.27363
4930402H24Rik	401.989	0.538543	0.193478	2.78349	0.00537776	0.0223763	22.7155	74.9587	0.756605	0.479204	1.57888	0.114364	0.999445	12.8141
4930402K13Rik	1.10113	-0.457332	0.566575	-0.807187	0.419559	NA	0.0615373	1.51623	0.0143042	0.560796	0.0255069	0.979651	NA	0.488028
4930404A05Rik	0.121641	-0.178671	0.371547	-0.480884	0.630599	NA	0.279683	3.53288	-0.494836	0.613719	-0.806291	0.420075	NA	6.51361
4930404A10Rik	21.4135	0.980786	0.515123	1.90398	0.0569124	0.142793	8.65483	20.2833	-0.265197	0.552369	-0.480109	0.63115	0.999445	7.85075
4930404H11Rik	0.527874	0.144858	0.534486	0.271022	0.786374	NA	0.542155	0.577802	-0.351123	0.431776	-0.813208	0.416099	NA	2.52026
4930404I05Rik	1.28154	1.67419	0.543725	3.07911	0.00207621	0.010302	1.29466	1.96523	0.212415	0.584451	0.363443	0.716274	NA	2.65733
4930404N11Rik	0.667973	-0.300985	0.560782	-0.536723	0.591459	NA	1.93454	1.33477	-0.278456	0.543732	-0.51212	0.608567	NA	8.20544
4930405A10Rik	0	NA	NA	NA	NA	NA	0	1.07242	-0.113502	0.516767	-0.219638	0.826153	NA	0.617125
4930405A21Rik	11.4534	0.677	0.500737	1.35201	0.176373	0.324634	6.1431	3.85344	-0.145674	0.61697	-0.236112	0.813346	NA	1.20867
4930405D11Rik	0	NA	NA	NA	NA	NA	0.217093	0.49353	-0.304155	0.410594	-0.740767	0.458834	NA	1.27882
4930405J17Rik	0.138688	-0.19367	0.377818	-0.512602	0.60823	NA	2.21403	0.338515	-0.0703276	0.367517	-0.191358	0.848245	NA	2.33146
4930405P13Rik	10.8504	0.382493	0.505495	0.756671	0.449247	0.607703	23.2748	0.768792	-0.0514798	0.477455	-0.107821	0.914137	NA	1.75135
4930406D18Rik	0	NA	NA	NA	NA	NA	0.203056	1.31359	-0.137993	0.541473	-0.254847	0.798841	NA	0.904215
4930407I10Rik	2.20384	-0.584293	0.610756	-0.956672	0.338733	0.505254	0.24609	14.33	-0.102323	0.595376	-0.171862	0.863546	NA	0.45973
4930408F14Rik	0.367303	-0.493707	0.472623	-1.04461	0.296202	NA	0.379695	3.3046	-0.379951	0.609729	-0.623148	0.533187	NA	2.848
4930412B13Rik	0	NA	NA	NA	NA	NA	0.0925368	0.242714	-0.0213384	0.327269	-0.0652014	0.948014	NA	0
4930412C18Rik	26.2586	2.50672	0.472903	5.3007	1.1536e-07	2.13079e-06	0.68524	10.7938	0.948952	0.604998	1.56852	0.11676	NA	0.827697
4930412O13Rik	0.404916	0.411641	0.516067	0.79765	0.425074	NA	0.0811702	0.348616	-0.204495	0.352692	-0.579811	0.562042	NA	0.139866
4930413E15Rik	0.234047	-0.230217	0.403395	-0.570699	0.568204	NA	0	0.485428	-0.0326413	0.402602	-0.0810759	0.935382	NA	0
4930413F20Rik	0.494683	0.207381	0.51808	0.400288	0.688945	NA	0.647762	0.671266	-0.127504	0.458475	-0.278104	0.780932	NA	0
4930413G21Rik	0.630947	0.348936	0.548372	0.636313	0.524572	NA	7.75049	2.43713	0.08274	0.599332	0.138054	0.890198	NA	3.40214
4930413M19Rik	0.0785253	-0.155615	0.368516	-0.422274	0.672825	NA	0	0.338515	-0.0703276	0.367517	-0.191358	0.848245	NA	0
4930414L22Rik	8.0972	1.03611	0.524924	1.97383	0.0484012	0.126174	14.6869	8.78141	0.568266	0.599558	0.947809	0.343227	NA	7.82499
4930414N06Rik	0.101481	-0.173467	0.370138	-0.468657	0.639315	NA	10.9712	0.337086	-0.177437	0.332279	-0.534001	0.593341	NA	2.08394
4930415F15Rik	0.59413	0.318019	0.552253	0.575859	0.564711	NA	0.180241	2.28302	-0.0628975	0.59493	-0.105723	0.915802	NA	4.21493
4930415L06Rik	0	NA	NA	NA	NA	NA	0	0.761302	-0.164412	0.473194	-0.347451	0.728252	NA	0.436249
4930415O20Rik	0.322216	-0.371509	0.456653	-0.813548	0.415904	NA	0.27263	1.1749	-0.506683	0.528845	-0.958093	0.338016	NA	3.76933
4930417O13Rik	0.330741	-0.191973	0.501056	-0.383136	0.701619	NA	0	0.0842715	-0.119759	0.30412	-0.39379	0.693736	NA	0
4930417O22Rik	4.64548	0.345658	0.546363	0.632651	0.526961	0.673692	2.76785	2.81888	0.227976	0.605187	0.376704	0.706394	NA	3.63415
4930419G24Rik	0.0709008	-0.118389	0.36869	-0.321108	0.748128	NA	0	0.234951	-0.148828	0.312627	-0.476057	0.634034	NA	0.74377
4930422G04Rik	251.137	-0.34962	0.217894	-1.60454	0.108596	0.229882	9.52157	44.606	0.0217127	0.493927	0.0439593	0.964937	0.999445	5.23678
4930423M02Rik	1.66226	0.969854	0.567941	1.70767	0.0876982	0.196248	0.551737	4.31781	0.353335	0.61323	0.576187	0.564489	NA	6.33771
4930425K10Rik	0	NA	NA	NA	NA	NA	0	0	NA	NA	NA	NA	NA	0
4930425O10Rik	1.65973	0.492773	0.563019	0.875233	0.381447	0.546945	0.758142	0.412687	0.0166752	0.395109	0.0422041	0.966336	NA	0.206756
4930426D05Rik	2.0409	-0.246954	0.426149	-0.579502	0.562251	0.701601	0.555673	0.567701	-0.194802	0.444218	-0.438529	0.661003	NA	0.179548
4930426L09Rik	1.87637	0.639658	0.579442	1.10392	0.269627	0.4343	0.582189	2.74192	0.228763	0.603761	0.378897	0.704764	NA	2.41195
4930427A07Rik	76.6594	-0.0393621	0.332181	-0.118496	0.905675	0.945912	5.41446	28.5842	-0.0702707	0.533586	-0.131695	0.895226	0.999445	8.88933
4930428D18Rik	0	NA	NA	NA	NA	NA	0	1.37074	0.161669	0.546373	0.295894	0.767311	NA	1.89223
4930428E07Rik	0.118834	0.16669	0.385556	0.432338	0.665496	NA	0	0.783138	0.576768	0.476699	1.20992	0.226309	NA	0
4930428G15Rik	0.29005	-0.131355	0.491254	-0.267386	0.789172	NA	0	0.439469	0.286047	0.398498	0.717812	0.472873	NA	0
4930428O21Rik	0.149426	-0.23753	0.38792	-0.612317	0.540328	NA	0.0631768	0.742009	-0.294318	0.478386	-0.615231	0.538402	NA	0.16669
4930429B21Rik	0.832732	0.248646	0.555771	0.447389	0.654594	NA	0.4178	3.45844	0.508491	0.612422	0.830296	0.406371	NA	0.980851
4930429D17Rik	0.479134	0.194955	0.529809	0.367972	0.712894	NA	0.0683275	1.04666	-0.0558216	0.516463	-0.108084	0.913929	NA	0.5376
4930429F11Rik	0.860835	1.16471	0.553369	2.10476	0.0353124	NA	0.171277	0.741712	0.643231	0.437969	1.46867	0.141924	NA	0
4930429F24Rik	5.92954	1.87858	0.524949	3.5786	0.000345442	0.0023089	2.20836	3.54257	0.181082	0.609172	0.29726	0.766268	NA	3.74942
4930430A15Rik	31.8637	1.27063	0.507032	2.50601	0.0122103	0.0434481	8.63017	132.985	-0.392998	0.447437	-0.878331	0.379764	0.999445	48.1315
4930430D24Rik	0.238665	-0.295836	0.434589	-0.680724	0.496046	NA	0.0719498	0.248479	-0.0229	0.330276	-0.0693358	0.944722	NA	0.248269
4930430F08Rik	19.7981	2.10513	0.454711	4.6296	3.66368e-06	4.40144e-05	3.99422	13.3798	0.699552	0.578545	1.20916	0.226602	NA	4.58713
4930430F21Rik	0.191039	-0.372968	0.436105	-0.855226	0.392426	NA	0.118499	0.409259	-0.254532	0.384595	-0.661818	0.508088	NA	1.00486
4930430J02Rik	0.157051	-0.231085	0.376743	-0.613374	0.539629	NA	0.578838	0.0842715	-0.119759	0.30412	-0.39379	0.693736	NA	0
4930431F12Rik	14.6216	-0.402166	0.508414	-0.791021	0.428932	0.589165	12.7216	10.524	-0.0198836	0.58821	-0.0338035	0.973034	NA	11.8015
4930431P03Rik	0.254429	-0.304416	0.437124	-0.696406	0.486174	NA	0.481065	3.6761	-0.0597648	0.613327	-0.0974437	0.922374	NA	1.46148
4930432J09Rik	0.29378	-0.138475	0.504708	-0.274366	0.783804	NA	0.206475	9.42044	0.113174	0.595554	0.190032	0.849284	NA	0.60108
4930432K09Rik	0.167136	-0.231711	0.39321	-0.589282	0.555672	NA	0.215912	3.84832	-0.529915	0.613616	-0.863593	0.387811	NA	4.36259
4930432K21Rik	55.8663	0.460891	0.363053	1.26949	0.204268	0.359451	10.4984	45.6981	-0.377236	0.486696	-0.775097	0.438282	0.999445	17.2126
4930432M17Rik	0.0709008	-0.118389	0.36869	-0.321108	0.748128	NA	0	0	NA	NA	NA	NA	NA	0
4930433B08Rik	0	NA	NA	NA	NA	NA	0	0	NA	NA	NA	NA	NA	0
4930433I11Rik	1.2538	0.883486	0.58397	1.5129	0.130306	0.262288	0.997184	6.63316	-0.390847	0.615433	-0.635076	0.525379	NA	2.65456
4930433N12Rik	49.418	1.94062	0.469462	4.13372	3.56934e-05	0.000328296	7.45431	32.398	-0.144158	0.522765	-0.275761	0.782732	0.999445	10.2604
4930434J06Rik	0	NA	NA	NA	NA	NA	0	0.718042	0.0597733	0.456931	0.130815	0.895922	NA	0
4930435E12Rik	0.631806	-0.627935	0.513005	-1.22403	0.22094	NA	0.166637	2.07862	-0.0983286	0.593323	-0.165725	0.868373	NA	0.214772
4930438E09Rik	0.0476381	0.250567	0.37088	0.675603	0.499293	NA	0	0.0900364	-0.114027	0.30325	-0.376018	0.706904	NA	0.397023
4930440C22Rik	0	NA	NA	NA	NA	NA	0	0.328415	0.0654081	0.347325	0.18832	0.850626	NA	0.186312
4930441J16Rik	0.37223	-0.4278	0.45121	-0.948119	0.343069	NA	1.53236	1.88096	0.269259	0.58093	0.463495	0.643009	NA	3.79714
4930441O14Rik	2.3032	-0.953184	0.585876	-1.62694	0.10375	0.222328	0.617277	3.86955	-0.328213	0.613356	-0.535111	0.592573	NA	1.16295
4930442J19Rik	145.893	1.9111	0.45236	4.22473	2.39225e-05	0.00023236	24.5172	67.9767	0.093353	0.539511	0.173033	0.862626	0.999445	37.438
4930442L01Rik	4.12173	-0.412895	0.505615	-0.816619	0.414146	0.576537	0.21507	6.19157	-0.791082	0.621392	-1.27308	0.202989	NA	0.98287
4930443O20Rik	0.295378	-0.456566	0.469628	-0.972187	0.330958	NA	0.189502	0.858621	0.104654	0.478216	0.218843	0.826772	NA	0
4930444A02Rik	25.7112	0.561561	0.397573	1.41247	0.157811	0.300025	2.55002	7.01928	0.317618	0.610255	0.520469	0.602737	NA	2.67434
4930444F02Rik	317.552	2.89046	0.482425	5.99153	2.07877e-09	5.67309e-08	33.7463	168.291	0.0779431	0.461713	0.168813	0.865944	0.999445	43.4852
4930444G20Rik	4.24514	-1.18202	0.550608	-2.14676	0.0318123	0.0915037	1.22818	14.8005	-0.78188	0.585984	-1.3343	0.182105	NA	6.01685
4930444M15Rik	0.244859	-0.411297	0.450062	-0.913866	0.360787	NA	0.326335	3.36486	-0.521465	0.605616	-0.861049	0.389211	NA	2.32451
4930444P10Rik	10.5932	0.81961	0.507517	1.61494	0.106323	0.22658	7.48855	17.7875	0.044753	0.559555	0.0799797	0.936253	0.999445	37.4311
4930447A16Rik	0.0709008	-0.118389	0.36869	-0.321108	0.748128	NA	0	0.359533	0.180256	0.35	0.515017	0.606541	NA	0
4930447C04Rik	190.422	-0.066119	0.281671	-0.234739	0.814411	0.888541	46.5872	38.1157	0.174212	0.518212	0.336178	0.736736	0.999445	20.2216
4930447J18Rik	0	NA	NA	NA	NA	NA	0	0.59133	-0.221004	0.440983	-0.501163	0.616256	NA	0
4930447K03Rik	0.448339	0.250423	0.51552	0.485769	0.627131	NA	0.116874	0.396822	0.141773	0.390814	0.362764	0.716781	NA	0
4930447N08Rik	0.554771	-0.362717	0.54312	-0.667839	0.504237	NA	0.251445	1.25079	-0.254587	0.514514	-0.49481	0.620734	NA	0.676
4930448C13Rik	1.06364	0.395416	0.551751	0.716657	0.473586	NA	0.228349	0.649636	-0.0133719	0.456073	-0.0293197	0.97661	NA	0
4930448F12Rik	0.137405	-0.192214	0.377056	-0.509775	0.610209	NA	0.147788	0.0741712	0.179024	0.303468	0.589929	0.555238	NA	0
4930448H16Rik	0	NA	NA	NA	NA	NA	0.241345	0.608012	0.158724	0.455784	0.348244	0.727657	NA	0
4930448I06Rik	0.0818985	-0.220826	0.375115	-0.58869	0.556069	NA	0	0.31255	0.179829	0.341317	0.526869	0.598285	NA	0.55995
4930448I18Rik	0.33894	-0.445318	0.460776	-0.966453	0.333818	NA	0	0.0741712	0.179024	0.303468	0.589929	0.555238	NA	0
4930448K20Rik	0.167136	-0.231711	0.39321	-0.589282	0.555672	NA	0.192861	0.396822	0.141773	0.390814	0.362764	0.716781	NA	0.204466
4930449E01Rik	0.0677871	-0.13128	0.368154	-0.356589	0.721399	NA	0.42743	0.158443	0.0410068	0.317137	0.129303	0.897118	NA	0
4930449E18Rik	0	NA	NA	NA	NA	NA	0	0.412687	0.0166752	0.395109	0.0422041	0.966336	NA	0.885555
4930449I24Rik	0	NA	NA	NA	NA	NA	0	0.254244	-0.0149965	0.32724	-0.0458273	0.963448	NA	0.508385
4930451C15Rik	7.16105	-0.106194	0.505723	-0.209985	0.833679	0.901068	1.78996	12.6559	-0.304345	0.582283	-0.522676	0.6012	NA	0.67333
4930451G09Rik	55.0438	0.173192	0.38012	0.455624	0.64866	0.770712	7.54522	43.2687	-0.33523	0.523581	-0.640263	0.522002	0.999445	13.924
4930451I11Rik	0.121641	-0.178671	0.371547	-0.480884	0.630599	NA	0	0.681366	-0.262968	0.458185	-0.573935	0.566012	NA	0.698235
4930452A19Rik	0.0709008	-0.118389	0.36869	-0.321108	0.748128	NA	0	2.99884	0.441141	0.601347	0.733589	0.463199	NA	1.0827
4930452B06Rik	38.843	0.556144	0.360242	1.5438	0.122636	0.251424	6.09457	18.5745	0.455227	0.555355	0.819705	0.412385	0.999445	4.58798
4930452G13Rik	12.5279	2.04779	0.493475	4.14973	3.32861e-05	0.00030922	2.60546	12.525	-0.164119	0.591305	-0.277553	0.781355	NA	13.2554
4930452N14Rik	0.0818985	-0.220826	0.375115	-0.58869	0.556069	NA	0	0	NA	NA	NA	NA	NA	0
4930453H23Rik	0	NA	NA	NA	NA	NA	0	1.86355	-0.323733	0.571549	-0.566414	0.571113	NA	0.781374
4930453L07Rik	0.137405	-0.192214	0.377056	-0.509775	0.610209	NA	0.158891	2.18488	0.0899853	0.594225	0.151433	0.879634	NA	0.203565
4930453N24Rik	82.3556	1.09049	0.30149	3.61699	0.000298045	0.00203083	36.8467	96.5352	-0.310658	0.454309	-0.683804	0.494099	0.999445	91.9553
4930455B14Rik	4.0546	0.04512	0.549011	0.0821841	0.9345	0.962319	3.21108	15.1763	-0.227766	0.574253	-0.396631	0.69164	NA	14.9372
4930455C13Rik	1.23021	0.482226	0.578553	0.833504	0.404561	NA	8.88976	2.33565	-0.211812	0.5992	-0.353492	0.72372	NA	3.99484
4930455D15Rik	2.87447	-0.621018	0.565838	-1.09752	0.272414	0.437271	1.20391	9.16256	-0.346854	0.596812	-0.581178	0.561121	NA	3.33502
4930455F16Rik	0.0885874	0.101358	0.383598	0.26423	0.791603	NA	0	0.675601	-0.266447	0.45788	-0.581915	0.560624	NA	0
4930455H04Rik	0.228873	-0.363211	0.441647	-0.822401	0.410849	NA	0.188012	0.326986	-0.064572	0.347862	-0.185625	0.852739	NA	0
4930455J16Rik	1.73837	0.0396616	0.551325	0.0719386	0.942651	0.967617	0.843298	17.5629	-0.585316	0.556168	-1.05241	0.292612	0.999445	9.39741
4930456L15Rik	0.0665044	-0.130336	0.368119	-0.354058	0.723295	NA	0.399826	0.674056	-0.316134	0.415537	-0.760785	0.446786	NA	0.500575
4930459L07Rik	0.0507405	-0.117888	0.367814	-0.320509	0.748582	NA	0	0.275262	0.27472	0.321914	0.853397	0.393439	NA	0
4930461G14Rik	0	NA	NA	NA	NA	NA	0	0.0900364	-0.114027	0.30325	-0.376018	0.706904	NA	0.394759
4930465A12Rik	0.325209	0.0473848	0.498073	0.0951362	0.924207	NA	0.225116	0	NA	NA	NA	NA	NA	0
4930465K10Rik	21.0433	1.59424	0.490993	3.24698	0.00116638	0.00640841	6.44319	20.4959	0.252568	0.545541	0.462968	0.643387	0.999445	15.5138
4930465M20Rik	0	NA	NA	NA	NA	NA	0.0782865	0.0741712	0.179024	0.303468	0.589929	0.555238	NA	0
4930467D21Rik	5.43528	0.374423	0.534659	0.700302	0.483739	0.638749	0.752761	2.88213	0.0185462	0.605941	0.0306073	0.975583	NA	0.914217
4930467E23Rik	6.20834	0.0871119	0.53635	0.162416	0.870978	0.92387	1.60799	2.12281	0.0429492	0.586668	0.0732086	0.94164	NA	0.330966
4930467K11Rik	0.0952763	0.384777	0.38501	0.999394	0.317604	NA	0	0.412687	0.0166752	0.395109	0.0422041	0.966336	NA	0.85933
4930468A15Rik	0	NA	NA	NA	NA	NA	0	0.756967	-0.0164104	0.471365	-0.0348146	0.972228	NA	1.79732
4930469G21Rik	0	NA	NA	NA	NA	NA	2.96892	0.77222	0.18783	0.487626	0.385193	0.700095	NA	0.94895
4930470H14Rik	181.84	-0.0972582	0.235084	-0.413716	0.679082	0.794706	318.973	60.6941	-0.0618246	0.518865	-0.119154	0.905154	0.999445	172.692
4930470P17Rik	1.65883	-0.0974907	0.568298	-0.171549	0.863792	0.920289	0.570715	1.69267	-0.109051	0.567326	-0.19222	0.84757	NA	0.973831
4930471C04Rik	0.0409493	-0.15729	0.369231	-0.425994	0.670112	NA	0.315663	0	NA	NA	NA	NA	NA	0
4930471G03Rik	0.117023	-0.121137	0.368784	-0.328476	0.742551	NA	0	0.939946	-0.387318	0.496441	-0.780191	0.435279	NA	1.40684
4930471I20Rik	0.117245	-0.183816	0.371321	-0.495034	0.620576	NA	2.44911	0	NA	NA	NA	NA	NA	0.50301
4930471M09Rik	0.720236	-0.0364126	0.545358	-0.0667682	0.946766	NA	0.415224	1.25131	0.241013	0.549128	0.438901	0.660733	NA	1.24077
4930473A02Rik	1.24064	-0.077821	0.576671	-0.134949	0.892652	0.938651	4.19668	2.94698	-0.171794	0.610424	-0.281434	0.778378	NA	2.55161
4930473O22Rik	0.341662	-0.414612	0.525666	-0.788737	0.430266	NA	0.0769237	0.164208	0.0429001	0.317683	0.135041	0.89258	NA	0.199748
4930474G06Rik	0.98828	-0.612485	0.58994	-1.03822	0.299169	NA	0.367574	2.62669	0.108969	0.602727	0.180794	0.856529	NA	0.214327
4930474H20Rik	0.314101	-0.42833	0.451756	-0.948145	0.343055	NA	0	0.324987	-0.182596	0.338725	-0.539068	0.58984	NA	0.197751
4930474M22Rik	0.0677871	-0.13128	0.368154	-0.356589	0.721399	NA	0.483032	2.35519	0.00199248	0.595506	0.00334585	0.99733	NA	7.20416
4930474N05Rik	0.400628	-0.572401	0.494086	-1.1585	0.246658	NA	0.484469	2.07583	0.0325656	0.586577	0.0555179	0.955726	NA	0.364139
4930474N09Rik	0.292596	-0.515766	0.485663	-1.06198	0.288243	NA	0.141677	1.98906	0.67167	0.58073	1.15659	0.247438	NA	0.50468
4930478L05Rik	1.07998	0.607875	0.569905	1.06662	0.286141	NA	0.381319	1.14083	-0.0545182	0.524399	-0.103963	0.917199	NA	0
4930478P22Rik	0.895572	1.34198	0.552009	2.43109	0.0150533	NA	0.0768585	5.40614	-0.0983045	0.61451	-0.159972	0.872903	NA	2.69139
4930479D17Rik	1.33512	0.36138	0.567715	0.636551	0.524417	0.672041	0.730038	1.24033	-0.655345	0.521476	-1.25671	0.208859	NA	0
4930479M11Rik	2.07491	-0.0736465	0.599437	-0.122859	0.902218	0.94374	3.73928	1.43924	-0.608977	0.547154	-1.11299	0.265713	NA	2.67767
4930480E11Rik	0	NA	NA	NA	NA	NA	0.0756665	1.01412	-0.295954	0.507548	-0.583106	0.559822	NA	0.787075
4930480G23Rik	0.0507405	-0.117888	0.367814	-0.320509	0.748582	NA	0.0675287	1.09378	-0.182235	0.516835	-0.352599	0.724389	NA	0
4930480K15Rik	0.341379	0.297601	0.502903	0.591765	0.554008	NA	0.414253	0.180073	-0.148866	0.313885	-0.47427	0.635307	NA	0.130611
4930480M12Rik	0	NA	NA	NA	NA	NA	0	0.0842715	-0.119759	0.30412	-0.39379	0.693736	NA	0
4930481A15Rik	4.08746	-0.9214	0.5639	-1.63398	0.102263	0.219799	2.92069	1.48888	-0.101065	0.554324	-0.182321	0.855331	NA	2.34472
4930483J18Rik	0.617929	0.729375	0.553423	1.31793	0.187526	NA	0.191409	10.3512	0.213771	0.604303	0.353747	0.723528	NA	12.5863
4930483K19Rik	0.0677871	-0.13128	0.368154	-0.356589	0.721399	NA	0.461137	1.34426	-0.11504	0.5553	-0.207168	0.835879	NA	1.34582
4930483O08Rik	0.335838	-0.230223	0.517362	-0.444995	0.656323	NA	0.117297	2.67793	-0.285257	0.604107	-0.472197	0.636786	NA	0
4930486F22Rik	0.168889	0.14241	0.40963	0.347657	0.728098	NA	0.381713	0.600249	0.083033	0.435394	0.190708	0.848755	NA	0.571505
4930486I03Rik	0.0507405	-0.117888	0.367814	-0.320509	0.748582	NA	0.288382	0.174308	-0.153979	0.316395	-0.486668	0.626494	NA	0.391412
4930486L24Rik	21.9481	-0.513357	0.507918	-1.01071	0.312156	0.478192	13.8796	11.0325	0.388001	0.604676	0.641667	0.52109	NA	8.77892
4930487D11Rik	0	NA	NA	NA	NA	NA	0	0	NA	NA	NA	NA	NA	0
4930487H11Rik	0.516569	0.132043	0.531086	0.248629	0.803648	NA	0.398118	2.38279	-0.620167	0.59767	-1.03764	0.299437	NA	1.35668
4930488B22Rik	0.183528	-0.230443	0.399209	-0.57725	0.56377	NA	0.0639245	2.0377	0.127597	0.583291	0.218754	0.826842	NA	0
4930488L21Rik	17.2193	1.56176	0.479397	3.25777	0.00112292	0.00620636	3.85354	60.0241	-0.590138	0.473921	-1.24523	0.213049	0.999445	29.1698
4930500F04Rik	0.587319	0.507209	0.54325	0.933657	0.350481	NA	0	1.11863	0.119611	0.528361	0.226381	0.820905	NA	1.11315
4930500J02Rik	11.7873	-0.416505	0.492537	-0.845632	0.397758	0.562308	6.83725	6.82432	0.213985	0.61128	0.35006	0.726294	NA	6.56424
4930500L23Rik	0.0507405	-0.117888	0.367814	-0.320509	0.748582	NA	0.131355	1.15749	-0.41769	0.526824	-0.792845	0.427868	NA	0
4930502A04Rik	0.0709008	-0.118389	0.36869	-0.321108	0.748128	NA	0	0.174308	-0.153979	0.316395	-0.486668	0.626494	NA	0
4930502E09Rik	2.04917	-0.837583	0.565732	-1.48053	0.138732	0.273544	1.64253	1.83391	-0.150591	0.586454	-0.256782	0.797347	NA	1.89655
4930502E18Rik	15.055	-0.0783932	0.481921	-0.162668	0.87078	0.92387	9.00317	6.09627	-0.00872812	0.613664	-0.014223	0.988652	NA	8.81181
4930503B20Rik	0.572043	0.103979	0.56183	0.185071	0.853173	NA	0.28952	1.86897	-0.106167	0.572129	-0.185565	0.852786	NA	0.592065
4930503E14Rik	16.4419	0.743243	0.483476	1.53729	0.124222	0.253556	5.76201	12.2493	0.571031	0.582486	0.980334	0.326921	NA	10.702
4930503E24Rik	0.135574	-0.192846	0.372339	-0.51793	0.604507	NA	0.175753	1.50179	-0.684611	0.527369	-1.29816	0.194231	NA	2.64916
4930503H13Rik	0	NA	NA	NA	NA	NA	0	0.326986	-0.064572	0.347862	-0.185625	0.852739	NA	0
4930503L19Rik	168.96	2.57649	0.336886	7.64798	2.04167e-14	1.21072e-12	11.4103	62.2941	1.1275	0.495669	2.27471	0.0229233	0.4402	14.31
4930503O07Rik	0.185117	0.164442	0.423645	0.388161	0.697897	NA	0	0	NA	NA	NA	NA	NA	0
4930504O13Rik	3.97275	-0.434644	0.562888	-0.772168	0.440015	0.599383	6.34053	10.9727	0.207616	0.594693	0.349114	0.727004	NA	25.2912
4930505A04Rik	0.367615	-0.64518	0.501792	-1.28575	0.198529	NA	0.197379	8.54615	-0.781778	0.61385	-1.27357	0.202817	NA	4.58011
4930505G20Rik	0	NA	NA	NA	NA	NA	0	1.72321	0.086784	0.577165	0.150363	0.880479	NA	3.02591
4930506C21Rik	1.65483	-0.289099	0.57497	-0.502806	0.6151	0.743494	3.16346	0.702384	-0.0175413	0.452076	-0.0388018	0.969048	NA	0.617815
4930506M07Rik	173.382	-1.32632	0.266589	-4.97514	6.51996e-07	9.81354e-06	19.2713	33.4351	-0.222307	0.5138	-0.432673	0.665252	0.999445	10.7989
4930507D05Rik	1.55246	-0.148397	0.585846	-0.253303	0.800034	0.880185	2.43599	2.02092	-0.568958	0.578594	-0.983345	0.325437	NA	0.78552
4930509E16Rik	6.4983	1.03173	0.527957	1.95419	0.0506792	0.130629	2.3212	2.89271	0.292329	0.610374	0.478935	0.631985	NA	0.497877
4930509J09Rik	0.393957	-0.322869	0.528361	-0.611077	0.541149	NA	0.236832	0.76069	0.182814	0.475879	0.38416	0.70086	NA	0.191331
4930509K18Rik	0.276485	0.318236	0.476696	0.667588	0.504397	NA	0.106223	1.3667	0.207924	0.557363	0.373049	0.709112	NA	0.159951
4930511A02Rik	0.134291	-0.202104	0.38077	-0.530779	0.595572	NA	0.113436	7.5023	-0.839413	0.61136	-1.37303	0.169744	NA	4.44084
4930511E03Rik	0.2572	0.161071	0.470754	0.342155	0.732234	NA	0	1.01493	0.154423	0.521001	0.296397	0.766927	NA	0.257219
4930511M06Rik	64.5662	-0.0776269	0.315854	-0.245768	0.805862	0.883343	32.8101	7.52807	-0.344599	0.610261	-0.564675	0.572295	NA	13.6438
4930511M11Rik	14.2357	-0.297903	0.541855	-0.549785	0.582467	0.7178	8.47161	46.3669	-0.267463	0.51433	-0.520022	0.603048	0.999445	36.5579
4930512B01Rik	0.493	0.590373	0.537431	1.09851	0.271982	NA	0.333034	0.938764	0.0311591	0.515713	0.0604193	0.951822	NA	0.206356
4930513D17Rik	0.0709008	-0.118389	0.36869	-0.321108	0.748128	NA	0	0.960757	0.037183	0.494886	0.0751344	0.940108	NA	0
4930513N10Rik	33.9055	1.29373	0.451208	2.86725	0.0041405	0.018057	16.862	36.6407	-0.117131	0.520159	-0.225183	0.821837	0.999445	16.0821
4930513O06Rik	0.0993491	-0.132579	0.368098	-0.360172	0.718719	NA	0.229869	0.486858	0.0934033	0.41781	0.223554	0.823104	NA	0.765515
4930515B02Rik	0.0409493	-0.15729	0.369231	-0.425994	0.670112	NA	0	0	NA	NA	NA	NA	NA	0
4930515G01Rik	2.52966	0.117311	0.564262	0.207902	0.835306	0.901671	0.914505	2.25715	-0.548765	0.588762	-0.932066	0.351302	NA	3.04441
4930515G16Rik	0.134019	-0.155418	0.368493	-0.421766	0.673196	NA	0.375582	0	NA	NA	NA	NA	NA	0
4930515L03Rik	0.0709008	-0.118389	0.36869	-0.321108	0.748128	NA	0	0	NA	NA	NA	NA	NA	0
4930515L19Rik	0	NA	NA	NA	NA	NA	0	0	NA	NA	NA	NA	NA	0
4930517E11Rik	0.0709008	-0.118389	0.36869	-0.321108	0.748128	NA	0.0774138	0	NA	NA	NA	NA	NA	0
4930518P08Rik	1.998	-0.732486	0.574701	-1.27455	0.202469	0.357198	0.823525	2.81863	-0.347888	0.609739	-0.570553	0.568303	NA	3.72677
4930519D14Rik	0.269594	-0.373938	0.43632	-0.857026	0.39143	NA	0.210392	1.60472	-0.0491905	0.568623	-0.0865082	0.931062	NA	1.04754
4930519F09Rik	26.8259	-0.208064	0.408484	-0.509356	0.610502	0.740587	11.8711	3.10824	0.166704	0.613862	0.271566	0.785956	NA	1.55945
4930519F16Rik	0.0476381	0.250567	0.37088	0.675603	0.499293	NA	0	0.743439	-0.0816362	0.466391	-0.175038	0.86105	NA	1.43375
4930519F24Rik	0	NA	NA	NA	NA	NA	0	0.927235	-0.0162845	0.515341	-0.0315994	0.974791	NA	0.55546
4930519G04Rik	15.3699	-0.0317689	0.478545	-0.0663864	0.94707	0.970095	8.02823	23.861	0.0279718	0.543545	0.0514618	0.958958	0.999445	11.7002
4930519H02Rik	0.140441	0.165098	0.395219	0.417739	0.676138	NA	0.253563	1.21582	-0.474121	0.520557	-0.910796	0.362403	NA	1.86803
4930520O04Rik	8.39134	0.842049	0.528714	1.59264	0.111242	0.234183	3.14747	8.48728	-0.0644476	0.600418	-0.107338	0.914521	NA	4.23292
4930520P13Rik	0	NA	NA	NA	NA	NA	0	0.878822	-0.108809	0.480554	-0.226424	0.820872	NA	0
4930521E06Rik	0	NA	NA	NA	NA	NA	0	0.275262	0.27472	0.321914	0.853397	0.393439	NA	0
4930522H14Rik	0	NA	NA	NA	NA	NA	0.142801	4.63658	-0.366731	0.617525	-0.593873	0.552597	NA	5.19128
4930522O17Rik	0.72652	0.564123	0.539402	1.04583	0.29564	NA	2.28198	3.62197	0.110336	0.607713	0.18156	0.855928	NA	13.0138
4930523C07Rik	13.6241	-0.572132	0.474212	-1.20649	0.227629	0.38667	1.53212	3.79389	-0.130611	0.614288	-0.212622	0.831622	NA	0.490999
4930523O13Rik	0.251612	0.52925	0.479111	1.10465	0.269311	NA	0.0651275	0.809508	0.132613	0.484032	0.273975	0.784104	NA	0.227099
4930524B15Rik	60.1873	0.127881	0.400534	0.319277	0.749517	0.844732	17.3496	23.9351	0.452318	0.534397	0.846408	0.397325	0.999445	16.396
4930524C18Rik	0.0709008	-0.118389	0.36869	-0.321108	0.748128	NA	0.117439	1.23636	-0.0124646	0.544576	-0.0228886	0.981739	NA	0.80138
4930524L23Rik	4.00414	1.09288	0.496144	2.20275	0.0276127	0.0822127	0.304365	0.695843	0.244576	0.459248	0.532559	0.594339	NA	0.461404
4930524N10Rik	0	NA	NA	NA	NA	NA	0	0.324987	-0.182596	0.338725	-0.539068	0.58984	NA	0.329485
4930524O05Rik	0.167764	-0.216468	0.393411	-0.550233	0.58216	NA	0.182779	0.174308	-0.153979	0.316395	-0.486668	0.626494	NA	0.53924
4930524O08Rik	6.03249	2.35168	0.514735	4.56872	4.90715e-06	5.66674e-05	0.938764	5.45303	0.633261	0.612108	1.03456	0.300876	NA	1.86813
4930525D18Rik	27.2691	1.29721	0.500473	2.59197	0.00954275	0.0356194	11.5093	28.2148	-0.119805	0.535716	-0.223634	0.823042	0.999445	19.5637
4930525G20Rik	1.43929	0.170367	0.575311	0.29613	0.767131	0.856676	0.216417	3.37131	-0.159405	0.611659	-0.26061	0.794393	NA	1.7624
4930525M21Rik	0.0637228	-0.182781	0.371542	-0.491953	0.622753	NA	0	0.164208	0.0429001	0.317683	0.135041	0.89258	NA	0.370967
4930526D03Rik	0.829303	-0.0200971	0.572594	-0.0350984	0.972001	NA	0.734619	10.0522	-0.268749	0.596899	-0.450241	0.652536	NA	15.2764
4930526I15Rik	10.4522	0.0315478	0.529252	0.0596082	0.952468	0.973198	8.46878	8.98562	-0.00283702	0.59941	-0.00473302	0.996224	NA	4.52991
4930526L06Rik	2.02067	0.145468	0.564569	0.257662	0.796668	0.877988	2.20175	3.99573	0.362964	0.616601	0.588652	0.556094	NA	2.43013
4930527F14Rik	0.533392	-0.930742	0.536998	-1.73323	0.0830545	NA	0	0.411257	-0.110889	0.378589	-0.292901	0.769598	NA	0
4930527G23Rik	0	NA	NA	NA	NA	NA	0.25596	0.158443	0.0410068	0.317137	0.129303	0.897118	NA	0
4930528A17Rik	31.6342	-0.134204	0.465574	-0.288254	0.773152	0.86061	1.34811	30.2009	-0.196388	0.528108	-0.37187	0.70999	0.999445	1.8816
4930528D03Rik	7.77415	-0.425501	0.534069	-0.796714	0.425617	0.586195	4.75865	5.21	-0.447978	0.616738	-0.726368	0.467613	NA	3.014
4930528P14Rik	0	NA	NA	NA	NA	NA	0	0.248479	-0.0229	0.330276	-0.0693358	0.944722	NA	0
4930529C04Rik	34.002	0.0834115	0.416873	0.200089	0.841411	0.905658	1.63254	0.411257	-0.110889	0.378589	-0.292901	0.769598	NA	0
4930529F24Rik	0	NA	NA	NA	NA	NA	0	0.0741712	0.179024	0.303468	0.589929	0.555238	NA	0
4930529K09Rik	0.0692761	0.29418	0.374007	0.786563	0.431538	NA	0	0.511394	-0.296324	0.405844	-0.730142	0.465303	NA	0.50949
4930529L06Rik	0.183528	-0.230443	0.399209	-0.57725	0.56377	NA	0.973008	0.908215	-0.145362	0.497292	-0.292308	0.770051	NA	3.79286
4930529M08Rik	5.31961	0.693318	0.5411	1.28131	0.200084	0.353984	1.22583	5.7344	-0.378188	0.617	-0.612946	0.539912	NA	2.78095
4930533B01Rik	0	NA	NA	NA	NA	NA	0.166835	0.254244	-0.0149965	0.32724	-0.0458273	0.963448	NA	0.291361
4930533P14Rik	0.0507405	-0.117888	0.367814	-0.320509	0.748582	NA	0	0.676419	0.235885	0.460832	0.511868	0.608743	NA	0
4930538K18Rik	4.19255	0.120699	0.561654	0.2149	0.829846	0.898914	0.779939	0.993916	-0.0616054	0.50754	-0.12138	0.90339	NA	0
4930539C22Rik	0.0665044	-0.130336	0.368119	-0.354058	0.723295	NA	0.129368	0.668655	0.164951	0.463255	0.35607	0.721788	NA	0
4930539E08Rik	27.8257	-0.310437	0.414952	-0.748126	0.454384	0.612028	2.42477	9.89217	0.190098	0.597737	0.318029	0.750463	NA	2.18582
4930539J05Rik	2.92357	0.648499	0.56317	1.15152	0.24952	0.411536	10.4528	8.80465	0.260533	0.605341	0.43039	0.666912	NA	14.8488
4930539M17Rik	0.501077	0.219081	0.528664	0.414406	0.678577	NA	0.36729	1.11589	0.42307	0.530209	0.79793	0.424911	NA	0.359881
4930539N22Rik	0	NA	NA	NA	NA	NA	0.315385	0.180073	-0.148866	0.313885	-0.47427	0.635307	NA	0
4930540M03Rik	0.273556	0.835251	0.476453	1.75306	0.0795914	NA	0	0.919133	0.202738	0.500706	0.404904	0.685548	NA	0
4930542C21Rik	0.187924	-0.218138	0.40774	-0.534991	0.592656	NA	0.315574	0	NA	NA	NA	NA	NA	0
4930542D17Rik	0	NA	NA	NA	NA	NA	0.237952	0.391057	0.132758	0.372611	0.35629	0.721623	NA	1.86199
4930542H20Rik	0.0785253	-0.155615	0.368516	-0.422274	0.672825	NA	1.51889	0.316885	0.060108	0.344803	0.174326	0.86161	NA	0
4930543E12Rik	0.228873	-0.363211	0.441647	-0.822401	0.410849	NA	0.0582737	0.629642	0.038136	0.43539	0.0875903	0.930202	NA	0.205376
4930544D05Rik	0.117023	-0.121137	0.368784	-0.328476	0.742551	NA	0	0.248479	-0.0229	0.330276	-0.0693358	0.944722	NA	0
4930544G11Rik	11.5405	0.122251	0.522044	0.234178	0.814847	0.888893	5.15929	73.9488	-0.626925	0.472192	-1.32769	0.18428	0.999445	60.0215
4930544M13Rik	0.274996	-0.357196	0.4377	-0.816074	0.414458	NA	0	0.258579	-0.168617	0.326802	-0.515959	0.605883	NA	0
4930545E07Rik	0.0665044	-0.130336	0.368119	-0.354058	0.723295	NA	0.147118	0.360145	-0.174484	0.332015	-0.525529	0.599216	NA	1.4138
4930545H06Rik	0.0507405	-0.117888	0.367814	-0.320509	0.748582	NA	0	2.00045	-0.288287	0.589374	-0.489141	0.624742	NA	0.401046
4930545L23Rik	0.271697	-0.361713	0.441355	-0.819552	0.412472	NA	0.336311	2.25104	-0.295581	0.593839	-0.497746	0.618663	NA	0.528814
4930546C10Rik	0.823904	1.12688	0.544316	2.07027	0.0384273	NA	0.114261	1.07124	0.312612	0.535322	0.58397	0.559241	NA	0
4930546K05Rik	1.36227	0.143439	0.57919	0.247655	0.804401	0.882933	0.155355	2.86863	0.34406	0.606081	0.567679	0.570253	NA	0.530371
4930547C10Rik	3.67198	-0.0530355	0.56897	-0.0932132	0.925734	0.956856	1.19417	63.8769	-0.426714	0.480029	-0.888934	0.374039	0.999445	27.8014
4930547E08Rik	0.280604	-0.426015	0.451875	-0.942772	0.345798	NA	5.54694	0	NA	NA	NA	NA	NA	2.1773
4930547E14Rik	0.512055	0.959834	0.537894	1.78443	0.0743542	NA	1.34276	1.44995	-0.0869867	0.553941	-0.157032	0.875219	NA	2.14019
4930548G14Rik	0.0709008	-0.118389	0.36869	-0.321108	0.748128	NA	0.101096	1.08629	-0.29364	0.521795	-0.56275	0.573605	NA	0.250288
4930548H24Rik	1.56889	0.497536	0.575298	0.86483	0.387132	0.55223	0.322721	1.18327	0.197788	0.520081	0.380302	0.703721	NA	0.410753
4930548J01Rik	0.371452	-0.350563	0.456358	-0.768176	0.442383	NA	0.371219	1.51766	0.130983	0.559886	0.233946	0.815027	NA	1.2732
4930548K13Rik	0	NA	NA	NA	NA	NA	0	0.0741712	0.179024	0.303468	0.589929	0.555238	NA	0
4930549C01Rik	0.157973	-0.248323	0.391474	-0.634329	0.525866	NA	0	0.0900364	-0.114027	0.30325	-0.376018	0.706904	NA	0
4930549G23Rik	19.375	-1.04587	0.453953	-2.30391	0.0212279	0.066856	13.783	17.5758	-0.0692648	0.567354	-0.122084	0.902833	0.999445	14.4041
4930550C14Rik	9.29053	-0.187278	0.535715	-0.349585	0.72665	0.828559	5.37538	20.9228	-0.825643	0.551656	-1.49666	0.134481	0.999445	17.3451
4930550L24Rik	83.207	-0.845163	0.325308	-2.59804	0.00937587	0.0351211	42.1334	21.9333	-0.384592	0.563318	-0.682726	0.49478	0.999445	24.5209
4930552N02Rik	0.168625	0.142265	0.407873	0.348798	0.727241	NA	0.0985162	0.32265	0.0639784	0.363594	0.175961	0.860325	NA	0.249611
4930552P12Rik	9.61626	0.343656	0.4925	0.697778	0.485316	0.640135	1.35802	2.63833	0.682798	0.600206	1.13761	0.255285	NA	0.57283
4930553E22Rik	2.16444	0.850334	0.537407	1.58229	0.113584	0.237779	3.53194	4.39968	0.288435	0.618768	0.466144	0.641113	NA	2.78805
4930554C24Rik	0	NA	NA	NA	NA	NA	0	0.856491	0.134333	0.500066	0.26863	0.788214	NA	0
4930555B11Rik	0.11185	-0.211535	0.375163	-0.563848	0.572857	NA	0	0.666318	0.3707	0.459974	0.805915	0.420292	NA	0
4930555G01Rik	2.09879	0.0959743	0.587208	0.163442	0.87017	0.923653	0.6898	22.4422	-0.511528	0.550919	-0.9285	0.353148	0.999445	8.55965
4930556C24Rik	2.03698	1.20742	0.549657	2.19668	0.028043	0.0832738	1.73169	3.64285	-0.067582	0.612159	-0.1104	0.912093	NA	6.43889
4930556G01Rik	0	NA	NA	NA	NA	NA	0	0.258579	-0.168617	0.326802	-0.515959	0.605883	NA	0
4930556J02Rik	0.199603	0.0091135	0.450504	0.0202296	0.98386	NA	0	1.0308	0.048844	0.51982	0.0939633	0.925138	NA	1.85072
4930556M19Rik	18.1877	0.374908	0.454976	0.824017	0.40993	0.573095	5.60336	14.3391	-0.576696	0.588986	-0.979133	0.327514	NA	8.84526
4930556N09Rik	0.397332	0.217569	0.515848	0.42177	0.673193	NA	0.329449	1.35825	-0.197787	0.526764	-0.375477	0.707306	NA	3.22111
4930557A04Rik	0.0709008	-0.118389	0.36869	-0.321108	0.748128	NA	0	0.0741712	0.179024	0.303468	0.589929	0.555238	NA	0
4930557J02Rik	0.110489	0.152063	0.387857	0.392061	0.695013	NA	0.622932	0.0842715	-0.119759	0.30412	-0.39379	0.693736	NA	0
4930558C23Rik	0	NA	NA	NA	NA	NA	0.18246	1.18409	-0.235984	0.524327	-0.45007	0.65266	NA	2.53473
4930558G05Rik	0	NA	NA	NA	NA	NA	0	0.32265	0.0639784	0.363594	0.175961	0.860325	NA	0
4930558J18Rik	89.0083	1.27849	0.395072	3.2361	0.00121174	0.00660859	10.2693	52.0924	-0.107796	0.484911	-0.2223	0.82408	0.999445	10.3555
4930558K02Rik	5.06219	1.63221	0.535001	3.05086	0.0022819	0.0110958	2.35334	1.99745	-0.0180869	0.578059	-0.0312891	0.975039	NA	2.5095
4930562C15Rik	3.20783	0.418124	0.565869	0.738907	0.459964	0.617012	0.32596	25.477	-0.587073	0.548662	-1.07001	0.284616	0.999445	4.48693
4930562F07Rik	0.0665044	-0.130336	0.368119	-0.354058	0.723295	NA	1.33525	0.718042	0.0597733	0.456931	0.130815	0.895922	NA	0
4930563D23Rik	0.223122	-0.304072	0.416703	-0.729709	0.465568	NA	0.115316	4.51086	-0.194736	0.617251	-0.315489	0.752391	NA	0.492806
4930563E18Rik	0.611718	-0.0196348	0.55611	-0.0353074	0.971835	NA	0.348164	0.756355	0.313397	0.487394	0.643006	0.52022	NA	0.681577
4930563E22Rik	17.3634	-0.0493444	0.446651	-0.110476	0.912032	0.949434	1.95783	3.84021	0.439618	0.612766	0.717432	0.473107	NA	1.30613
4930563F08Rik	0	NA	NA	NA	NA	NA	2.63722	0.0900364	-0.114027	0.30325	-0.376018	0.706904	NA	0.634305
4930563M20Rik	5.94212	-0.107949	0.503614	-0.214348	0.830276	0.899177	2.27692	2.05454	-0.110275	0.587975	-0.18755	0.85123	NA	4.19983
4930564B18Rik	0.117023	-0.121137	0.368784	-0.328476	0.742551	NA	0	1.05456	-0.0643304	0.52228	-0.123172	0.901971	NA	1.973
4930564C03Rik	0.251315	-0.321698	0.434742	-0.739975	0.459315	NA	0.546713	1.53422	-0.126857	0.558922	-0.226967	0.82045	NA	1.41296
4930564D02Rik	1.13659	0.313764	0.56957	0.550878	0.581717	NA	0.257755	1.47907	-0.0405105	0.561307	-0.0721717	0.942465	NA	0
4930564G21Rik	0.710401	0.762773	0.55423	1.37627	0.168737	NA	1.32133	1.07521	-0.262625	0.518915	-0.506105	0.612783	NA	0
4930564K09Rik	18.1359	-0.649297	0.44913	-1.44568	0.148267	0.286719	1.48988	9.62004	-0.817102	0.598238	-1.36585	0.171987	NA	2.30293
4930565D16Rik	0.117023	-0.121137	0.368784	-0.328476	0.742551	NA	0	0	NA	NA	NA	NA	NA	0
4930565N06Rik	2.9762	-0.378033	0.589817	-0.640933	0.521566	0.669492	4.99471	1.57029	-0.438452	0.559907	-0.78308	0.43358	NA	1.09656
4930567H12Rik	0.108736	-0.228251	0.37607	-0.606938	0.543892	NA	0.131942	0.818179	-0.102748	0.484614	-0.212021	0.832091	NA	0
4930567H17Rik	0.134291	-0.202104	0.38077	-0.530779	0.595572	NA	0.307878	0.164208	0.0429001	0.317683	0.135041	0.89258	NA	0.363661
4930567J20Rik	0.315943	-0.394279	0.443957	-0.888101	0.374487	NA	0.604077	0.433705	0.289265	0.398002	0.726794	0.467352	NA	0
4930567K20Rik	2.33317	1.24189	0.536892	2.31311	0.0207168	0.0656067	3.74263	14.5217	0.475414	0.569688	0.834517	0.40399	NA	23.0842
4930568D16Rik	0	NA	NA	NA	NA	NA	0	3.79457	0.194072	0.605133	0.320709	0.748431	NA	2.62582
4930568E12Rik	29.4263	2.63828	0.501267	5.26321	1.41561e-07	2.56666e-06	10.8577	8.42045	0.606465	0.601084	1.00895	0.312998	NA	11.207
4930568G15Rik	5.2905	1.58835	0.515726	3.07983	0.00207118	0.0102867	1.49003	7.7149	0.183489	0.606147	0.302714	0.762108	NA	3.50304
4930568K20Rik	0.647952	-0.616915	0.517891	-1.19121	0.233573	NA	1.03713	2.91266	-0.259557	0.610182	-0.425377	0.670562	NA	0.89949
4930570G19Rik	3.03734	0.459932	0.57245	0.803445	0.421718	0.58291	1.16074	10.9919	0.110215	0.58807	0.187419	0.851332	NA	9.75532
4930571K23Rik	1.94915	0.314889	0.591382	0.532462	0.594406	0.727003	0.30889	17.7619	-0.483312	0.569082	-0.849284	0.395723	0.999445	1.50266
4930572K03Rik	0.208306	-0.265202	0.411106	-0.645094	0.518866	NA	0.133208	1.49026	0.19642	0.561102	0.350061	0.726293	NA	0.324848
4930572O03Rik	0.459611	-0.101749	0.529137	-0.192292	0.847514	NA	0.584218	3.81834	-0.381331	0.613124	-0.621948	0.533976	NA	5.66356
4930572O13Rik	0	NA	NA	NA	NA	NA	0	0.0741712	0.179024	0.303468	0.589929	0.555238	NA	0
4930573O16Rik	0	NA	NA	NA	NA	NA	0	0.517976	0.216636	0.422583	0.512646	0.608199	NA	0
4930577N17Rik	1.9483	-0.283055	0.583802	-0.484847	0.627785	0.754547	4.40641	0.631772	0.052373	0.459287	0.114031	0.909213	NA	1.52356
4930578C19Rik	0.580908	-0.353947	0.565398	-0.626014	0.531306	NA	0.121688	0	NA	NA	NA	NA	NA	0
4930578E11Rik	21.4758	1.05291	0.445495	2.36347	0.0181047	0.0591026	2.86074	13.0555	-0.0545249	0.582631	-0.0935838	0.92544	NA	2.88993
4930578I06Rik	0.0507405	-0.117888	0.367814	-0.320509	0.748582	NA	0	5.09341	-0.230638	0.615961	-0.374436	0.70808	NA	7.51236
4930578M01Rik	1.92831	0.4604	0.586946	0.784399	0.432806	0.592761	0.970056	2.91888	-0.0121378	0.607819	-0.0199695	0.984068	NA	3.09632
4930578N18Rik	0	NA	NA	NA	NA	NA	0	0	NA	NA	NA	NA	NA	0
4930579F01Rik	0.511252	-0.134568	0.516083	-0.26075	0.794285	NA	0.335639	14.3943	-0.450553	0.576798	-0.781128	0.434727	NA	6.91967
4930579G18Rik	3.70235	-0.469571	0.573259	-0.819125	0.412715	0.575357	14.5834	1.76271	-0.0553157	0.578619	-0.0955994	0.923839	NA	2.93057
4930579G24Rik	116.266	0.922195	0.319105	2.88994	0.00385315	0.0170825	21.7326	27.2874	0.420753	0.527857	0.797097	0.425395	0.999445	14.0538
4930579K19Rik	1.64601	-0.318792	0.584194	-0.545695	0.585275	0.720276	0.832349	0.919745	-0.131633	0.497616	-0.264527	0.791374	NA	1.03192
4930581F22Rik	11.2091	-1.07392	0.508289	-2.11281	0.0346169	0.0977528	2.30224	35.6636	-0.814134	0.528656	-1.54001	0.123559	0.999445	8.64541
4930583K01Rik	0.665077	0.798296	0.555842	1.43619	0.150947	NA	0.29175	1.50671	0.132891	0.547895	0.242548	0.808356	NA	0.344227
4930583P06Rik	0	NA	NA	NA	NA	NA	0	0.242714	-0.0213384	0.327269	-0.0652014	0.948014	NA	0
4930584F24Rik	0.0409493	-0.15729	0.369231	-0.425994	0.670112	NA	0.0723873	5.1302	-0.0758542	0.618628	-0.122617	0.902411	NA	1.15569
4930590J08Rik	6.11217	0.20844	0.529987	0.393292	0.694104	0.804821	0.890681	33.092	-0.00476299	0.522387	-0.00911774	0.992725	0.999445	6.09858
4930590L20Rik	0.304038	-0.100119	0.474117	-0.211169	0.832755	NA	0.599007	0.533841	0.0703741	0.416587	0.16893	0.865852	NA	0
4930591A17Rik	1.02655	0.359533	0.564586	0.636808	0.52425	NA	1.05701	2.24798	0.409868	0.591283	0.693184	0.488194	NA	2.79805
4930592A05Rik	0.141802	-0.174317	0.372309	-0.468205	0.639638	NA	0.8755	0.491193	-0.0408615	0.418958	-0.0975313	0.922304	NA	0.895755
4930592I03Rik	0.729532	-0.0536042	0.538031	-0.0996305	0.920638	NA	1.77115	0.0842715	-0.119759	0.30412	-0.39379	0.693736	NA	0.304828
4930593A02Rik	2.48252	0.128334	0.549537	0.233531	0.815349	0.88938	1.16459	5.10622	0.0583656	0.618843	0.0943142	0.92486	NA	1.28882
4930593C16Rik	0.357177	0.309164	0.50914	0.607227	0.5437	NA	0	2.10401	-0.244536	0.593095	-0.412305	0.680116	NA	3.09331
4930594C11Rik	3.90464	-0.450668	0.579392	-0.777829	0.43667	0.596415	1.15102	5.08381	-0.608376	0.618814	-0.983133	0.325542	NA	1.26805
4930595M18Rik	6.43218	-1.38048	0.580976	-2.37613	0.0174953	0.0575538	1.24553	8.12006	0.426376	0.599885	0.710762	0.477232	NA	1.99735
4930596D02Rik	0.2765	-0.457067	0.464923	-0.983103	0.325557	NA	0.103516	3.05958	-0.230908	0.613175	-0.376578	0.706487	NA	0
4930596M17Rik	0	NA	NA	NA	NA	NA	0.13611	1.10415	-0.32856	0.516205	-0.636491	0.524456	NA	0.427674
4930597G03Rik	0.206781	0.111729	0.446652	0.250147	0.802473	NA	0.258119	3.19051	-0.327189	0.605062	-0.540752	0.588678	NA	1.89421
4930598F16Rik	0	NA	NA	NA	NA	NA	0	0	NA	NA	NA	NA	NA	0
4930599N23Rik	1.49164	-0.165359	0.565985	-0.292161	0.770163	0.858495	2.3421	1.39046	0.171916	0.558846	0.307626	0.758367	NA	1.60038
4931402G19Rik	3.75469	-0.85309	0.588799	-1.44886	0.147375	0.28552	2.23091	3.75728	-0.354023	0.611955	-0.578512	0.562919	NA	2.89291
4931403E22Rik	0.321944	-0.405881	0.45696	-0.88822	0.374422	NA	2.05911	0.174308	-0.153979	0.316395	-0.486668	0.626494	NA	0.469743
4931403G20Rik	0	NA	NA	NA	NA	NA	0.19848	3.33129	-0.182261	0.617397	-0.295208	0.767835	NA	0.617613
4931406B18Rik	8.16618	0.158986	0.53382	0.297828	0.765835	0.855665	2.4231	19.0881	-0.724581	0.55118	-1.3146	0.188645	0.999445	5.5085
4931406C07Rik	66.1029	-0.247081	0.332523	-0.743048	0.457452	0.614926	13.9496	24.6421	0.0344637	0.541461	0.0636494	0.949249	0.999445	10.3431
4931406H21Rik	5.01665	-0.467891	0.596463	-0.784441	0.432781	0.592761	1.39523	3.04162	0.564781	0.607799	0.929225	0.352773	NA	0.265753
4931406P16Rik	747.104	0.554078	0.169946	3.26032	0.00111285	0.00615716	26.33	95.9308	0.379598	0.48951	0.775466	0.438064	0.999445	12.1484
4931408C20Rik	0.772079	-0.396275	0.49138	-0.806452	0.419982	NA	0.212602	1.05971	0.249641	0.520593	0.479533	0.63156	NA	0.301315
4931408D14Rik	49.8258	2.60104	0.498733	5.2153	1.83524e-07	3.2637e-06	2.90197	47.4834	0.00984424	0.495487	0.0198678	0.984149	0.999445	9.7777
4931409K22Rik	2.74799	-0.0429257	0.562351	-0.0763326	0.939154	0.965347	0.176906	83.6297	-0.39294	0.500696	-0.784787	0.432578	0.999445	5.69149
4931414P19Rik	9.67941	-0.40876	0.526437	-0.776465	0.437475	0.597207	1.69926	2.68025	0.329293	0.600909	0.547991	0.583698	NA	0.801596
4931417E11Rik	2.70876	-0.0617576	0.550543	-0.112176	0.910684	0.948945	2.50809	14.6332	0.140363	0.57851	0.242628	0.808294	NA	13.6341
4931419H13Rik	2.24657	1.03126	0.544109	1.89531	0.0580507	0.144911	0.870787	6.84443	-0.349331	0.609874	-0.572792	0.566785	NA	4.92058
4931420L22Rik	0.454366	-0.382681	0.544521	-0.702784	0.48219	NA	0.343352	2.26049	-0.428599	0.5845	-0.733275	0.463391	NA	1.19449
4931423N10Rik	15.0413	1.07228	0.507534	2.11272	0.0346249	0.0977579	3.12553	40.3281	-0.561277	0.49901	-1.12478	0.260682	0.999445	15.4389
4931428F04Rik	29.5884	-0.241013	0.37691	-0.639444	0.522534	0.670391	3.8937	11.9625	-0.639779	0.58345	-1.09654	0.27284	NA	2.06161
4931428L18Rik	12.3357	1.45581	0.52718	2.76151	0.00575347	0.0236465	3.97698	10.7946	0.16465	0.584972	0.281467	0.778352	NA	4.95032
4931429I11Rik	19.9887	1.02247	0.500583	2.04257	0.0410955	0.111959	2.71614	66.1761	-0.221307	0.50119	-0.441563	0.658806	0.999445	13.8222
4931429L15Rik	1.43637	-0.769719	0.563322	-1.36639	0.171816	0.319226	0.29331	8.92969	-0.259243	0.619053	-0.418774	0.675382	NA	1.53907
4931429P17Rik	0.492803	-0.232058	0.522419	-0.4442	0.656898	NA	0.0549255	0.600249	0.083033	0.435394	0.190708	0.848755	NA	0
4931430N09Rik	0.376097	-0.709417	0.515733	-1.37555	0.168961	NA	0.221029	0.597912	0.307213	0.456036	0.673658	0.500529	NA	0
4931431B13Rik	0.250032	-0.301583	0.420776	-0.716731	0.47354	NA	0	1.06666	-0.117393	0.516444	-0.227311	0.820182	NA	0.70177
4931431C16Rik	1.57353	0.797279	0.565636	1.40953	0.15868	0.301096	0.39603	2.80009	0.309684	0.604845	0.512005	0.608647	NA	0.89945
4931431F19Rik	0.333588	-0.55437	0.482699	-1.14848	0.25077	NA	0.371783	0.782113	0.223786	0.467868	0.478311	0.632429	NA	0
4931440F15Rik	3.18064	0.547518	0.562079	0.974095	0.330009	0.496383	0.215993	9.33201	-0.717432	0.60077	-1.19419	0.232404	NA	2.66617
4931440J10Rik	0.883901	0.08614	0.56535	0.152366	0.878898	NA	0.451592	4.70095	-0.325505	0.617874	-0.526815	0.598322	NA	1.91953
4931440L10Rik	4.9167	1.09928	0.534157	2.05798	0.0395922	0.108898	1.1282	3.28295	0.0206981	0.613482	0.0337387	0.973086	NA	0.864405
4931440P22Rik	2.18931	0.422491	0.57168	0.739035	0.459886	0.616962	1.12343	1.44133	0.459016	0.554067	0.828448	0.407417	NA	0.408799
4932411E22Rik	0.565821	0.483885	0.545198	0.88754	0.374788	NA	0.192957	0.399158	-0.06147	0.383213	-0.160407	0.87256	NA	0.281314
4932411N23Rik	4.39295	-0.0598385	0.580701	-0.103045	0.917927	0.952779	0.349546	7.19855	0.0576544	0.618112	0.0932751	0.925685	NA	0.623185
4932412D23Rik	2.31839	0.918307	0.569221	1.61327	0.106686	0.227077	0.987294	4.66006	0.00428932	0.615712	0.00696643	0.994442	NA	6.06412
4932413F04Rik	2.95062	0.861167	0.536782	1.60432	0.108645	0.229882	1.16876	4.46749	-0.143585	0.617483	-0.232533	0.816124	NA	1.46952
4932414J04Rik	1.14184	0.170072	0.57859	0.293942	0.768803	NA	0.225994	9.51521	-0.118697	0.594395	-0.199693	0.841721	NA	2.12477
4932414N04Rik	96.9981	1.38819	0.445648	3.11499	0.00183952	0.00933011	6.37174	234.67	-0.332835	0.468374	-0.710618	0.477321	0.999445	22.3941
4932415G12Rik	250.506	0.981013	0.307264	3.19274	0.00140931	0.00746487	19.5424	97.7207	-0.122183	0.463398	-0.263668	0.792035	0.999445	18.9436
4932415M13Rik	3.6287	1.78448	0.564156	3.1631	0.00156101	0.00811579	0.64149	16.2715	-0.667336	0.578878	-1.15281	0.248989	NA	4.95584
4932416H05Rik	43.3314	1.36957	0.426275	3.21289	0.00131408	0.00706488	4.13692	38.3855	-0.588682	0.509127	-1.15626	0.247576	0.999445	10.6113
4932416K20Rik	2.61935	-0.861752	0.632352	-1.36277	0.172954	0.320548	0.467222	46.0017	-0.352797	0.503175	-0.701141	0.483215	0.999445	3.64454
4932418E24Rik	2.43209	-0.925902	0.595675	-1.55437	0.120095	0.247983	0.376322	1.1293	-0.0402027	0.514413	-0.0781525	0.937707	NA	0
4932429P05Rik	0	NA	NA	NA	NA	NA	0	1.99957	-0.129061	0.574004	-0.224844	0.8221	NA	1.10254
4932435O22Rik	5.49836	-0.744107	0.521313	-1.42737	0.153473	0.293512	0.26957	3.86373	0.303532	0.614533	0.493923	0.621361	NA	0.166672
4932438A13Rik	3719.11	-1.43691	0.248819	-5.77494	7.69807e-09	1.86241e-07	55.5545	743.215	-0.348343	0.426687	-0.816391	0.414276	0.999445	43.1829
4932438H23Rik	1.83281	0.511742	0.552562	0.926127	0.35438	0.521099	0.749106	3.64139	-0.0897947	0.615937	-0.145785	0.884091	NA	1.40502
4932441J04Rik	0.169268	-0.249379	0.395764	-0.630119	0.528617	NA	0.461734	0.168543	-0.154283	0.315818	-0.488518	0.625183	NA	0
4932443I19Rik	0.29107	-0.431535	0.453713	-0.951118	0.341544	NA	0.484594	0.0842715	-0.119759	0.30412	-0.39379	0.693736	NA	0
4932702P03Rik	1.62223	0.214211	0.564925	0.379185	0.70455	0.812634	0.203471	6.7881	0.0159159	0.611977	0.0260074	0.979251	NA	2.83845
4933400A11Rik	0	NA	NA	NA	NA	NA	0	0.577802	-0.351123	0.431776	-0.813208	0.416099	NA	0.240508
4933400B14Rik	0	NA	NA	NA	NA	NA	0	0.234951	-0.148828	0.312627	-0.476057	0.634034	NA	0
4933400C23Rik	0.770315	-0.390741	0.564281	-0.692458	0.48865	NA	0.196532	0.915822	0.538716	0.468662	1.14948	0.25036	NA	0.169963
4933400F21Rik	0.468919	-0.531672	0.482582	-1.10172	0.270582	NA	0.727508	12.283	-0.484518	0.58502	-0.828206	0.407554	NA	2.31345
4933400L20Rik	0.814658	0.33164	0.548803	0.604296	0.545647	NA	0.363408	6.41177	-0.399261	0.61543	-0.648751	0.516499	NA	4.74512
4933401B06Rik	0.0785253	-0.155615	0.368516	-0.422274	0.672825	NA	0	1.09119	-0.467616	0.514038	-0.909691	0.362986	NA	0.242828
4933401D09Rik	6.65729	0.0931105	0.551873	0.168717	0.866019	0.921217	2.68138	7.65394	-0.377802	0.60635	-0.623076	0.533234	NA	2.64133
4933401H06Rik	3.74629	0.973032	0.519001	1.87482	0.0608179	0.1501	1.1167	12.5859	-0.403754	0.579527	-0.696695	0.485994	NA	14.6174
4933401P06Rik	0.18476	-0.275486	0.400022	-0.688676	0.491027	NA	0.368587	0.238379	0.121402	0.327845	0.370302	0.711157	NA	0.196072
4933402C06Rik	0.0709008	-0.118389	0.36869	-0.321108	0.748128	NA	0	0.829709	-0.0967	0.486123	-0.198921	0.842325	NA	0.601055
4933402D24Rik	0.557652	-0.717781	0.52161	-1.37609	0.168795	NA	0.361461	1.34626	-0.0114727	0.549314	-0.0208854	0.983337	NA	0.330201
4933402E13Rik	279.548	-1.10482	0.255487	-4.32435	1.52981e-05	0.0001569	108.437	97.4496	0.139792	0.51385	0.272049	0.785584	0.999445	73.2249
4933402J07Rik	4.55396	-0.216821	0.530425	-0.408768	0.68271	0.796706	0.292138	25.2758	-0.395774	0.550599	-0.718806	0.472261	0.999445	15.7251
4933402J10Rik	1.81796	0.0455745	0.510383	0.0892946	0.928848	0.95887	0.397933	24.0589	-0.0738171	0.529819	-0.139325	0.889193	0.999445	15.8862
4933402J15Rik	0.0695399	0.2922	0.373805	0.781692	0.434396	NA	0	0.0842715	-0.119759	0.30412	-0.39379	0.693736	NA	0
4933402N03Rik	0.319102	-0.379004	0.447815	-0.84634	0.397363	NA	0.207248	0	NA	NA	NA	NA	NA	0.255837
4933402N22Rik	3.6007	1.22786	0.555274	2.21128	0.0270166	0.0807428	3.54493	1.46582	-0.17946	0.555405	-0.323116	0.746607	NA	1.51459
4933402P03Rik	0.372735	-0.351158	0.456467	-0.769296	0.441718	NA	0	1.03493	0.0938421	0.504165	0.186134	0.85234	NA	0
4933403O08Rik	16.3738	-0.21295	0.451999	-0.47113	0.637548	0.761639	2.20585	2.31854	0.0159069	0.593789	0.0267888	0.978628	NA	0.576385
4933404G15Rik	0.195549	-0.280875	0.408504	-0.68757	0.491724	NA	0.142332	2.93654	-0.400115	0.602992	-0.66355	0.506978	NA	0.368166
4933404K08Rik	1.54471	0.261548	0.576878	0.453385	0.650272	0.772277	1.03602	4.05043	0.275471	0.616387	0.446912	0.654939	NA	0.61295
4933404O12Rik	153.913	0.935998	0.345786	2.70687	0.00679206	0.0271167	12.092	66.5709	-0.409873	0.485558	-0.844129	0.398597	0.999445	7.77743
4933405D12Rik	4.91486	-0.375498	0.565526	-0.663979	0.506704	0.658327	7.98426	1.0207	0.164235	0.520477	0.315547	0.752346	NA	1.20488
4933405E24Rik	0.234923	-0.30791	0.417461	-0.737577	0.460772	NA	0.383068	0.380956	0.254403	0.367192	0.692833	0.488414	NA	0
4933405L10Rik	1.08818	-0.662615	0.577711	-1.14697	0.251396	NA	0.990893	13.9015	-0.45807	0.582398	-0.786525	0.43156	NA	22.0482
4933405O20Rik	0.159477	-0.324348	0.419102	-0.773913	0.438982	NA	0	3.31992	-0.444247	0.614908	-0.722461	0.470011	NA	2.47369
4933406C10Rik	24.5199	0.30769	0.499423	0.616091	0.537835	0.682581	6.32766	26.8743	-0.286901	0.524113	-0.547404	0.584101	0.999445	6.12875
4933406D12Rik	0.117023	-0.121137	0.368784	-0.328476	0.742551	NA	0	0	NA	NA	NA	NA	NA	0
4933406F09Rik	20.9631	1.31221	0.515016	2.54791	0.0108371	0.0395339	9.7621	63.3603	-0.484468	0.46854	-1.03399	0.301139	0.999445	56.9818
4933406G16Rik	0	NA	NA	NA	NA	NA	0	0.444417	-0.245893	0.379609	-0.647754	0.517144	NA	0.207066
4933406I18Rik	10.594	-0.901197	0.489542	-1.8409	0.0656367	0.159088	3.3397	11.6675	-0.465619	0.584347	-0.796819	0.425556	NA	2.65374
4933406J08Rik	15.3649	1.35818	0.501977	2.70566	0.00681685	0.027195	3.13068	4.08027	0.622459	0.613269	1.01498	0.310113	NA	1.85699
4933406J10Rik	0.159488	0.0255461	0.431514	0.0592011	0.952792	NA	0.430332	2.74955	0.250835	0.598	0.419457	0.674882	NA	1.5275
4933406K04Rik	3.50934	1.79497	0.543853	3.30047	0.000965233	0.0054788	0.818456	8.43022	-0.265767	0.60262	-0.44102	0.659199	NA	3.88704
4933406M09Rik	1.23425	-0.600878	0.579024	-1.03774	0.29939	NA	0.688767	0.902451	-0.144655	0.496215	-0.291516	0.770656	NA	0.163734
4933407E24Rik	0.317819	-0.378339	0.447653	-0.845163	0.39802	NA	0.175794	0.997071	0.241822	0.527394	0.458523	0.646577	NA	0.71428
4933407G14Rik	0.349472	0.0265904	0.481568	0.0552162	0.955966	NA	0.513122	0.252815	-0.168314	0.326061	-0.516205	0.605711	NA	0
4933407I05Rik	0.0677871	-0.13128	0.368154	-0.356589	0.721399	NA	0	1.23636	-0.0124646	0.544576	-0.0228886	0.981739	NA	2.41816
4933407K13Rik	9.60059	-1.15146	0.527296	-2.18372	0.028983	0.0853901	1.6878	2.58899	-0.251076	0.601273	-0.417575	0.676258	NA	0.4726
4933407L21Rik	0.622582	-0.556874	0.485074	-1.14802	0.250961	NA	1.46287	1.4338	0.622598	0.545227	1.14191	0.253493	NA	0.258946
4933408B17Rik	30.8305	0.327988	0.470842	0.6966	0.486053	0.640572	5.54465	17.3921	-0.451721	0.580021	-0.778801	0.436097	0.999445	5.56731
4933408J17Rik	1.35321	0.548865	0.560832	0.978662	0.327747	0.494205	10.7966	0.985541	0.18524	0.512142	0.361696	0.717579	NA	0.564349
4933408N05Rik	3.22329	-0.225288	0.588712	-0.38268	0.701957	0.810969	4.79045	4.1189	-0.631726	0.618507	-1.02137	0.307078	NA	1.82105
4933409G03Rik	87.696	1.74748	0.478203	3.65427	0.000257911	0.0017922	14.7528	269.991	-0.253075	0.475228	-0.532535	0.594356	0.999445	74.5609
4933409K07Rik	194.475	0.430238	0.244139	1.76227	0.0780245	0.180755	22.9475	0.716044	-0.00969083	0.475339	-0.0203872	0.983735	NA	0.224563
4933411E08Rik	3.60877	0.0177363	0.569265	0.0311564	0.975145	0.985453	1.47627	1.91118	0.0509243	0.572437	0.0889605	0.929113	NA	1.12935
4933411G06Rik	0.655066	-0.322792	0.538602	-0.599314	0.548964	NA	0.361224	5.37394	-0.300869	0.617388	-0.487325	0.626028	NA	6.46435
4933411G11Rik	43.4953	1.89525	0.499377	3.79523	0.000147509	0.00111597	7.80257	28.6238	-0.117289	0.517558	-0.22662	0.820719	0.999445	14.0922
4933411K16Rik	3.55219	-1.26437	0.599967	-2.10739	0.0350835	0.0987699	1.16891	8.07046	-0.486937	0.619302	-0.786267	0.431711	NA	2.77648
4933411K20Rik	310.607	0.473675	0.243797	1.94291	0.0520271	0.133248	28.6882	451.458	-0.478068	0.413315	-1.15667	0.247408	0.999445	90.9107
4933412E12Rik	6.14905	0.475561	0.542197	0.877101	0.380432	0.546163	1.9589	10.9221	-0.395543	0.586563	-0.674339	0.500096	NA	6.07106
4933412E24Rik	7.44134	0.747413	0.519229	1.43947	0.150018	0.289041	3.11216	13.3513	-0.213664	0.572165	-0.37343	0.708828	NA	7.05489
4933412O06Rik	0.309566	-0.334387	0.449658	-0.743648	0.45709	NA	0.154983	0.522924	-0.296806	0.406732	-0.729734	0.465553	NA	0.530285
4933413G19Rik	0.305458	-0.237273	0.513844	-0.46176	0.644254	NA	0.11165	0.418452	0.0278985	0.377988	0.0738078	0.941163	NA	0.840795
4933413J09Rik	7.0343	-2.2756	0.575843	-3.95176	7.7577e-05	0.000643375	1.21556	3.18441	0.504401	0.607829	0.829839	0.40663	NA	0.607203
4933413L06Rik	1.49153	0.688498	0.562997	1.22292	0.221361	0.379662	0.747019	2.20774	0.257281	0.594134	0.433035	0.664989	NA	1.84891
4933415F23Rik	46.949	1.2292	0.507299	2.42303	0.0153918	0.0521682	11.5044	88.8936	-0.430363	0.459294	-0.93701	0.348753	0.999445	52.1394
4933416C03Rik	296.185	-0.222523	0.258759	-0.859961	0.389811	0.554652	52.6201	303.387	-0.100361	0.424542	-0.236397	0.813125	0.999445	106.466
4933416E03Rik	0.315949	-0.0822399	0.493731	-0.166568	0.86771	NA	0.107429	0.0842715	-0.119759	0.30412	-0.39379	0.693736	NA	0
4933416I08Rik	0	NA	NA	NA	NA	NA	0.184708	0	NA	NA	NA	NA	NA	0.00558255
4933416M06Rik	0.117023	-0.121137	0.368784	-0.328476	0.742551	NA	0	1.2727	-0.406493	0.531423	-0.764914	0.444323	NA	0.229546
4933416M07Rik	4.49655	0.708388	0.538718	1.31495	0.188526	0.340114	4.46586	5.16338	-0.133386	0.614272	-0.217145	0.828095	NA	7.88309
4933417A18Rik	0.0709008	-0.118389	0.36869	-0.321108	0.748128	NA	0	3.8088	0.144016	0.614715	0.23428	0.814767	NA	1.14734
4933417D19Rik	1.30801	-0.512728	0.575565	-0.890825	0.373023	0.53908	0.891849	1.1071	0.0816735	0.525243	0.155496	0.87643	NA	1.11447
4933417E11Rik	1.00099	0.534068	0.557627	0.957752	0.338188	NA	0.334575	1.45372	-0.0826504	0.551751	-0.149796	0.880925	NA	2.52805
4933417G07Rik	0	NA	NA	NA	NA	NA	0.0940135	0	NA	NA	NA	NA	NA	0
4933417O13Rik	0.0409493	-0.15729	0.369231	-0.425994	0.670112	NA	0.0750745	0.909645	-0.015551	0.497097	-0.0312836	0.975043	NA	0.765325
4933421I07Rik	0.502819	0.235001	0.527055	0.445876	0.655687	NA	0.324654	2.3618	-0.109016	0.592284	-0.18406	0.853967	NA	1.28365
4933421O10Rik	36.5062	0.701051	0.371094	1.88915	0.0588723	0.146337	6.8643	11.6274	0.397023	0.580773	0.68361	0.494221	NA	3.03036
4933422A05Rik	1.42928	-0.418637	0.585516	-0.714987	0.474617	0.630504	0.665163	5.9779	-0.866982	0.62107	-1.39595	0.162729	NA	2.00717
4933422H20Rik	0.312498	-0.536138	0.481293	-1.11395	0.265299	NA	0.0797942	2.64766	-0.105634	0.596461	-0.177102	0.859429	NA	0.149424
4933424G05Rik	1.01145	0.636268	0.556226	1.1439	0.252664	NA	0.309397	1.08134	0.170706	0.536472	0.318201	0.750333	NA	0.166192
4933424G06Rik	0.609822	0.816006	0.547367	1.49078	0.136018	NA	0.105007	5.70063	-0.278558	0.614766	-0.453113	0.650467	NA	5.5179
4933425B07Rik	0.192542	-0.253518	0.406636	-0.623452	0.532987	NA	0.0414148	2.6904	-0.0505225	0.608506	-0.0830271	0.93383	NA	0
4933425H06Rik	0.304948	-0.286777	0.440291	-0.651336	0.51483	NA	0	0.252815	-0.168314	0.326061	-0.516205	0.605711	NA	0
4933425L06Rik	36.7574	2.51635	0.475087	5.29662	1.17966e-07	2.17131e-06	4.96323	16.505	0.96785	0.572526	1.69049	0.0909339	0.930708	7.96662
4933426D04Rik	0.432555	-0.465021	0.542136	-0.857757	0.391027	NA	0.356198	0	NA	NA	NA	NA	NA	0
4933426M11Rik	342.425	0.954059	0.253689	3.76074	0.000169413	0.00125879	10.1932	37.2966	0.806739	0.537987	1.49955	0.133731	0.999445	5.12195
4933427D06Rik	123.706	0.954392	0.256277	3.72406	0.000196045	0.00142705	8.81612	9.18034	0.204059	0.610532	0.334231	0.738205	NA	3.39173
4933427D14Rik	160.908	0.424131	0.2647	1.60231	0.109087	0.230632	9.11028	83.9419	-0.203963	0.467251	-0.436517	0.662461	0.999445	13.2791
4933427E11Rik	8.87506	1.09666	0.514181	2.13283	0.0329386	0.0940064	3.03411	16.6384	-0.0806253	0.559441	-0.144117	0.885408	0.999445	14.4358
4933427E13Rik	0	NA	NA	NA	NA	NA	0.0769922	0.668292	-0.337404	0.424319	-0.795164	0.426518	NA	0
4933427G17Rik	11.6512	0.579515	0.484244	1.19674	0.231407	0.391097	1.99093	6.9415	-0.052766	0.612442	-0.0861567	0.931342	NA	4.319
4933427I22Rik	0.180746	-0.283978	0.405353	-0.70057	0.483572	NA	0	2.33565	-0.211812	0.5992	-0.353492	0.72372	NA	0
4933428C19Rik	0	NA	NA	NA	NA	NA	0	0.59133	-0.221004	0.440983	-0.501163	0.616256	NA	0.748955
4933429K18Rik	0.0677871	-0.13128	0.368154	-0.356589	0.721399	NA	0	0.613777	0.167458	0.455334	0.367769	0.713046	NA	1.66513
4933429O19Rik	0.148065	0.130962	0.405016	0.323351	0.74643	NA	0.0500295	1.35488	0.244999	0.547237	0.447701	0.654369	NA	1.07174
4933430H16Rik	4.63033	1.87275	0.525271	3.5653	0.000363439	0.00239769	0.699257	5.87607	0.583831	0.612512	0.953176	0.340501	NA	1.88323
4933430I17Rik	8.66272	0.857415	0.516497	1.66006	0.096903	0.211798	1.55431	10.1223	0.0599937	0.604567	0.099234	0.920952	NA	4.14547
4933430M04Rik	0	NA	NA	NA	NA	NA	0	0.634795	0.380138	0.424401	0.895704	0.370411	NA	0
4933430N04Rik	0.326612	-0.341263	0.451433	-0.755955	0.449676	NA	0.249072	0	NA	NA	NA	NA	NA	0
4933431E20Rik	35.7081	-0.0309494	0.357076	-0.0866746	0.93093	0.96021	4.5065	15.3078	0.428087	0.559454	0.765186	0.444161	NA	3.91874
4933431G14Rik	1.50204	0.963104	0.56276	1.71139	0.0870087	0.195398	1.76964	2.97584	-0.0750733	0.599329	-0.125262	0.900316	NA	4.21707
4933432G23Rik	0.0637228	-0.182781	0.371542	-0.491953	0.622753	NA	0.217216	0.309122	-0.01233	0.329643	-0.0374041	0.970163	NA	0
4933432I03Rik	0	NA	NA	NA	NA	NA	0	0	NA	NA	NA	NA	NA	0
4933432I09Rik	0.633779	-0.996589	0.55167	-1.80649	0.0708413	NA	0.0546205	1.29961	-0.256638	0.540066	-0.475198	0.634646	NA	1.34828
4933432K03Rik	2.8678	0.359656	0.540491	0.665425	0.505779	0.65748	3.96692	17.4844	-0.531004	0.555513	-0.95588	0.339133	0.999445	27.1822
4933433C11Rik	0.316885	-0.171748	0.493013	-0.348364	0.727567	NA	0	2.07129	0.176213	0.580504	0.303551	0.76147	NA	0.409841
4933433F19Rik	0.0665044	-0.130336	0.368119	-0.354058	0.723295	NA	0.109873	0	NA	NA	NA	NA	NA	0
4933433G15Rik	22.4995	0.0514219	0.516987	0.0994647	0.920769	0.954026	14.817	21.6258	-0.379606	0.549045	-0.691393	0.489318	0.999445	13.5755
4933433G19Rik	0.0709008	-0.118389	0.36869	-0.321108	0.748128	NA	1.59457	0.0842715	-0.119759	0.30412	-0.39379	0.693736	NA	0.281872
4933433H22Rik	0.17025	-0.226816	0.394591	-0.574813	0.565418	NA	0.0869805	0.275262	0.27472	0.321914	0.853397	0.393439	NA	0
4933434E20Rik	124.642	0.720395	0.2527	2.85079	0.00436103	0.0188262	39.1019	47.2848	0.226048	0.486104	0.46502	0.641917	0.999445	30.7223
4933434I20Rik	13.6807	0.713051	0.533578	1.33636	0.181433	0.331702	7.04559	26.4878	-0.0267937	0.52413	-0.0511204	0.95923	0.999445	19.4745
4933436C20Rik	10.3844	0.443996	0.51923	0.855106	0.392492	0.557069	3.79074	8.73088	-0.488785	0.602799	-0.81086	0.417446	NA	6.15705
4933436E23Rik	0.0677871	-0.13128	0.368154	-0.356589	0.721399	NA	0.109319	0.443805	0.121721	0.378514	0.321575	0.747775	NA	0
4933436H12Rik	0	NA	NA	NA	NA	NA	0	0.349433	0.3592	0.353432	1.01632	0.309477	NA	0
4933436I01Rik	0.216594	-0.313962	0.42398	-0.740511	0.45899	NA	0.250453	9.32573	-0.185411	0.608769	-0.304568	0.760696	NA	4.03434
4933438B17Rik	0.718652	-0.378888	0.557352	-0.6798	0.496631	NA	0.408971	2.21158	0.198975	0.577784	0.344377	0.730563	NA	2.04292
4933438K21Rik	39.1361	0.915333	0.388887	2.35373	0.0185862	0.0603543	6.11227	26.2748	-0.242119	0.52748	-0.459011	0.646226	0.999445	8.68958
4933439C10Rik	14.7162	-0.245793	0.493185	-0.498378	0.618217	0.74607	4.26772	11.5101	-0.225597	0.600798	-0.375496	0.707292	NA	7.64616
4933439K11Rik	0.0709008	-0.118389	0.36869	-0.321108	0.748128	NA	0.580903	0	NA	NA	NA	NA	NA	0.321083
4933440J02Rik	0.729288	-0.260026	0.55888	-0.465262	0.641744	NA	0.151531	2.35931	0.447463	0.588218	0.760708	0.446831	NA	0.519835
4933440M02Rik	254.789	2.81272	0.486398	5.78274	7.34932e-09	1.78351e-07	30.8308	143.367	-0.0339139	0.453923	-0.0747128	0.940443	0.999445	42.2533
5031410I06Rik	4.17781	-0.015137	0.629529	-0.0240449	0.980817	0.98936	13.1453	15.3107	-0.315514	0.56901	-0.554496	0.57924	NA	4.09277
5031414D18Rik	20.6963	-1.69194	0.470664	-3.59479	0.000324653	0.00218476	4.42171	3.26182	0.148249	0.605545	0.24482	0.806596	NA	1.45445
5031425E22Rik	21.3978	-0.23932	0.458099	-0.522421	0.601377	0.73326	6.72991	11.4545	-0.27425	0.587952	-0.466449	0.640894	NA	5.97952
5031425F14Rik	0.11185	-0.211535	0.375163	-0.563848	0.572857	NA	0	0.0842715	-0.119759	0.30412	-0.39379	0.693736	NA	0
5031426D15Rik	24.0475	-0.381543	0.428279	-0.890875	0.372996	0.53908	3.0338	3.13821	-0.0888037	0.608822	-0.145862	0.884031	NA	0.413781
5031434C07Rik	1.27981	-0.316707	0.579891	-0.546149	0.584963	0.720032	0.338122	0.732363	0.00636147	0.433511	0.0146743	0.988292	NA	0.136338
5031434O11Rik	0.984111	-1.00803	0.552854	-1.82333	0.068254	NA	1.62624	0.443805	0.121721	0.378514	0.321575	0.747775	NA	0
5031439G07Rik	59.7189	0.104365	0.308528	0.338266	0.735163	0.834138	4.55667	8.76629	0.406355	0.602917	0.673981	0.500323	NA	1.61471
5033403H07Rik	1.62446	-1.01817	0.599165	-1.69932	0.0892586	0.198893	1.81213	0.782452	0.0504621	0.469501	0.10748	0.914408	NA	0.691265
5033404E19Rik	0.121641	-0.178671	0.371547	-0.480884	0.630599	NA	0.140667	0.168543	-0.154283	0.315818	-0.488518	0.625183	NA	0.439203
5033406O09Rik	1.12128	-0.971942	0.580634	-1.67393	0.0941438	NA	0.462826	1.09144	0.0317724	0.536128	0.0592626	0.952743	NA	0.167801
5033411D12Rik	3.40819	0.0587957	0.582071	0.101011	0.919542	0.953505	1.28596	2.01631	-0.430586	0.586968	-0.733577	0.463206	NA	1.22138
5330411J11Rik	0.384656	-0.544262	0.489396	-1.11211	0.266091	NA	0.134761	0	NA	NA	NA	NA	NA	0
5330413P13Rik	0.42681	-0.42462	0.468195	-0.906931	0.364443	NA	0.0706525	0.326986	-0.064572	0.347862	-0.185625	0.852739	NA	0.077964
5330417C22Rik	39.9123	-0.166094	0.461017	-0.360277	0.71864	0.822692	5.52928	150.297	-0.576664	0.443862	-1.2992	0.193877	0.999445	39.3513
5330426P16Rik	16.4514	0.511585	0.447272	1.14379	0.252711	0.415149	2.02761	3.25776	0.763157	0.610439	1.25018	0.211235	NA	0.419169
5330434G04Rik	0.11185	-0.211535	0.375163	-0.563848	0.572857	NA	0	0.916771	-0.323592	0.495827	-0.652631	0.513994	NA	0
5330439B14Rik	0.141802	-0.174317	0.372309	-0.468205	0.639638	NA	0.199516	0.0842715	-0.119759	0.30412	-0.39379	0.693736	NA	0
5430401F13Rik	0.0677871	-0.13128	0.368154	-0.356589	0.721399	NA	0.248144	0.409259	-0.254532	0.384595	-0.661818	0.508088	NA	1.39404
5430402E10Rik	0	NA	NA	NA	NA	NA	0	0	NA	NA	NA	NA	NA	0
5430402O13Rik	3.53055	0.822547	0.577022	1.4255	0.154012	0.294328	2.06948	2.33547	0.629615	0.59823	1.05246	0.292587	NA	1.81012
5430403N17Rik	0.499215	-0.477	0.475215	-1.00375	0.315497	NA	0.174748	0.359533	0.180256	0.35	0.515017	0.606541	NA	0
5430405H02Rik	14.7443	-0.176273	0.468567	-0.376195	0.706772	0.814481	15.1577	3.38384	0.174902	0.613204	0.285226	0.775471	NA	7.53459
5430416N02Rik	11.6803	-0.590918	0.522065	-1.13189	0.257683	0.420819	8.16558	2.98958	-0.10845	0.606049	-0.178946	0.85798	NA	8.04431
5430416O09Rik	34.9926	-1.43376	0.37926	-3.78041	0.000156568	0.00117326	3.60921	12.4758	-0.379532	0.58792	-0.645551	0.51857	NA	1.78857
5430417L22Rik	149.645	2.62142	0.323074	8.11401	4.89773e-16	3.73221e-14	9.78613	49.9233	0.5787	0.532564	1.08663	0.277201	0.999445	13.947
5430419D17Rik	0.68325	-0.346495	0.534462	-0.648305	0.516788	NA	0.0863008	0.238379	0.121402	0.327845	0.370302	0.711157	NA	0
5430421F17Rik	1.95439	-0.685613	0.587205	-1.16759	0.242973	0.404047	0.548982	3.35043	0.335588	0.613098	0.547365	0.584128	NA	0.453269
5430421N21Rik	0.0709008	-0.118389	0.36869	-0.321108	0.748128	NA	0.0624707	0	NA	NA	NA	NA	NA	0
5430425J12Rik	0	NA	NA	NA	NA	NA	0	0.0900364	-0.114027	0.30325	-0.376018	0.706904	NA	0.190149
5430425K12Rik	0.238665	-0.295836	0.434589	-0.680724	0.496046	NA	0.254903	2.33608	-0.21764	0.362792	-0.599903	0.548571	NA	0
5430427M07Rik	0.386503	-0.656759	0.501104	-1.31062	0.189985	NA	0.168258	2.67315	-0.155886	0.603823	-0.258165	0.796279	NA	2.13145
5430427O19Rik	3.07112	-0.407131	0.596685	-0.682322	0.495035	0.648508	0.373067	6.52236	-0.257253	0.614486	-0.418647	0.675474	NA	0.608492
5430428K19Rik	0	NA	NA	NA	NA	NA	0.338025	0.349433	0.3592	0.353432	1.01632	0.309477	NA	0
5430434I15Rik	0.138994	0.164497	0.396199	0.415187	0.678005	NA	0	0.234951	-0.148828	0.312627	-0.476057	0.634034	NA	0.61797
5430435G22Rik	47.2739	-1.33834	0.348067	-3.84508	0.000120512	0.000940603	11.1458	5.42788	-0.467802	0.61666	-0.758607	0.448088	NA	2.50805
5430437J10Rik	2.06654	0.0547215	0.60802	0.0899994	0.928288	0.958673	2.29199	1.00545	-0.0265049	0.506428	-0.0523369	0.95826	NA	0.254661
5430440P10Rik	10.4039	0.518705	0.505707	1.0257	0.305032	0.471169	3.23399	22.3243	-0.0939009	0.549413	-0.170911	0.864293	0.999445	4.58563
5530400C23Rik	0.0993491	-0.132579	0.368098	-0.360172	0.718719	NA	0.47002	0	NA	NA	NA	NA	NA	0
5530401A14Rik	0.0709008	-0.118389	0.36869	-0.321108	0.748128	NA	0	0.0741712	0.179024	0.303468	0.589929	0.555238	NA	0
5530601H04Rik	11.4069	-0.759097	0.508501	-1.49281	0.135487	0.269391	1.92694	8.85567	0.111802	0.59826	0.186878	0.851756	NA	1.05219
5730403I07Rik	3.8149	0.764975	0.56535	1.3531	0.176024	0.32433	0.911721	3.21533	-0.317219	0.607606	-0.52208	0.601615	NA	1.82749
5730405O15Rik	1.23525	-0.431467	0.586399	-0.735791	0.461858	NA	0.484889	0.838628	0.235735	0.498395	0.472989	0.636221	NA	0.90146
5730408K05Rik	9.00926	-1.2615	0.638629	-1.97532	0.0482316	0.125815	28.5731	6.61907	-0.48613	0.614424	-0.791195	0.42883	NA	18.5557
5730409E04Rik	31.1891	-0.470675	0.371322	-1.26756	0.204954	0.360377	4.64398	7.38497	-0.0235918	0.607789	-0.0388157	0.969037	NA	1.84701
5730412P04Rik	0.448802	-0.441595	0.543505	-0.812495	0.416508	NA	0.433085	0.238379	0.121402	0.327845	0.370302	0.711157	NA	0.407529
5730416F02Rik	0.0476381	0.250567	0.37088	0.675603	0.499293	NA	0	0	NA	NA	NA	NA	NA	0
5730420D15Rik	0.957481	-0.769122	0.52374	-1.46852	0.141963	NA	0.582575	0.32265	0.0639784	0.363594	0.175961	0.860325	NA	0
5730422E09Rik	4.21716	-0.579942	0.561672	-1.03253	0.301825	0.468463	0.608489	1.75081	-0.481472	0.569922	-0.844803	0.398221	NA	0.169236
5730435O14Rik	0.279207	-0.313933	0.431132	-0.72816	0.466515	NA	0.233799	0.234951	-0.148828	0.312627	-0.476057	0.634034	NA	1.35508
5730455P16Rik	135.941	1.3031	0.260284	5.00644	5.5446e-07	8.47485e-06	8.24371	27.518	0.423406	0.536379	0.789379	0.42989	0.999445	5.17417
5730457N03Rik	2.0529	1.43837	0.562781	2.55582	0.0105937	0.0388436	0.169552	1.09802	0.557606	0.529276	1.05353	0.2921	NA	0.256412
5730460C07Rik	0.162101	-0.0223531	0.430242	-0.0519547	0.958565	NA	0.276741	2.27256	-0.338165	0.598393	-0.565123	0.57199	NA	0.572392
5730480H06Rik	4.52322	-0.38937	0.573965	-0.678386	0.497527	0.650638	1.75839	2.90172	-0.0382502	0.610138	-0.062691	0.950013	NA	1.38045
5730488B01Rik	0.0637228	-0.182781	0.371542	-0.491953	0.622753	NA	0.0471415	0.411257	-0.110889	0.378589	-0.292901	0.769598	NA	0
5730507C01Rik	221.979	-0.0719604	0.264118	-0.272455	0.785272	0.869804	12.0553	19.1436	0.113359	0.54749	0.207052	0.835969	0.999445	3.21523
5730508B09Rik	24.2197	0.753507	0.456852	1.64934	0.099077	0.21509	9.6456	10.8466	0.349584	0.585914	0.596648	0.550743	NA	8.93298
5730522E02Rik	0.311698	-0.515219	0.473288	-1.0886	0.276332	NA	0	0.248479	-0.0229	0.330276	-0.0693358	0.944722	NA	0
5730559C18Rik	2.14243	0.861346	0.563354	1.52896	0.126274	0.256582	0.159012	10.5783	-0.435259	0.590336	-0.737307	0.460936	NA	2.40747
5730577I03Rik	92.1484	0.248447	0.304004	0.817246	0.413788	0.576355	20.0631	9.30317	0.0960486	0.597622	0.160718	0.872316	NA	3.59018
5830403L16Rik	0.337315	-0.0160121	0.482802	-0.033165	0.973543	NA	0.0669165	0.309122	-0.01233	0.329643	-0.0374041	0.970163	NA	0
5830403M04Rik	0.40015	0.0400945	0.512784	0.0781899	0.937677	NA	0.121274	0.719067	0.304302	0.440881	0.690213	0.49006	NA	0
5830411N06Rik	0.0507405	-0.117888	0.367814	-0.320509	0.748582	NA	0.0633675	0.174308	-0.153979	0.316395	-0.486668	0.626494	NA	0.095083
5830415F09Rik	19.8529	0.732444	0.437582	1.67385	0.0941609	0.20727	5.71582	8.37963	-0.274218	0.600597	-0.456576	0.647975	NA	4.89391
5830416I19Rik	45.5042	-0.51416	0.429772	-1.19636	0.231557	0.391097	14.4511	0.499295	-0.304219	0.411091	-0.740028	0.459283	NA	0.108549
5830416P10Rik	23.0448	-0.827007	0.436195	-1.89596	0.0579658	0.144791	2.44299	2.7285	0.278698	0.608956	0.457665	0.647193	NA	0.106251
5830417I10Rik	405.554	-0.438924	0.188537	-2.32805	0.0199094	0.0636364	9.98953	37.1521	-0.0793147	0.508737	-0.155905	0.876108	0.999445	2.97105
5830418K08Rik	1034.24	-0.915155	0.210425	-4.34908	1.36708e-05	0.00014281	37.1164	247.985	-0.214982	0.458007	-0.469386	0.638794	0.999445	19.6822
5830418P13Rik	0.475032	-0.194909	0.548132	-0.355588	0.722149	NA	0.122584	2.39809	0.287243	0.601502	0.477542	0.632976	NA	0.346628
5830428M24Rik	0.0709008	-0.118389	0.36869	-0.321108	0.748128	NA	0	0.0842715	-0.119759	0.30412	-0.39379	0.693736	NA	0
5830432E09Rik	0.30613	0.0619102	0.486975	0.127132	0.898836	NA	0.919015	1.15812	-0.0282079	0.524432	-0.0537876	0.957104	NA	0.58697
5830444B04Rik	9.04331	-0.0618091	0.528564	-0.116938	0.906909	0.946951	3.26023	2.98826	0.710356	0.608245	1.16788	0.242856	NA	0.85032
5830454E08Rik	0.705295	-0.334392	0.53269	-0.627742	0.530173	NA	1.06101	0.788085	0.0691768	0.4852	0.142574	0.886627	NA	1.25021
5830473C10Rik	0	NA	NA	NA	NA	NA	0.0350193	0.0741712	0.179024	0.303468	0.589929	0.555238	NA	0
5930403L14Rik	9.7587	-1.3225	0.513379	-2.57606	0.00999332	0.0370556	0.579358	3.0988	0.142861	0.6091	0.234544	0.814563	NA	0.556663
5930412G12Rik	1.96941	-0.0922577	0.582482	-0.158387	0.874152	0.926235	0.235293	0.409259	-0.254532	0.384595	-0.661818	0.508088	NA	0.238094
5930430L01Rik	10.1347	-0.745814	0.518677	-1.43791	0.150458	0.289572	1.699	4.60045	-0.495779	0.619295	-0.800555	0.423389	NA	1.10195
5930438M14Rik	0.0993491	-0.132579	0.368098	-0.360172	0.718719	NA	0.061716	0	NA	NA	NA	NA	NA	0
6030407O03Rik	0.282422	-0.535173	0.477978	-1.11966	0.262858	NA	0.060768	0.469902	-0.221945	0.365231	-0.607684	0.543397	NA	0.84516
6030408B16Rik	16.4276	-0.440946	0.455643	-0.967744	0.333172	0.499853	5.50852	5.18047	-0.60157	0.618547	-0.972553	0.330775	NA	2.32943
6030419C18Rik	5.78058	0.787256	0.531917	1.48004	0.138864	0.273678	0.933505	1.84482	0.178046	0.582215	0.305807	0.759751	NA	0
6030440G07Rik	9.0792	-0.806264	0.52829	-1.52618	0.126966	0.257527	9.07934	3.15488	0.470291	0.605549	0.776636	0.437374	NA	2.08297
6030443J06Rik	35.5128	-0.356663	0.378473	-0.942375	0.346001	0.512289	3.99626	13.0145	-0.410164	0.579036	-0.708356	0.478724	NA	1.96573
6030458C11Rik	141.373	-0.00609905	0.237713	-0.0256572	0.979531	0.988618	13.3592	20.3663	-0.376066	0.544025	-0.691266	0.489399	0.999445	4.39586
6030466F02Rik	0.157051	-0.231085	0.376743	-0.613374	0.539629	NA	0.464267	0.275262	0.27472	0.321914	0.853397	0.393439	NA	0
6030468B19Rik	0.141802	-0.174317	0.372309	-0.468205	0.639638	NA	0	0.550524	0.477169	0.393674	1.21209	0.225477	NA	0
6030469F06Rik	0.870884	-0.80901	0.54527	-1.48369	0.137892	NA	0.219912	0.0900364	-0.114027	0.30325	-0.376018	0.706904	NA	0
6030498E09Rik	1.24038	-1.22131	0.586545	-2.08221	0.0373229	NA	0.855162	0.508488	-0.00726488	0.403134	-0.018021	0.985622	NA	0.50103
6230400D17Rik	2.74658	-0.63245	0.546009	-1.15831	0.246736	0.408138	1.04816	1.18111	-0.467653	0.524858	-0.891009	0.372924	NA	1.54462
6330403A02Rik	1.71886	-0.580493	0.57916	-1.0023	0.316198	0.482369	0.125449	1.2608	0.352323	0.539885	0.65259	0.514021	NA	0.155015
6330403K07Rik	0.774393	-0.916058	0.551674	-1.66051	0.0968127	NA	0.62937	0.324987	-0.182596	0.338725	-0.539068	0.58984	NA	0.958215
6330403M23Rik	16.683	0.916738	0.471105	1.94593	0.051663	0.132488	2.95555	5.22323	1.19815	0.61055	1.96241	0.0497149	NA	2.5335
6330407A03Rik	0.212817	-0.35994	0.432384	-0.832453	0.405153	NA	0.119792	2.25293	0.0928779	0.587587	0.158066	0.874404	NA	0.156961
6330408A02Rik	49.6969	1.0824	0.359864	3.0078	0.00263146	0.0124996	3.41008	14.1294	0.524371	0.5724	0.916093	0.359618	NA	4.42768
6330409D20Rik	0	NA	NA	NA	NA	NA	0	0.909007	-0.453076	0.469851	-0.964297	0.334897	NA	0.96718
6330410L21Rik	1.13857	-0.0710112	0.574638	-0.123576	0.901651	NA	0.505033	2.79854	0.336276	0.606026	0.554888	0.578971	NA	0.292276
6330415B21Rik	10.1988	-0.465334	0.529921	-0.878119	0.379879	0.545746	2.05168	0.736244	-0.298406	0.476245	-0.626581	0.530934	NA	0.469373
6330416G13Rik	22.2059	0.256146	0.426493	0.600586	0.548116	0.690353	1.55769	6.34486	0.342698	0.611553	0.560374	0.575225	NA	1.39437
6330418K02Rik	15.5219	0.261465	0.467367	0.559442	0.57586	0.712713	0.989188	7.62483	0.690952	0.606779	1.13872	0.25482	NA	1.67197
6330549D23Rik	9.47759	0.681852	0.503988	1.35291	0.176084	0.32433	1.62849	2.27812	-0.166344	0.59388	-0.280098	0.779402	NA	0.566823
6430411K18Rik	1.36617	-0.0597573	0.596719	-0.100143	0.920231	0.953664	0.34156	0.359533	0.180256	0.35	0.515017	0.606541	NA	0
6430531B16Rik	19.5962	1.14668	0.52734	2.17446	0.0296709	0.0868649	10.8267	31.2286	-0.562214	0.520214	-1.08074	0.279814	0.999445	32.3997
6430548M08Rik	180.271	-0.077914	0.284569	-0.273796	0.784241	0.86909	4.90554	17.9208	0.588146	0.559001	1.05214	0.292736	0.999445	4.36026
6430550D23Rik	3.10594	-0.0551994	0.574322	-0.0961123	0.923431	0.955679	1.48723	0.751202	-0.0366422	0.472642	-0.0775262	0.938205	NA	0.369134
6430562O15Rik	0.405703	0.437032	0.518253	0.84328	0.399072	NA	2.49107	0.0900364	-0.114027	0.30325	-0.376018	0.706904	NA	0.949042
6430571L13Rik	4.48931	0.205022	0.574683	0.356757	0.721274	0.824358	1.5463	1.19158	-0.138385	0.541138	-0.255729	0.79816	NA	0.223944
6430573F11Rik	1.79636	-0.218533	0.602826	-0.362513	0.716969	0.821431	0.826938	0.518588	-0.154802	0.419528	-0.368991	0.712134	NA	0.475734
6430584L05Rik	0.348604	-0.510335	0.479794	-1.06366	0.287485	NA	0.13695	1.02152	0.632435	0.520419	1.21524	0.224274	NA	0
6430706D22Rik	0	NA	NA	NA	NA	NA	9.30792	0	NA	NA	NA	NA	NA	8.72517
6430710C18Rik	0.542041	-0.421199	0.554815	-0.75917	0.447751	NA	0.0718738	0.164208	0.0429001	0.317683	0.135041	0.89258	NA	0
6530402F18Rik	3.73277	-0.669362	0.607698	-1.10147	0.270692	0.435512	0.433902	1.34189	-0.735816	0.537073	-1.37005	0.170672	NA	0.197202
6530411M01Rik	0	NA	NA	NA	NA	NA	0	0	NA	NA	NA	NA	NA	0
6720401G13Rik	178.846	-0.855104	0.263239	-3.24839	0.00116059	0.00638104	13.6075	30.4145	-0.360495	0.541698	-0.66549	0.505737	0.999445	3.57658
6720468P15Rik	1.26882	0.52382	0.563329	0.929864	0.352441	0.519086	0.237184	0.663503	-0.222972	0.462136	-0.48248	0.629465	NA	1.55429
6720483E21Rik	1.21403	-0.0287732	0.583899	-0.0492778	0.960698	NA	0.519857	0.319222	-0.176412	0.332818	-0.530056	0.596073	NA	0
6720489N17Rik	22.8089	0.871486	0.40755	2.13835	0.0324881	0.0930644	1.62852	2.97919	0.145712	0.608496	0.239463	0.810746	NA	0.608913
6820408C15Rik	13.689	0.47989	0.510334	0.940345	0.34704	0.513528	4.38793	27.5181	-0.295636	0.528628	-0.559252	0.57599	0.999445	15.8355
6820431F20Rik	1442.51	2.1641	0.222373	9.73187	2.20507e-22	3.86476e-20	57.1241	299.616	1.20311	0.44164	2.72419	0.006446	0.216035	30.4745
7420426K07Rik	0.152799	-0.272238	0.398086	-0.683867	0.494059	NA	0	0	NA	NA	NA	NA	NA	0.388568
7420461P10Rik	0	NA	NA	NA	NA	NA	0.184248	0.332751	-0.0749002	0.366255	-0.204503	0.837961	NA	0.417993
7420700N18Rik	0.999451	0.538333	0.559201	0.962682	0.335707	NA	0.405526	0.460893	0.31552	0.392365	0.804149	0.421311	NA	0
7420701I03Rik	0.0709008	-0.118389	0.36869	-0.321108	0.748128	NA	0.367748	1.08436	0.395862	0.498551	0.794027	0.42718	NA	0
7530416G11Rik	0.798024	-0.409901	0.571191	-0.717625	0.472989	NA	2.26971	0	NA	NA	NA	NA	NA	0
7530420F21Rik	0	NA	NA	NA	NA	NA	0	0.411257	-0.110889	0.378589	-0.292901	0.769598	NA	0
7630403G23Rik	0	NA	NA	NA	NA	NA	0	0.539606	0.0764018	0.416859	0.18328	0.854578	NA	0
8030411F24Rik	23.0764	-1.5772	0.602359	-2.61837	0.00883514	0.0334709	47.7795	7.11698	0.514054	0.611665	0.840418	0.400674	NA	15.7997
8030423F21Rik	7.09088	-0.330907	0.536525	-0.616759	0.537394	0.682322	1.88775	2.98005	-0.155526	0.607675	-0.255936	0.798001	NA	0.462389
8030423J24Rik	0.0952763	0.384777	0.38501	0.999394	0.317604	NA	0.106965	0.0842715	-0.119759	0.30412	-0.39379	0.693736	NA	0
8030442B05Rik	4.70174	-0.202403	0.575991	-0.351399	0.725289	0.827657	3.60425	0.433705	0.289265	0.398002	0.726794	0.467352	NA	0
8030443G20Rik	0.11185	-0.211535	0.375163	-0.563848	0.572857	NA	0.141718	0.164208	0.0429001	0.317683	0.135041	0.89258	NA	0
8030462N17Rik	198.446	1.32056	0.227578	5.80267	6.52684e-09	1.60365e-07	16.904	33.6648	0.823826	0.54057	1.524	0.12751	0.999445	7.15574
8430403D17Rik	1.97682	-1.20672	0.600085	-2.01091	0.0443346	0.118712	0.839555	1.90295	0.188116	0.580233	0.324209	0.74578	NA	0.181053
8430408G22Rik	0.591937	0.152659	0.536305	0.284651	0.775912	NA	0.419123	0.349433	0.3592	0.353432	1.01632	0.309477	NA	0
8430410A17Rik	35.4111	0.0571032	0.386871	0.147603	0.882656	0.931307	16.999	8.67911	0.583262	0.605032	0.964018	0.335037	NA	5.92131
8430419L09Rik	23.5861	1.00085	0.460199	2.17482	0.0296438	0.0868018	2.64101	21.2364	-0.840327	0.547159	-1.5358	0.124587	0.999445	4.72031
8430422H06Rik	0	NA	NA	NA	NA	NA	0	0.0900364	-0.114027	0.30325	-0.376018	0.706904	NA	0.231657
8430423G03Rik	0.117023	-0.121137	0.368784	-0.328476	0.742551	NA	0.449225	0.180073	-0.148866	0.313885	-0.47427	0.635307	NA	0
8430426J06Rik	1.08524	-0.658377	0.58855	-1.11864	0.263293	NA	0.982149	1.56938	-0.130314	0.555468	-0.234602	0.814518	NA	1.48781
8430427H17Rik	435.044	-0.106693	0.208907	-0.510721	0.609547	0.740042	16.3286	276.057	-0.173973	0.452079	-0.384828	0.700365	0.999445	29.1316
8430429K09Rik	31.9801	-0.00876706	0.400285	-0.0219021	0.982526	0.989931	6.2982	13.4913	0.168723	0.570768	0.295607	0.76753	NA	4.37911
8430431K14Rik	5.39941	-1.16959	0.583926	-2.00297	0.0451803	0.120301	1.15358	0.248479	-0.0229	0.330276	-0.0693358	0.944722	NA	0.099789
8430436N08Rik	0	NA	NA	NA	NA	NA	0	0	NA	NA	NA	NA	NA	0
8430437L04Rik	0.140177	0.16549	0.394779	0.419195	0.675074	NA	0.048866	0.0900364	-0.114027	0.30325	-0.376018	0.706904	NA	0
9030025P20Rik	24.0014	-0.538993	0.414953	-1.29892	0.19397	0.346549	6.64593	7.27747	-0.102513	0.612228	-0.167442	0.867022	NA	2.47661
9030204H09Rik	0.0637228	-0.182781	0.371542	-0.491953	0.622753	NA	0.525809	0.584384	0.249664	0.435088	0.573824	0.566087	NA	0
9030404E10Rik	0	NA	NA	NA	NA	NA	0	0.258579	-0.168617	0.326802	-0.515959	0.605883	NA	0.244975
9030612E09Rik	2.92632	-0.931114	0.612301	-1.52068	0.12834	0.259444	1.13923	0.567701	-0.194802	0.444218	-0.438529	0.661003	NA	0.309709
9030617O03Rik	3.11732	-1.07615	0.612625	-1.75661	0.0789837	0.182281	0.497615	2.06754	0.124884	0.589535	0.211836	0.832235	NA	0.494657
9030619P08Rik	0	NA	NA	NA	NA	NA	0.148239	0	NA	NA	NA	NA	NA	0
9030624G23Rik	76.5011	-0.227481	0.282336	-0.80571	0.42041	0.5818	7.88522	6.99783	0.442571	0.608027	0.727881	0.466686	NA	4.58862
9030624J02Rik	136.521	-0.629159	0.243572	-2.58305	0.00979318	0.0364162	19.6898	39.9392	-0.453747	0.5005	-0.906587	0.364625	0.999445	15.1165
9130008F23Rik	0.281906	0.0234944	0.477031	0.0492514	0.960719	NA	0.086142	1.57569	0.3725	0.569328	0.65428	0.512931	NA	0.349797
9130011E15Rik	88.7053	0.468398	0.296173	1.5815	0.113763	0.23806	10.3882	19.8747	0.268393	0.552782	0.485532	0.627299	0.999445	5.53139
9130015A21Rik	0.0709008	-0.118389	0.36869	-0.321108	0.748128	NA	0	0.469902	-0.221945	0.365231	-0.607684	0.543397	NA	0
9130015L21Rik	0	NA	NA	NA	NA	NA	0	0	NA	NA	NA	NA	NA	0
9130019O22Rik	14.9674	0.378739	0.461774	0.820182	0.412113	0.574771	0.960283	2.35462	-0.223751	0.594695	-0.376244	0.706735	NA	0.528707
9130019P16Rik	3.25462	-0.301331	0.598881	-0.503156	0.614854	0.74332	2.28216	0.967546	0.282546	0.508524	0.55562	0.57847	NA	0.604919
9130023H24Rik	71.7364	1.60558	0.341057	4.70767	2.50566e-06	3.18487e-05	3.15435	13.781	0.583093	0.578078	1.00867	0.313131	NA	1.5425
9130024F11Rik	0.367352	0.507532	0.512754	0.989816	0.322264	NA	0.540332	0.77222	0.18783	0.487626	0.385193	0.700095	NA	0.444039
9130204L05Rik	0	NA	NA	NA	NA	NA	0	0	NA	NA	NA	NA	NA	0
9130206I24Rik	5.89128	0.444499	0.518899	0.856619	0.391655	0.556198	0.450795	1.08252	-0.223303	0.516852	-0.432044	0.66571	NA	0
9130209A04Rik	0	NA	NA	NA	NA	NA	0	0.422787	-0.123423	0.397039	-0.31086	0.755907	NA	0.92691
9130221F21Rik	7.95783	-1.06647	0.530803	-2.00917	0.0445188	0.118983	2.54191	2.03221	0.0896631	0.589042	0.152219	0.879014	NA	0.719091
9130221H12Rik	27.9777	-0.473461	0.410831	-1.15245	0.249137	0.411034	12.3569	12.8012	-0.430426	0.582655	-0.738733	0.460069	NA	9.15945
9130227L01Rik	0.420508	0.359345	0.522295	0.688012	0.491445	NA	0.359874	0.799003	0.415769	0.485645	0.856117	0.391933	NA	0.45465
9130230L23Rik	0.234047	-0.230217	0.403395	-0.570699	0.568204	NA	0	0.674056	-0.316134	0.415537	-0.760785	0.446786	NA	0
9130401M01Rik	39.0407	0.2474	0.37156	0.665841	0.505513	0.657252	19.3137	8.40785	0.625055	0.610486	1.02387	0.305899	NA	4.64683
9130409I23Rik	0.0409493	-0.15729	0.369231	-0.425994	0.670112	NA	0	0.517976	0.216636	0.422583	0.512646	0.608199	NA	0
9230009I02Rik	0	NA	NA	NA	NA	NA	0	0.232614	0.122843	0.327104	0.375548	0.707253	NA	0
9230102K24Rik	0.0993491	-0.132579	0.368098	-0.360172	0.718719	NA	0	0.47333	0.0338614	0.407939	0.0830061	0.933847	NA	0
9230102O04Rik	0	NA	NA	NA	NA	NA	0	0.0741712	0.179024	0.303468	0.589929	0.555238	NA	0
9230104L09Rik	1.38921	-0.48752	0.592462	-0.822873	0.41058	0.573458	1.76565	0.788085	0.0691768	0.4852	0.142574	0.886627	NA	1.43354
9230105E05Rik	14.7448	-0.547532	0.474173	-1.15471	0.248209	0.409888	3.05695	11.9727	-0.79497	0.59825	-1.32883	0.183906	NA	2.91853
9230110C19Rik	37.7467	0.315859	0.410872	0.768752	0.44204	0.601202	16.1436	19.2472	-0.140311	0.555714	-0.252487	0.800665	0.999445	19.5695
9230110F15Rik	0.137405	-0.192214	0.377056	-0.509775	0.610209	NA	0.104108	0	NA	NA	NA	NA	NA	0
9230112D13Rik	0.0709008	-0.118389	0.36869	-0.321108	0.748128	NA	0	0.0900364	-0.114027	0.30325	-0.376018	0.706904	NA	0
9230112J17Rik	2.21295	-0.192206	0.580282	-0.331228	0.740472	0.838012	0.433788	3.03922	-0.302723	0.5995	-0.504959	0.613588	NA	0.245657
9230114K14Rik	51.5712	0.945436	0.371247	2.54665	0.0108762	0.0396489	6.21039	16.4541	0.505384	0.558529	0.904849	0.365545	0.999445	2.47904
9230115E21Rik	0.256802	-0.0886024	0.485979	-0.182317	0.855334	NA	1.17622	0.168543	-0.154283	0.315818	-0.488518	0.625183	NA	0.591145
9230116N13Rik	2.51177	-0.794992	0.590441	-1.34644	0.178161	0.327314	0.923747	2.01503	0.480328	0.579145	0.829373	0.406893	NA	0.497762
9330020H09Rik	9.04225	-0.977386	0.570506	-1.71319	0.0866775	0.194851	2.62022	9.17857	0.229315	0.602236	0.380772	0.703372	NA	2.95695
9330102E08Rik	651.054	0.147086	0.274862	0.535129	0.592561	0.725866	30.6547	207.407	-0.211511	0.465494	-0.45438	0.649556	0.999445	36.7201
9330111N05Rik	0.444046	0.384852	0.536045	0.717947	0.47279	NA	0.163107	0.258579	-0.168617	0.326802	-0.515959	0.605883	NA	0.208468
9330117O12Rik	0.536355	0.659839	0.559986	1.17831	0.238672	NA	0	0.877509	0.33935	0.488519	0.694651	0.487274	NA	0.157228
9330133O14Rik	12.7272	0.62398	0.476927	1.30834	0.19076	0.342833	1.60779	5.59563	-0.00646722	0.615196	-0.0105125	0.991612	NA	2.13443
9330151L19Rik	20.5546	-0.432333	0.455841	-0.94843	0.342911	0.509713	6.09256	4.02353	-0.222106	0.617544	-0.35966	0.719101	NA	6.26112
9330158H04Rik	12.8007	-0.941251	0.498635	-1.88766	0.059072	0.146669	2.47258	1.20077	0.100681	0.535121	0.188146	0.850762	NA	0.755819
9330159F19Rik	5.49617	-0.440765	0.577553	-0.763159	0.445368	0.604166	1.07413	4.21505	0.072645	0.611968	0.118707	0.905507	NA	1.76081
9330159M07Rik	16.6804	-0.00814673	0.45972	-0.0177211	0.985861	0.991961	4.14966	9.08896	-0.217261	0.598663	-0.36291	0.716672	NA	3.43648
9330162012Rik	2.95248	-0.548951	0.615963	-0.891208	0.372818	0.53908	1.43436	1.00978	-0.163554	0.507509	-0.322269	0.747249	NA	0.996585
9330162B11Rik	0.710748	-0.461686	0.489743	-0.94271	0.345829	NA	0.295767	0.0842715	-0.119759	0.30412	-0.39379	0.693736	NA	0
9330175E14Rik	0.138688	-0.19367	0.377818	-0.512602	0.60823	NA	0.127836	0.270109	-0.162853	0.323667	-0.503149	0.614859	NA	0
9330175M20Rik	1.02277	-0.70967	0.537972	-1.31916	0.187117	NA	0.173754	0.338515	-0.0703276	0.367517	-0.191358	0.848245	NA	0.111972
9330178D15Rik	0.519575	-0.623079	0.49291	-1.26408	0.2062	NA	0.19741	0.518588	-0.154802	0.419528	-0.368991	0.712134	NA	0.16425
9330179D12Rik	0.581212	0.113824	0.534454	0.212972	0.831349	NA	0.479712	0	NA	NA	NA	NA	NA	0
9330182L06Rik	14.4298	-0.642066	0.469935	-1.36629	0.171848	0.319248	1.0481	3.82349	-0.612769	0.614938	-0.996473	0.31902	NA	0.662428
9330182O14Rik	0.31107	-0.378103	0.445523	-0.848671	0.396065	NA	0.183357	0.663503	-0.222972	0.462136	-0.48248	0.629465	NA	0.140268
9330188P03Rik	0.148065	0.130962	0.405016	0.323351	0.74643	NA	0	1.22036	0.143823	0.532864	0.269906	0.787232	NA	0.55195
9430007A20Rik	0.0507405	-0.117888	0.367814	-0.320509	0.748582	NA	0.0592895	0.164208	0.0429001	0.317683	0.135041	0.89258	NA	0.41725
9430008C03Rik	32.5862	0.539276	0.376315	1.43304	0.151845	0.291246	5.25764	7.96099	-0.246942	0.606628	-0.407073	0.683954	NA	1.67908
9430014N10Rik	0.118528	-0.184488	0.371387	-0.496752	0.619364	NA	0.183792	0.359533	0.180256	0.35	0.515017	0.606541	NA	0
9430015G10Rik	94.9973	-0.504329	0.304296	-1.65737	0.0974456	0.212631	15.2054	62.1602	-0.0476245	0.483049	-0.0985914	0.921463	0.999445	15.7117
9430016H08Rik	21.2324	1.80483	0.450321	4.00787	6.12695e-05	0.000521849	8.3609	6.02709	0.290932	0.611464	0.475795	0.63422	NA	6.03155
9430018G01Rik	8.32673	0.914466	0.513454	1.78101	0.0749108	0.175488	0.772215	3.98039	0.235992	0.617644	0.382084	0.702399	NA	0.387982
9430019J16Rik	0	NA	NA	NA	NA	NA	0.098147	0	NA	NA	NA	NA	NA	0
9430020K01Rik	521.322	-0.0405522	0.187412	-0.21638	0.828692	0.897972	28.7253	212.792	-0.333872	0.435007	-0.767511	0.442778	0.999445	29.4611
9430021M05Rik	1.75683	-1.26867	0.564418	-2.24775	0.0245923	0.0751379	0.0510885	0.475328	0.0843562	0.400095	0.210841	0.833012	NA	0.133829
9430023L20Rik	19.0917	0.29755	0.458844	0.648477	0.516676	0.666072	10.2705	3.2515	-0.04655	0.604644	-0.0769876	0.938633	NA	5.20214
9430037G07Rik	21.9695	-0.149496	0.433196	-0.3451	0.730019	0.830472	3.49431	5.30567	0.280186	0.615978	0.454864	0.649207	NA	1.09531
9430038I01Rik	15.2204	1.43526	0.4648	3.08791	0.0020157	0.010046	5.36276	1.43833	0.576874	0.551799	1.04544	0.295819	NA	0.264636
9430041J12Rik	9.49536	-1.27466	0.54444	-2.34123	0.0192202	0.0618481	1.65372	4.25948	-0.515478	0.618006	-0.834098	0.404226	NA	1.39565
9430060I03Rik	1.31236	-0.421921	0.576956	-0.731287	0.464604	0.621336	0.732344	0.864593	-0.068974	0.490321	-0.140671	0.88813	NA	0.978241
9430069I07Rik	0.0709008	-0.118389	0.36869	-0.321108	0.748128	NA	0.26822	0.234951	-0.148828	0.312627	-0.476057	0.634034	NA	0
9430076C15Rik	11.3591	-0.274133	0.493593	-0.555383	0.578633	0.714918	0.999747	0.659736	-0.134976	0.456909	-0.29541	0.76768	NA	0
9430076G02Rik	0.618224	0.116187	0.562505	0.206552	0.83636	NA	0.132281	1.18361	0.00437537	0.52738	0.00829643	0.99338	NA	0
9430083A17Rik	13.8552	-0.355268	0.468717	-0.757958	0.448476	0.606764	2.57793	2.18064	-0.43367	0.590037	-0.734988	0.462347	NA	0.630403
9430091E24Rik	16.4192	-0.793965	0.453618	-1.75029	0.0800678	0.183815	4.90194	2.85706	-0.221372	0.606332	-0.3651	0.715037	NA	2.14614
9530002B09Rik	0.534141	-0.563611	0.488453	-1.15387	0.248554	NA	0.647591	1.86609	-0.328681	0.57338	-0.573235	0.566486	NA	0.370967
9530003J23Rik	0.11185	-0.211535	0.375163	-0.563848	0.572857	NA	0.0955157	1.44521	0.136678	0.561137	0.243574	0.807561	NA	0
9530026F06Rik	4.4897	0.357132	0.569618	0.626968	0.53068	0.676495	5.79423	0	NA	NA	NA	NA	NA	0.340419
9530026P05Rik	0.736788	-0.790504	0.573561	-1.37824	0.16813	NA	0.582685	0.158443	0.0410068	0.317137	0.129303	0.897118	NA	0
9530027J09Rik	0.132999	0.118571	0.39103	0.303228	0.761716	NA	2.71972	0.412687	0.0166752	0.395109	0.0422041	0.966336	NA	1.70525
9530036O11Rik	8.47571	0.236304	0.515415	0.458473	0.646613	0.768626	0.811556	1.71023	-0.80265	0.547866	-1.46505	0.142908	NA	0.255511
9530048J24Rik	0.0665044	-0.130336	0.368119	-0.354058	0.723295	NA	0.615072	0.0842715	-0.119759	0.30412	-0.39379	0.693736	NA	0
9530051G07Rik	2.39463	-0.112033	0.55781	-0.200845	0.84082	0.905392	0.165654	0.338515	-0.0703276	0.367517	-0.191358	0.848245	NA	0
9530052E02Rik	4.98622	-0.794249	0.55081	-1.44197	0.149312	0.288103	2.01551	0.910057	0.550513	0.47063	1.16974	0.242107	NA	0
9530053A07Rik	1.07521	-0.154464	0.5689	-0.271514	0.785996	NA	0.0943089	0.0842715	-0.119759	0.30412	-0.39379	0.693736	NA	0
9530059O14Rik	0.110489	0.152063	0.387857	0.392061	0.695013	NA	0.0988757	0.977777	0.16319	0.506578	0.322142	0.747345	NA	0.37309
9530068E07Rik	279.511	2.11834	0.228193	9.28312	1.64586e-20	2.23809e-18	37.7014	67.9305	1.28981	0.483967	2.66508	0.00769696	0.241459	25.8554
9530077C05Rik	53.5456	-0.547588	0.35512	-1.54198	0.123078	0.252122	16.9496	66.3427	-0.011631	0.490795	-0.0236982	0.981093	0.999445	34.5655
9530080O11Rik	2.11027	1.13266	0.545766	2.07536	0.0379533	0.105345	1.41467	1.05243	-0.0416971	0.515516	-0.0808841	0.935534	NA	1.30255
9530082P21Rik	5.34126	-1.13301	0.552569	-2.05044	0.0403212	0.110293	4.46072	5.04482	-0.0563354	0.618726	-0.0910506	0.927452	NA	10.4902
9530091C08Rik	43.3546	-0.0238924	0.375347	-0.0636542	0.949246	0.970912	3.35494	4.81972	-0.222655	0.616992	-0.360872	0.718195	NA	0.407674
9630001P10Rik	4.46655	-0.0375391	0.56701	-0.0662055	0.947214	0.970095	2.70025	0.900452	-0.241319	0.503132	-0.479634	0.631488	NA	0.468991
9630013A20Rik	0	NA	NA	NA	NA	NA	0.0744598	0.275262	0.27472	0.321914	0.853397	0.393439	NA	0
9630028B13Rik	7.42333	-0.203342	0.531783	-0.382377	0.702182	0.810969	0.970348	1.61389	0.0482051	0.553529	0.0870868	0.930603	NA	0.218632
9630028H03Rik	0.0476381	0.250567	0.37088	0.675603	0.499293	NA	0.0942475	0.328415	0.0654081	0.347325	0.18832	0.850626	NA	0.12535
9630033F20Rik	42.2121	0.693308	0.350432	1.97844	0.0478792	0.125186	4.50999	14.1273	-0.46706	0.579359	-0.806166	0.420147	NA	4.87314
9830001H06Rik	195.106	-1.02588	0.301124	-3.40684	0.0006572	0.00398106	4.92183	34.2933	-0.311554	0.508919	-0.612188	0.540414	0.999445	3.45366
9830107B12Rik	1.36249	-0.25791	0.587594	-0.438926	0.660715	0.780449	0.377232	2.45685	0.0785635	0.595146	0.132007	0.894979	NA	0.909224
9830132P13Rik	6.01139	-0.4881	0.563302	-0.866499	0.386217	0.551258	1.28093	2.26713	-0.638679	0.585844	-1.09019	0.275631	NA	0.134795
9830147E19Rik	125.083	-0.71487	0.248014	-2.88238	0.00394684	0.0174118	6.28974	22.272	0.288512	0.543362	0.530976	0.595436	0.999445	2.39405
9830166K06Rik	0.369272	-0.0982407	0.513418	-0.191346	0.848254	NA	0.197906	1.02708	-0.0995116	0.503651	-0.19758	0.843373	NA	0.207736
9930012K11Rik	2.53988	-0.678538	0.561294	-1.20888	0.226708	0.385521	0.856021	0.0900364	-0.114027	0.30325	-0.376018	0.706904	NA	1.19964
9930013L23Rik	15.788	-1.04879	0.477896	-2.19461	0.0281918	0.0836116	1.09657	3.58997	0.425019	0.611296	0.695276	0.486882	NA	0.442951
9930014A18Rik	2.14186	-0.797392	0.610029	-1.30714	0.191166	0.343386	0.264585	0.836291	0.388344	0.498326	0.779297	0.435805	NA	0.308476
9930021J03Rik	1226.84	0.437789	0.188272	2.3253	0.0200557	0.0639454	22.3054	227.964	0.123849	0.496739	0.249323	0.803111	0.999445	14.0776
9930104L06Rik	65.3196	1.54397	0.339375	4.54944	5.37883e-06	6.15716e-05	4.69888	15.8664	-0.0674284	0.57632	-0.116998	0.906861	NA	3.2655
9930111J21Rik1	32.4651	-0.149368	0.378464	-0.39467	0.693087	0.803997	3.3708	10.3889	0.169596	0.594333	0.285354	0.775373	NA	0.750358
9930111J21Rik2	2.37992	-0.814832	0.617867	-1.31878	0.187242	0.338633	0	0	NA	NA	NA	NA	NA	0
a	0.0709008	-0.118389	0.36869	-0.321108	0.748128	NA	0.629569	0.58402	-0.253147	0.381695	-0.663219	0.50719	NA	1.1889
A030009H04Rik	52.6764	-0.210781	0.362301	-0.581785	0.560712	0.700124	10.436	12.9558	1.11734	0.575594	1.9412	0.0522344	NA	6.09085
A130010J15Rik	32.2258	0.993836	0.381078	2.60796	0.0091083	0.0342489	2.2083	8.25586	-0.029717	0.604255	-0.0491795	0.960776	NA	0.799543
A130049A11Rik	7.8682	0.193062	0.531469	0.363262	0.71641	0.821029	4.34894	2.01895	0.00796386	0.582569	0.0136702	0.989093	NA	2.84351
A130077B15Rik	1431.54	0.108474	0.213127	0.508963	0.610778	0.740653	269.592	395.738	0.0462915	0.440195	0.105161	0.916248	0.999445	121.109
A1bg	0.117023	-0.121137	0.368784	-0.328476	0.742551	NA	0.103988	0	NA	NA	NA	NA	NA	0
A1cf	7.4872	2.50794	0.51824	4.83933	1.30275e-06	1.78848e-05	0.4135	2.73066	0.604096	0.600319	1.00629	0.314276	NA	0.194012
A230001M10Rik	0	NA	NA	NA	NA	NA	0	1.71037	0.393869	0.575875	0.683949	0.494008	NA	0.310229
A230009B12Rik	1.04203	-1.03796	0.573502	-1.80986	0.0703176	NA	1.07859	0	NA	NA	NA	NA	NA	1.41358
A230020J21Rik	0.185364	-0.352962	0.431487	-0.818013	0.41335	NA	0.689619	0	NA	NA	NA	NA	NA	0
A230028O05Rik	1.04497	-0.81712	0.586414	-1.39342	0.163494	NA	0.515285	0.624695	0.597937	0.430441	1.38913	0.164795	NA	0.102031
A230046K03Rik	758.573	1.62188	0.411799	3.93853	8.19834e-05	0.000673896	21.5045	79.7299	1.38344	0.513767	2.69274	0.00708675	0.231289	6.0994
A230050P20Rik	23.6136	0.282081	0.434703	0.648906	0.516399	0.665768	3.68249	3.59457	-0.110689	0.617137	-0.179359	0.857656	NA	0.90739
A230056J06Rik	1.17481	-0.593542	0.581547	-1.02063	0.307432	NA	0.185194	1.47392	-0.333036	0.552306	-0.602992	0.546514	NA	0.59678
A230056P14Rik	4.18279	0.267686	0.534786	0.500548	0.616689	0.744786	1.11846	1.63518	0.131225	0.572852	0.229073	0.818812	NA	0.208782
A230057D06Rik	3.56171	-0.441534	0.558057	-0.791198	0.428828	0.589074	0.654537	2.16763	-0.0481033	0.591425	-0.0813346	0.935176	NA	1.09717
A230065H16Rik	0.307655	-0.361752	0.443651	-0.815398	0.414845	NA	0.516275	0.0900364	-0.114027	0.30325	-0.376018	0.706904	NA	0.478672
A230070E04Rik	0.205611	0.00939419	0.451807	0.0207925	0.983411	NA	0.622335	0.0741712	0.179024	0.303468	0.589929	0.555238	NA	0
A230072C01Rik	31.9022	-0.804705	0.371629	-2.16535	0.0303612	0.0884171	18.8503	5.10001	-0.628391	0.619443	-1.01445	0.31037	NA	6.52271
A230072E10Rik	4.8784	-0.253122	0.532374	-0.47546	0.634459	0.759426	2.36498	0.713707	0.168059	0.46872	0.358549	0.719933	NA	0.399018
A230073K19Rik	1.86188	0.336771	0.575273	0.58541	0.558272	0.698017	3.02726	2.77467	-0.0914199	0.60984	-0.149908	0.880837	NA	1.69534
A230077H06Rik	2.53803	-0.724753	0.613728	-1.1809	0.237641	0.397556	0.896715	3.9037	0.128048	0.61299	0.208891	0.834534	NA	1.48786
A230108P19Rik	0	NA	NA	NA	NA	NA	0.252142	0.0900364	-0.114027	0.30325	-0.376018	0.706904	NA	0.529251
A2m	0.692349	0.0596634	0.552967	0.107897	0.914078	NA	0.0880025	2.33817	-0.113086	0.596868	-0.189466	0.849728	NA	0.459931
A330009N23Rik	0.261536	-0.49335	0.470456	-1.04866	0.294333	NA	0.491238	0	NA	NA	NA	NA	NA	0
A330021E22Rik	74.8253	0.272255	0.427047	0.63753	0.52378	0.671516	14.0952	97.9428	-0.458438	0.452483	-1.01316	0.310984	0.999445	38.5306
A330023F24Rik	9.50912	-0.274348	0.53184	-0.515847	0.605962	0.737143	0.95869	2.01119	-0.0568695	0.587621	-0.0967792	0.922902	NA	0.805401
A330032B11Rik	72.4632	-0.563573	0.287875	-1.9577	0.0502655	0.129726	20.4675	8.16134	0.343899	0.605917	0.567568	0.570328	NA	2.74715
A330033J07Rik	0.0507405	-0.117888	0.367814	-0.320509	0.748582	NA	0.274488	0.48343	-0.134387	0.423043	-0.317668	0.750737	NA	0.101175
A330035P11Rik	8.73384	0.510518	0.513078	0.99501	0.319731	0.486162	3.28325	1.56784	-0.148992	0.557335	-0.26733	0.789215	NA	2.0917
A330040F15Rik	0.140177	0.16549	0.394779	0.419195	0.675074	NA	0	0.365298	0.178349	0.350543	0.50878	0.610906	NA	0
A330041J22Rik	9.15112	0.96004	0.529846	1.81192	0.0699984	0.16674	2.54351	210.971	0.215645	0.563743	0.382524	0.702073	0.999445	32.4986
A330048O09Rik	0.0709008	-0.118389	0.36869	-0.321108	0.748128	NA	0.505194	0.275262	0.27472	0.321914	0.853397	0.393439	NA	0.47054
A330049N07Rik	3.18148	-0.519106	0.593506	-0.874643	0.381768	0.547105	1.77636	2.34578	0.393655	0.593986	0.662733	0.507501	NA	0.72483
A330050B17Rik	11.5853	0.0714118	0.480576	0.148596	0.881872	0.931063	0.846224	10.5423	-0.416771	0.59888	-0.695918	0.48648	NA	0.586087
A330050F15Rik	0.117178	0.414714	0.388531	1.06739	0.285795	NA	0	0	NA	NA	NA	NA	NA	0
A330069E16Rik	28.5837	0.327239	0.419707	0.779685	0.435577	0.59544	23.7942	4.47621	-0.00907408	0.617053	-0.0147055	0.988267	NA	2.93842
A330070K13Rik	0.0709008	-0.118389	0.36869	-0.321108	0.748128	NA	0	0.168543	-0.154283	0.315818	-0.488518	0.625183	NA	0
A330076C08Rik	2.72104	0.952296	0.546865	1.74137	0.0816182	0.18627	0.445778	2.75978	0.127934	0.605117	0.21142	0.83256	NA	1.13673
A330076H08Rik	5.08387	-0.664501	0.548871	-1.21067	0.226022	0.384853	0.386096	1.23402	0.158955	0.548762	0.289661	0.772075	NA	0.57174
A330093E20Rik	0.11185	-0.211535	0.375163	-0.563848	0.572857	NA	0.25275	0.0842715	-0.119759	0.30412	-0.39379	0.693736	NA	0
A330102I10Rik	0.271925	0.340499	0.486894	0.699328	0.484347	NA	0.864063	1.34235	-0.630875	0.516574	-1.22127	0.221985	NA	0
A3galt2	2.40267	-0.00190731	0.578741	-0.00329562	0.99737	0.9987	0.188363	0.827098	0.175464	0.491241	0.357186	0.720953	NA	0.219689
A430005L14Rik	49.9189	0.842917	0.358547	2.35093	0.0187267	0.0607179	18.0771	23.0789	0.444332	0.537346	0.826901	0.408293	0.999445	26.3298
A430033K04Rik	49.9876	-0.113897	0.325518	-0.349895	0.726418	0.828466	5.55993	3.4618	-0.216819	0.614937	-0.352588	0.724398	NA	0.960749
A430035B10Rik	5.15807	1.30298	0.532066	2.4489	0.0143292	0.0494593	0.502043	4.40959	0.897817	0.61546	1.45877	0.144627	NA	1.08187
A430071A18Rik	0.0665044	-0.130336	0.368119	-0.354058	0.723295	NA	0.962705	0.0900364	-0.114027	0.30325	-0.376018	0.706904	NA	0.252532
A430078G23Rik	29.9554	-0.477461	0.381811	-1.25052	0.211111	0.367569	10.6491	5.3718	0.143646	0.613458	0.234158	0.814862	NA	6.53457
A430088P11Rik	1.28162	-0.186141	0.589066	-0.315993	0.752008	0.846475	0.747815	3.06327	-0.0649567	0.612057	-0.106129	0.91548	NA	0.0646955
A430089I19Rik	0.527408	-0.468288	0.479559	-0.976496	0.328819	NA	0.481801	0	NA	NA	NA	NA	NA	0
A430090L17Rik	0.406506	-0.595923	0.501223	-1.18894	0.234463	NA	0.0695178	0.68452	0.00798466	0.463179	0.0172388	0.986246	NA	0
A430092G05Rik	1.01213	0.242707	0.583899	0.415667	0.677654	NA	0.314507	0.0900364	-0.114027	0.30325	-0.376018	0.706904	NA	0.493829
A430093F15Rik	0.0709008	-0.118389	0.36869	-0.321108	0.748128	NA	0	1.16804	-0.477466	0.476162	-1.00274	0.315987	NA	0
A430105I19Rik	14.2349	-0.0407505	0.483353	-0.084308	0.932812	0.961459	1.24904	5.15113	0.0962641	0.61588	0.156303	0.875794	NA	0.649711
A430107P09Rik	15.7291	-0.288543	0.471579	-0.611866	0.540626	0.684589	9.8173	7.25619	0.532722	0.606597	0.878213	0.379828	NA	4.66962
A4galt	8.91527	-0.98601	0.543918	-1.81279	0.0698642	0.166546	5.38073	2.76763	0.181884	0.595257	0.305555	0.759943	NA	1.85433
A4gnt	0	NA	NA	NA	NA	NA	0.0540373	0	NA	NA	NA	NA	NA	0.103402
A530006G24Rik	0.0709008	-0.118389	0.36869	-0.321108	0.748128	NA	0.0860473	0.0842715	-0.119759	0.30412	-0.39379	0.693736	NA	0
A530013C23Rik	0.175241	-0.358607	0.431721	-0.830647	0.406173	NA	0.222819	0	NA	NA	NA	NA	NA	0
A530016L24Rik	0.200796	-0.288134	0.413326	-0.697111	0.485733	NA	0.120705	0	NA	NA	NA	NA	NA	0.108295
A530032D15Rik	2.87967	-0.529211	0.632908	-0.836158	0.403066	0.567219	1.27965	0.0842715	-0.119759	0.30412	-0.39379	0.693736	NA	0
A530046M15Rik	0.138688	-0.19367	0.377818	-0.512602	0.60823	NA	0.0744008	0.825785	0.674795	0.450284	1.4986	0.133978	NA	0
A530050N04Rik	0.42665	-0.513593	0.47495	-1.08136	0.279536	NA	0.171904	1.95072	-0.00264682	0.589785	-0.00448778	0.996419	NA	0.160136
A530053G22Rik	0	NA	NA	NA	NA	NA	0.11077	0	NA	NA	NA	NA	NA	0.202228
A530054K11Rik	70.8446	0.168482	0.301855	0.558156	0.576738	0.713359	3.53361	7.26848	0.0606941	0.607843	0.0998517	0.920462	NA	1.34434
A530058N18Rik	0.424991	0.0177269	0.510247	0.0347418	0.972286	NA	0.155353	0.34428	-0.0535586	0.349743	-0.153137	0.87829	NA	0.376422
A530064D06Rik	5.15429	-0.70611	0.567113	-1.2451	0.213096	0.369626	1.7573	2.05421	0.184432	0.580042	0.317963	0.750513	NA	0.444518
A530065N20Rik	0.661339	-0.230327	0.561731	-0.410032	0.681783	NA	0.133934	4.28311	0.371943	0.613921	0.605849	0.544615	NA	0.075809
A530072M11Rik	4.28691	0.485868	0.553772	0.877378	0.380281	0.546155	0.383712	2.65467	0.194182	0.603003	0.322025	0.747434	NA	0.878907
A530088E08Rik	22.4628	0.0624901	0.444399	0.140617	0.888173	0.935279	0.543677	4.59877	0.466479	0.614763	0.758794	0.447976	NA	0.484048
A530099J19Rik	0.276407	0.496781	0.464316	1.06992	0.284656	NA	0.038673	0.258579	-0.168617	0.326802	-0.515959	0.605883	NA	0
A630001G21Rik	1.32008	-0.20941	0.593011	-0.35313	0.723991	0.826415	0.331372	2.07919	0.0358018	0.583819	0.0613235	0.951102	NA	0.391835
A630007B06Rik	530.517	0.438374	0.19883	2.20476	0.0274707	0.0818209	34.7412	123.908	0.496233	0.480897	1.03189	0.302124	0.999445	15.3645
A630010A05Rik	1.04392	0.965937	0.56638	1.70546	0.088109	NA	0.215904	8.0152	-0.220832	0.605123	-0.364937	0.715158	NA	2.73761
A630012P03Rik	0	NA	NA	NA	NA	NA	0.0561663	0.523741	0.223295	0.436181	0.511932	0.608699	NA	0
A630019I02Rik	0.420532	-0.531785	0.475601	-1.11813	0.26351	NA	0.487307	16.2146	-0.689825	0.609313	-1.13214	0.257578	NA	0
A630020A06	9.75353	0.135731	0.515386	0.263358	0.792275	0.874884	2.03593	6.58158	0.316455	0.609771	0.518972	0.60378	NA	1.24576
A630023A22Rik	0.380688	-0.406323	0.455821	-0.891408	0.37271	NA	0.211935	0.826281	-0.34353	0.491138	-0.699456	0.484267	NA	0.800598
A630023P12Rik	0.141802	-0.174317	0.372309	-0.468205	0.639638	NA	0	0.0900364	-0.114027	0.30325	-0.376018	0.706904	NA	0
A630033H20Rik	3.88809	0.362541	0.573144	0.632548	0.527029	0.673692	0.769495	0.0900364	-0.114027	0.30325	-0.376018	0.706904	NA	0.094672
A630066F11Rik	4.22771	1.06308	0.54551	1.94879	0.0513209	0.131825	2.0589	2.37276	0.0334551	0.593348	0.0563837	0.955036	NA	3.92126
A630072M18Rik	28.0826	0.236549	0.397079	0.595723	0.55136	0.69289	5.29029	11.1139	0.483581	0.593313	0.815052	0.415043	NA	2.04591
A630073D07Rik	0.467245	-0.529021	0.487243	-1.08574	0.277592	NA	1.03917	0.0741712	0.179024	0.303468	0.589929	0.555238	NA	0
A630075F10Rik	7.61947	-0.381486	0.526362	-0.724761	0.468599	0.625043	3.89575	3.41021	0.00154391	0.613385	0.00251703	0.997992	NA	1.03083
A630076J17Rik	0.107454	-0.227752	0.375921	-0.605851	0.544614	NA	0.209153	0	NA	NA	NA	NA	NA	0
A630077J23Rik	10.9949	-1.23507	0.531099	-2.32549	0.0200456	0.0639433	2.80994	5.30401	-0.154251	0.621459	-0.248207	0.803974	NA	0
A630089N07Rik	1655.84	-0.170605	0.212722	-0.80201	0.422547	0.583699	214.969	618.648	-0.248682	0.433322	-0.573898	0.566037	0.999445	101.469
A630095E13Rik	0	NA	NA	NA	NA	NA	0	0.0900364	-0.114027	0.30325	-0.376018	0.706904	NA	0
A630095N17Rik	0.138994	0.164497	0.396199	0.415187	0.678005	NA	0.186319	0.819609	0.0190185	0.48536	0.0391844	0.968743	NA	0.97242
A730008H23Rik	0	NA	NA	NA	NA	NA	28.1476	0	NA	NA	NA	NA	NA	22.0601
A730017C20Rik	13.0969	-0.679512	0.543128	-1.25111	0.210895	0.367343	5.0167	5.70121	-0.807795	0.618203	-1.30668	0.191321	NA	4.25575
A730017L22Rik	55.2166	0.0124782	0.308985	0.0403846	0.967787	0.981501	33.8147	17.3961	-0.0235042	0.562236	-0.0418049	0.966654	0.999445	8.06841
A730018C14Rik	0.682522	-0.47647	0.491351	-0.969715	0.332188	NA	0.261939	1.6059	0.747164	0.571306	1.30782	0.190935	NA	0
A730020E08Rik	10.52	-0.911826	0.520186	-1.75289	0.0796217	0.183154	3.01688	2.30723	-0.0922301	0.599868	-0.153751	0.877806	NA	0.635021
A730020M07Rik	0.818235	-0.794022	0.524735	-1.51319	0.130233	NA	0.428068	1.07426	0.575433	0.517208	1.11258	0.26589	NA	0
A730036I17Rik	0.516247	0.0606128	0.521647	0.116195	0.907498	NA	0.13445	1.41373	-0.310053	0.548405	-0.565373	0.57182	NA	0.165131
A730043L09Rik	0.188146	-0.27952	0.415922	-0.672051	0.501551	NA	0.16801	1.38539	0.560682	0.544396	1.02992	0.303049	NA	0.646545
A730046J19Rik	2.26931	-0.195263	0.593118	-0.329214	0.741994	0.839132	0.321389	1.75118	-0.0876986	0.578753	-0.15153	0.879557	NA	0.396512
A730056A06Rik	1.87509	-1.25737	0.615255	-2.04366	0.0409869	0.111701	0.418543	1.78116	-0.124458	0.576335	-0.215947	0.829029	NA	0.39329
A730082K24Rik	1.07168	-0.45041	0.58898	-0.764729	0.444433	NA	1.10324	2.03266	0.126965	0.59058	0.214983	0.82978	NA	0.637965
A730085A09Rik	6.80644	1.06482	0.524022	2.03201	0.0421522	0.114226	1.04075	3.29732	-0.274646	0.61342	-0.44773	0.654348	NA	0.989934
A730085K08Rik	0	NA	NA	NA	NA	NA	0	0	NA	NA	NA	NA	NA	0
A730090H04Rik	0.416308	-0.0869915	0.516993	-0.168265	0.866375	NA	0.048866	0.517159	-0.298395	0.407215	-0.732772	0.463698	NA	0.174789
A730090N16Rik	1.21367	0.0159309	0.560042	0.028446	0.977306	NA	0.259566	1.07476	-0.325011	0.52261	-0.6219	0.534008	NA	1.1951
A730098P11Rik	82.9818	0.0932817	0.311254	0.299696	0.764409	0.855223	10.7058	101.705	-0.63382	0.497909	-1.27296	0.203031	0.999445	21.4103
A830009L08Rik	0.465989	-0.546548	0.485804	-1.12504	0.260573	NA	0.118582	0.234951	-0.148828	0.312627	-0.476057	0.634034	NA	0.266663
A830010M20Rik	133.145	0.599515	0.281672	2.12841	0.0333028	0.0948963	4.38644	40.8981	0.329261	0.506253	0.650388	0.515441	0.999445	4.40263
A830018L16Rik	16.8894	-0.456309	0.441628	-1.03324	0.301491	0.468175	1.64126	5.9063	-0.22077	0.614616	-0.3592	0.719445	NA	0.5703
A830019L24Rik	0.392627	-0.510222	0.471892	-1.08123	0.279596	NA	0.1848	0.319222	-0.176412	0.332818	-0.530056	0.596073	NA	0.176011
A830052D11Rik	3.47079	-0.238812	0.575018	-0.415313	0.677913	0.793763	1.45416	0.324987	-0.182596	0.338725	-0.539068	0.58984	NA	2.34161
A830080D01Rik	201.57	-0.0350009	0.212083	-0.165034	0.868917	0.922797	22.7143	33.0288	-0.149838	0.512279	-0.292492	0.76991	0.999445	6.29955
A830082K12Rik	4.06776	-0.369785	0.566525	-0.652725	0.513933	0.663954	1.51303	5.75456	0.145194	0.613534	0.236651	0.812927	NA	1.68053
A830082N09Rik	30.583	-0.249858	0.367502	-0.679883	0.496578	0.649882	1.58315	3.33844	-0.17894	0.610079	-0.293307	0.769288	NA	0.401514
A930001A20Rik	0.0677871	-0.13128	0.368154	-0.356589	0.721399	NA	0	0.600249	0.083033	0.435394	0.190708	0.848755	NA	0
A930001C03Rik	0.86258	-0.18173	0.573592	-0.316828	0.751374	NA	0.200138	1.13928	-0.0279992	0.524923	-0.0533397	0.957461	NA	0
A930003A15Rik	0.117023	-0.121137	0.368784	-0.328476	0.742551	NA	0	0.0741712	0.179024	0.303468	0.589929	0.555238	NA	0
A930003O13Rik	0.775949	-0.0543166	0.568267	-0.0955827	0.923852	NA	0.334446	1.1877	0.0955338	0.521231	0.183285	0.854574	NA	0
A930004D18Rik	1.48066	-0.441005	0.588727	-0.749083	0.453807	0.611669	0.34965	0.174308	-0.153979	0.316395	-0.486668	0.626494	NA	0.264071
A930005H10Rik	4.72481	0.390878	0.571684	0.683732	0.494145	0.647518	1.54621	1.7854	-0.391144	0.560597	-0.697728	0.485347	NA	2.7338
A930006I01Rik	0.117023	-0.121137	0.368784	-0.328476	0.742551	NA	0	0.326986	-0.064572	0.347862	-0.185625	0.852739	NA	0
A930006K02Rik	2.60558	0.371032	0.583639	0.635722	0.524958	0.67257	2.3643	1.24212	0.0159403	0.546624	0.0291614	0.976736	NA	1.43821
A930007I19Rik	3.4077	-0.480722	0.58413	-0.82297	0.410525	0.573458	0.827135	6.09395	-0.622056	0.615161	-1.01121	0.311917	NA	0.371179
A930009A15Rik	0.183528	-0.230443	0.399209	-0.57725	0.56377	NA	0.120645	0.58402	-0.253147	0.381695	-0.663219	0.50719	NA	0
A930011G23Rik	0.764846	-0.641877	0.503841	-1.27397	0.202675	NA	0.290656	1.18193	0.0991653	0.536454	0.184853	0.853344	NA	0
A930011O12Rik	0.994196	-0.500919	0.569917	-0.878935	0.379437	NA	0.156509	0.758328	-0.406625	0.452975	-0.897677	0.369358	NA	0.069933
A930012L18Rik	0.880011	-0.571732	0.578039	-0.989089	0.32262	NA	0.635488	1.61184	-0.341734	0.549621	-0.621763	0.534097	NA	0.363546
A930013F10Rik	19.9619	-1.46822	0.45475	-3.22863	0.00124386	0.00675641	4.09394	11.4645	-0.10878	0.583234	-0.186512	0.852043	NA	2.02182
A930015D03Rik	2.2674	0.246484	0.581646	0.423769	0.671734	0.789092	0.563768	0.258579	-0.168617	0.326802	-0.515959	0.605883	NA	0.384351
A930016O22Rik	3.74094	-0.599891	0.589027	-1.01844	0.308468	0.474431	1.4074	2.86938	-0.451905	0.606912	-0.744598	0.456515	NA	1.32741
A930017M01Rik	0.269245	-0.33063	0.427628	-0.773172	0.43942	NA	0.0989312	0	NA	NA	NA	NA	NA	0
A930018P22Rik	0.355215	0.274843	0.507745	0.541301	0.5883	NA	0.384531	3.08134	-0.069471	0.607917	-0.114277	0.909018	NA	5.19721
A930019D19Rik	0.246474	-0.446554	0.46342	-0.963607	0.335243	NA	2.24259	0.0900364	-0.114027	0.30325	-0.376018	0.706904	NA	2.40291
A930024E05Rik	5.49848	-1.16078	0.558872	-2.07701	0.0378005	0.104995	1.59793	4.30154	-0.674617	0.620503	-1.08721	0.276943	NA	1.16495
A930041C12Rik	1.16554	-0.753041	0.584581	-1.28817	0.197686	NA	2.00888	0.254244	-0.0149965	0.32724	-0.0458273	0.963448	NA	1.20778
AA387883	0.238665	-0.295836	0.434589	-0.680724	0.496046	NA	0.190129	0.275262	0.27472	0.321914	0.853397	0.393439	NA	0
AA388235	8.25924	-0.89018	0.554483	-1.60542	0.108401	0.229642	3.12611	2.26291	-0.155395	0.591879	-0.262545	0.792901	NA	0.265121
AA413626	1.11642	-0.567168	0.595419	-0.952552	0.340817	NA	2.30235	0.0842715	-0.119759	0.30412	-0.39379	0.693736	NA	0
AA414768	30.573	-0.523889	0.389119	-1.34635	0.178191	0.32733	9.98101	9.33492	0.0900877	0.598539	0.150513	0.88036	NA	2.76613
AA415398	19.0428	0.188252	0.434502	0.43326	0.664826	0.783721	2.80068	7.23342	0.44548	0.61467	0.724746	0.468608	NA	2.14763
AA465934	1.18359	-0.377189	0.585175	-0.644574	0.519203	NA	1.49491	0.242714	-0.0213384	0.327269	-0.0652014	0.948014	NA	0
AA467197	25.8744	0.60386	0.543249	1.11157	0.266323	0.430692	79.193	68.3196	0.0218347	0.540277	0.040414	0.967763	0.999445	155.389
AA474331	4.64315	0.397953	0.557011	0.714445	0.474952	0.630843	2.92948	1.34271	-0.108421	0.552972	-0.19607	0.844556	NA	1.43206
AA536875	1.88288	-0.525882	0.614301	-0.856067	0.391961	0.556507	2.09704	1.19501	0.083944	0.536116	0.156578	0.875578	NA	1.10685
AA543186	4.82167	0.444194	0.536387	0.828122	0.407601	0.571045	1.60802	3.30009	0.0465065	0.61133	0.0760742	0.93936	NA	2.6563
AA543401	0.36952	-0.466066	0.46106	-1.01086	0.312084	NA	0.925627	0.0842715	-0.119759	0.30412	-0.39379	0.693736	NA	0
AA545190	0.138688	-0.19367	0.377818	-0.512602	0.60823	NA	0.238566	0.234951	-0.148828	0.312627	-0.476057	0.634034	NA	0
AA619741	0.0709008	-0.118389	0.36869	-0.321108	0.748128	NA	0.0558058	0.0741712	0.179024	0.303468	0.589929	0.555238	NA	0
AA792892	2.91764	-0.212576	0.588168	-0.36142	0.717785	0.821889	1.77439	0	NA	NA	NA	NA	NA	0.886872
AA986860	5.40633	-1.16336	0.550772	-2.11223	0.0346664	0.0978576	0.685739	1.85426	0.132102	0.567664	0.232712	0.815985	NA	0.514095
AA987161	82.1802	-0.196283	0.301977	-0.649995	0.515696	0.665427	4.45324	12.7958	0.136353	0.574089	0.237512	0.81226	NA	1.98036
Aaas	75.9897	-0.973591	0.310773	-3.13281	0.00173142	0.00886735	24.9883	25.4757	-0.630839	0.537201	-1.17431	0.240272	0.999445	17.7095
Aacs	35.2875	-0.0237069	0.367797	-0.0644564	0.948607	0.970735	4.05015	17.7173	-0.0171504	0.55488	-0.0309083	0.975343	0.999445	5.23782
Aadac	0	NA	NA	NA	NA	NA	0	0.234951	-0.148828	0.312627	-0.476057	0.634034	NA	0
Aadacl2	0.0677871	-0.13128	0.368154	-0.356589	0.721399	NA	0.071615	0	NA	NA	NA	NA	NA	0
Aadacl3	0.0677871	-0.13128	0.368154	-0.356589	0.721399	NA	0.147963	0	NA	NA	NA	NA	NA	0.18017
Aadat	0.0709008	-0.118389	0.36869	-0.321108	0.748128	NA	0	0.234951	-0.148828	0.312627	-0.476057	0.634034	NA	0
Aaed1	36.6264	0.970837	0.366094	2.65188	0.00800455	0.0309622	15.2943	10.1027	0.198114	0.591072	0.335177	0.737491	NA	6.67144
Aagab	150.352	0.408661	0.224664	1.81899	0.0689132	0.164927	27.9276	35.0866	-0.149011	0.508327	-0.29314	0.769415	0.999445	14.931
Aak1	642.944	0.409121	0.175242	2.3346	0.0195643	0.0626486	5.79365	126.078	0.282538	0.471564	0.599151	0.549072	0.999445	3.54546
Aamdc	19.1415	0.498002	0.469894	1.05982	0.289228	0.455	20.541	6.87052	0.342456	0.61226	0.559331	0.575936	NA	15.679
Aamp	323.153	0.152325	0.25123	0.606315	0.544306	0.68753	88.0916	184.37	-0.25375	0.437617	-0.579844	0.56202	0.999445	120.213
Aanat	0.812616	-0.0348738	0.56782	-0.0614169	0.951027	NA	0.225884	1.59122	0.433607	0.566774	0.765043	0.444246	NA	0.217261
Aar2	61.4318	0.55619	0.326966	1.70106	0.0889316	0.198417	6.73183	18.3618	0.314813	0.561139	0.561025	0.57478	0.999445	6.53828
Aard	404.14	-1.37525	0.24767	-5.55275	2.81208e-08	6.10148e-07	270.768	95.7189	-0.0862618	0.535682	-0.161032	0.872068	0.999445	112.448
Aars	217.473	0.031241	0.242403	0.12888	0.897452	0.941126	22.5519	173.428	-0.588499	0.434601	-1.35411	0.175701	0.999445	40.8621
Aars2	31.967	-0.0695618	0.397566	-0.174969	0.861104	0.918921	3.85672	24.3463	-0.713668	0.539752	-1.32221	0.186097	0.999445	6.14147
Aarsd1	39.7799	-0.10406	0.376915	-0.276084	0.782484	0.867813	19.2607	15.1343	-0.260511	0.564207	-0.461729	0.644276	NA	9.72133
Aasdh	59.2134	0.420185	0.322377	1.30339	0.19244	0.344675	5.29584	15.2287	-0.139452	0.56659	-0.246125	0.805586	NA	2.71074
Aasdhppt	81.0062	1.31475	0.324835	4.04746	5.17773e-05	0.000450813	16.3227	24.3338	0.425467	0.533712	0.797185	0.425344	0.999445	11.0296
Aass	18.3271	-1.54552	0.485779	-3.18152	0.00146502	0.0077108	3.18108	3.61985	-0.293322	0.608864	-0.481754	0.629981	NA	1.33848
Aatf	180.357	0.00949819	0.239313	0.0396895	0.968341	0.981848	46.0816	105.518	0.057932	0.45311	0.127854	0.898264	0.999445	46.6801
Aatk	3.55172	-0.999068	0.594467	-1.68061	0.0928385	0.205045	0.295049	0.658555	0.32869	0.452142	0.726961	0.46725	NA	0.054274
AB099516	0	NA	NA	NA	NA	NA	0	0.275262	0.27472	0.321914	0.853397	0.393439	NA	0
AB124611	2.10509	-0.626937	0.602175	-1.04112	0.297819	0.464164	1.53419	0.486858	0.0934033	0.41781	0.223554	0.823104	NA	0.24321
Abat	118.373	-1.48012	0.262083	-5.64752	1.62781e-08	3.71056e-07	15.7585	32.6248	-0.207589	0.53512	-0.38793	0.698067	0.999445	10.6628
Abca1	893.764	-0.907837	0.377429	-2.40532	0.0161585	0.0541269	25.6794	131.565	-0.504584	0.462879	-1.0901	0.27567	0.999445	19.3402
Abca12	7.62529	-1.1861	0.536619	-2.21032	0.0270829	0.0808703	0.427697	2.24387	-0.0221183	0.584737	-0.0378262	0.969826	NA	0.541832
Abca13	5.94671	-0.585042	0.542518	-1.07838	0.280863	0.446021	0.108997	1.59037	-0.667333	0.562204	-1.18699	0.23523	NA	0.0977929
Abca14	10.9949	1.22647	0.523286	2.34378	0.0190896	0.0615219	1.02746	74.9034	-0.457774	0.471462	-0.970967	0.331565	0.999445	13.6806
Abca15	4.3993	1.28265	0.540326	2.37384	0.0176041	0.0578393	0.421111	30.327	-0.276054	0.516958	-0.533998	0.593343	0.999445	6.37696
Abca16	37.6199	0.626342	0.435203	1.4392	0.150095	0.289155	3.91156	54.5688	0.0227117	0.51347	0.0442317	0.96472	0.999445	10.8612
Abca17	26.0807	-0.126843	0.432456	-0.293308	0.769287	0.858124	1.79501	61.1795	-0.373077	0.477141	-0.7819	0.434273	0.999445	10.2326
Abca2	394.976	-1.1548	0.248158	-4.6535	3.2635e-06	4.00923e-05	10.0984	34.9553	-0.266197	0.506198	-0.525874	0.598976	0.999445	4.03848
Abca3	154.42	-0.310524	0.229943	-1.35044	0.176876	0.32537	4.65457	14.5157	-0.0715696	0.572546	-0.125002	0.900522	NA	2.0056
Abca4	10.7584	-0.726515	0.492376	-1.47553	0.14007	0.275495	0.345081	1.28938	-0.0649553	0.541858	-0.119875	0.904582	NA	0.115896
Abca5	246.712	-0.00691378	0.226377	-0.030541	0.975636	0.985823	9.84696	65.6695	-0.048733	0.484009	-0.100686	0.9198	0.999445	9.65596
Abca6	35.5817	-0.945743	0.407362	-2.32163	0.020253	0.0644224	6.42995	4.6138	-0.161447	0.616112	-0.262042	0.793289	NA	2.21615
Abca7	42.1	-0.851218	0.371938	-2.2886	0.0221024	0.069011	1.22451	7.26123	-0.200529	0.608494	-0.329549	0.741741	NA	0.759971
Abca8a	14.266	0.163835	0.471864	0.347208	0.728435	0.829208	1.19861	4.03186	0.479076	0.613232	0.781231	0.434667	NA	0.681535
Abca8b	8.16987	-0.439556	0.53082	-0.82807	0.407631	0.571045	0.811375	5.50491	-1.02659	0.619914	-1.65602	0.097718	NA	0.630173
Abca9	19.9652	-1.35011	0.454844	-2.96829	0.00299462	0.0139302	1.56468	5.7566	-0.221608	0.615406	-0.3601	0.718772	NA	1.365
Abcb10	43.4878	0.0291256	0.340465	0.0855465	0.931827	0.960695	4.73849	9.06007	0.499781	0.597119	0.836986	0.4026	NA	1.80204
Abcb11	0.493219	-0.123084	0.511848	-0.24047	0.809966	NA	0.0833251	0.708149	-0.0149885	0.451986	-0.0331614	0.973546	NA	0.0575045
Abcb1a	18.307	-0.804902	0.454284	-1.7718	0.0764275	0.178075	2.04227	3.81306	-0.387558	0.615675	-0.629485	0.529031	NA	0.968598
Abcb1b	7.90734	-0.558339	0.520509	-1.07268	0.283415	0.448899	0.572177	1.10837	-0.347154	0.491944	-0.705678	0.480388	NA	0.324663
Abcb4	1.66426	0.542827	0.586632	0.925327	0.354796	0.521474	0.355312	3.59282	-0.660135	0.616871	-1.07014	0.284558	NA	0.641242
Abcb5	1.7968	-1.49113	0.618174	-2.41215	0.0158589	0.0533842	0.222987	0.365298	0.178349	0.350543	0.50878	0.610906	NA	0
Abcb6	69.7633	-0.086638	0.343164	-0.252468	0.800679	0.880425	12.4684	34.3344	-0.120974	0.51937	-0.232925	0.81582	0.999445	12.5457
Abcb7	77.1581	0.0216759	0.276268	0.0784596	0.937463	0.964237	4.62536	10.6992	0.252027	0.590377	0.426892	0.669458	NA	1.82267
Abcb8	34.605	-0.235669	0.383675	-0.614242	0.539056	0.683471	5.69215	18.7187	-0.127769	0.551366	-0.231732	0.816746	0.999445	6.83896
Abcb9	9.78175	-0.55526	0.495802	-1.11992	0.262747	0.426397	1.01022	19.9076	-0.65128	0.567706	-1.14721	0.251293	0.999445	6.77666
Abcc1	372.144	-1.0541	0.248455	-4.24262	2.20926e-05	0.000216587	26.0938	72.0001	-0.393708	0.492856	-0.798829	0.424389	0.999445	15.7515
Abcc10	46.0978	-0.687236	0.366023	-1.87758	0.0604389	0.149407	2.06694	10.7458	0.308796	0.596708	0.517499	0.604808	NA	1.98867
Abcc12	71.506	1.19708	0.496918	2.40901	0.0159957	0.05373	7.2497	158.085	-0.624624	0.44854	-1.39257	0.163749	0.999445	30.4218
Abcc2	2.4538	-0.640237	0.611601	-1.04682	0.295182	0.4613	0.25122	2.86001	-0.602072	0.602961	-0.998525	0.318025	NA	0.671663
Abcc3	8.01228	-0.394426	0.553069	-0.713159	0.475747	0.631687	0.931341	13.9804	0.110152	0.588077	0.187309	0.851418	NA	4.59237
Abcc4	43.4226	-1.17004	0.335363	-3.48887	0.00048506	0.00305931	2.8974	7.11248	-0.206605	0.610503	-0.338417	0.735049	NA	1.5792
Abcc5	157.973	-0.699865	0.230305	-3.03886	0.00237477	0.0114942	14.8142	20.6	-0.0318558	0.543582	-0.0586034	0.953268	0.999445	5.51029
Abcc6	1.53625	-0.405645	0.600258	-0.675784	0.499178	0.651917	0.20572	0	NA	NA	NA	NA	NA	0
Abcc8	20.6108	-0.756874	0.451409	-1.67669	0.0936023	0.206414	0.605437	2.74625	0.0882575	0.60447	0.146008	0.883915	NA	0.639488
Abcc9	24.1896	-0.686948	0.408329	-1.68234	0.0925029	0.204476	2.38432	8.09792	-0.0482304	0.601828	-0.0801397	0.936126	NA	0.617945
Abcd1	19.7799	0.209696	0.438739	0.477952	0.632684	0.758183	2.23833	7.60965	-0.443797	0.607229	-0.730856	0.464867	NA	2.81426
Abcd2	39.32	-1.13219	0.374978	-3.01935	0.00253321	0.0121234	3.85302	7.07541	0.0699491	0.612772	0.114152	0.909117	NA	2.09244
Abcd3	306.392	0.913922	0.184763	4.94647	7.55725e-07	1.12172e-05	38.2652	48.1829	0.864466	0.488963	1.76796	0.0770676	0.872874	17.6887
Abcd4	29.7367	-0.475774	0.387666	-1.22728	0.219719	0.377585	5.26746	2.66938	-0.193812	0.606661	-0.319473	0.749368	NA	1.01804
Abce1	459.975	1.65574	0.197981	8.36315	6.10658e-17	5.2926e-15	33.3164	84.2704	0.702346	0.485716	1.446	0.148177	0.999445	16.645
Abcf1	1328.4	-0.147711	0.267905	-0.551355	0.58139	0.71712	92.019	1076.9	-0.0914897	0.464862	-0.19681	0.843976	0.999445	90.1784
Abcf2	361.236	-0.574268	0.201229	-2.85381	0.00431986	0.018674	58.9475	197.887	-0.281323	0.43536	-0.646185	0.51816	0.999445	58.894
Abcf3	98.5604	0.029831	0.275344	0.108341	0.913725	0.950231	13.4684	46.0605	-0.56941	0.495655	-1.1488	0.250637	0.999445	15.905
Abcg1	30.7134	-0.689307	0.37766	-1.82521	0.0679697	0.163278	2.20507	6.39779	0.160608	0.612475	0.262229	0.793145	NA	1.41788
Abcg2	22.0207	0.172732	0.418467	0.412773	0.679773	0.794925	4.79451	3.65614	-0.415107	0.611843	-0.678453	0.497484	NA	2.09568
Abcg3	1.09222	-1.03485	0.565375	-1.83038	0.0671927	NA	0.386888	0.164208	0.0429001	0.317683	0.135041	0.89258	NA	0.093712
Abcg4	3.77181	-0.465934	0.563949	-0.8262	0.408691	0.572073	0.338731	0.428552	-0.114408	0.39651	-0.288537	0.772936	NA	0.312296
Abcg5	0.493685	0.123719	0.522762	0.236664	0.812918	NA	0.116443	0.0741712	0.179024	0.303468	0.589929	0.555238	NA	0.126784
Abcg8	1.26626	0.412142	0.572197	0.720281	0.471352	0.627382	0.256412	1.00978	-0.163554	0.507509	-0.322269	0.747249	NA	0.232193
Abhd1	4.38201	-0.467739	0.550962	-0.84895	0.395909	0.560448	0.513161	0.716044	-0.00969083	0.475339	-0.0203872	0.983735	NA	0
Abhd10	43.6627	1.33449	0.363082	3.67546	0.000237423	0.00167342	12.9184	12.8341	1.35258	0.579914	2.33238	0.0196806	NA	7.67506
Abhd11	33.1162	-0.568802	0.413019	-1.37718	0.168456	0.314464	11.1446	12.0804	-0.606193	0.586767	-1.03311	0.301554	NA	12.9319
Abhd12	84.538	0.27802	0.282441	0.984346	0.324946	0.491777	23.4932	29.3642	-0.155568	0.521495	-0.298312	0.765465	0.999445	17.2405
Abhd12b	0.165854	-0.230415	0.392663	-0.5868	0.557338	NA	0.267777	0.0900364	-0.114027	0.30325	-0.376018	0.706904	NA	0
Abhd13	149.139	1.63714	0.26116	6.26875	3.63966e-10	1.14139e-08	4.97677	24.1136	1.00035	0.563063	1.77663	0.0756295	0.86867	2.53736
Abhd14a	24.8559	0.918083	0.522232	1.758	0.0787477	0.181896	15.3977	28.2677	-0.52565	0.527918	-0.995703	0.319394	0.999445	26.5489
Abhd14b	6.09339	-0.169863	0.57663	-0.294578	0.768316	0.85746	2.87472	2.3345	-0.144117	0.590853	-0.243914	0.807298	NA	3.34896
Abhd15	3.31077	-0.30596	0.567636	-0.539008	0.589882	0.723377	0.326874	1.81992	-0.242914	0.577004	-0.420992	0.673761	NA	0.491537
Abhd16a	62.0876	-1.03239	0.360015	-2.86764	0.00413551	0.0180479	13.1448	49.2454	-0.724841	0.483021	-1.50064	0.133449	0.999445	22.2508
Abhd16b	0.20492	-0.299421	0.413841	-0.723517	0.469362	NA	0.194914	0.433705	0.289265	0.398002	0.726794	0.467352	NA	0.163251
Abhd17a	45.6145	0.527914	0.369772	1.42767	0.153386	0.29341	19.2275	29.5306	0.0798146	0.525005	0.152026	0.879166	0.999445	28.4476
Abhd17b	119.72	1.6894	0.315768	5.35014	8.78854e-08	1.67226e-06	9.92413	47.5631	1.06738	0.503576	2.1196	0.0340402	0.555437	16.5465
Abhd17c	72.7131	0.199367	0.296883	0.671533	0.501881	0.654486	10.6407	12.8632	0.209761	0.574395	0.365185	0.714973	NA	5.30872
Abhd2	80.1266	0.932132	0.286795	3.25017	0.00115335	0.00635006	9.49602	31.408	0.288944	0.520809	0.554799	0.579032	0.999445	11.7832
Abhd3	13.775	-0.604081	0.498522	-1.21174	0.22561	0.384566	4.8015	5.32485	-0.342487	0.617726	-0.554431	0.579284	NA	3.81081
Abhd4	353.439	-0.850439	0.210059	-4.04858	5.15298e-05	0.000449078	105.362	100.679	-0.0390552	0.45106	-0.0865855	0.931001	0.999445	52.6149
Abhd5	48.1745	1.31096	0.357922	3.6627	0.00024957	0.00174037	6.47336	22.0894	0.0613349	0.543618	0.112827	0.910167	0.999445	9.37589
Abhd6	59.2157	-0.946341	0.306192	-3.09068	0.00199701	0.00997493	17.8561	15.7618	-0.329263	0.564671	-0.583106	0.559822	NA	6.51885
Abhd8	67.9869	1.58392	0.403785	3.92269	8.7567e-05	0.000712869	13.2912	54.7718	0.0821768	0.482971	0.170149	0.864893	0.999445	31.4864
Abi1	262.803	1.87538	0.216129	8.67712	4.05912e-18	4.07825e-16	21.7633	55.287	0.654898	0.541125	1.21025	0.226182	0.999445	10.6062
Abi2	466.579	1.03978	0.183563	5.6644	1.47537e-08	3.38263e-07	19.5532	70.9539	0.648164	0.497119	1.30384	0.192288	0.999445	11.2509
Abi3	1.9708	-1.12471	0.610405	-1.84256	0.0653938	0.158671	2.12557	0.999407	0.0742762	0.512673	0.14488	0.884805	NA	1.67008
Abi3bp	32.7913	-1.30607	0.415905	-3.14031	0.0016877	0.00868289	4.5363	4.36484	-0.00317979	0.615252	-0.00516826	0.995876	NA	1.19392
Abl1	506.178	-0.237446	0.179904	-1.31985	0.186886	0.33826	13.2479	92.866	-0.282656	0.467416	-0.604721	0.545365	0.999445	10.9616
Abl2	1094.24	0.695473	0.187006	3.71899	0.000200023	0.00144999	11.1498	137.711	1.02485	0.49653	2.06402	0.0390154	0.608038	5.77492
Ablim1	28.213	-0.138024	0.405723	-0.340192	0.733712	0.833065	2.16347	4.44386	-0.226119	0.615814	-0.367187	0.71348	NA	0.973818
Ablim2	5.58374	-0.534404	0.552757	-0.966797	0.333646	0.500373	0.628362	1.46766	0.463126	0.562032	0.824022	0.409927	NA	0.164406
Ablim3	3.99355	0.0880225	0.567052	0.155228	0.876641	0.927912	0.657726	7.23326	0.0464232	0.608427	0.0763004	0.93918	NA	1.26406
Abo	5.76168	0.101171	0.513845	0.19689	0.843914	0.907237	1.35794	1.34981	0.0446133	0.545024	0.0818556	0.934762	NA	0.428053
Abp1	0.486877	0.0264216	0.517099	0.0510958	0.959249	NA	0.108411	0.174308	-0.153979	0.316395	-0.486668	0.626494	NA	0
Abr	86.3648	-0.319167	0.261255	-1.22167	0.221834	0.380026	5.12842	10.0873	-0.412008	0.591482	-0.696568	0.486073	NA	2.21619
Abra	0.691258	-0.158394	0.552201	-0.286841	0.774234	NA	0.063723	0	NA	NA	NA	NA	NA	0
Abracl	12.948	-0.980156	0.580193	-1.68936	0.0911505	0.202252	15.7456	7.54299	-0.510493	0.618903	-0.824835	0.409465	NA	8.15071
Abt1	82.9477	0.0126797	0.298037	0.042544	0.966065	0.980701	16.3221	45.1852	-0.13568	0.485317	-0.27957	0.779807	0.999445	10.5139
Abtb1	36.6801	0.117056	0.380456	0.307672	0.758332	0.851262	6.08333	12.5152	-0.634863	0.583238	-1.08851	0.276368	NA	5.5561
Abtb2	113.582	-0.0122834	0.277653	-0.0442401	0.964713	0.97987	8.58904	13.4004	0.0725653	0.579842	0.125147	0.900408	NA	4.36808
Acaa1a	12.1782	-0.479989	0.521864	-0.91976	0.357698	0.524039	4.44162	2.67512	-0.756631	0.593967	-1.27386	0.202713	NA	2.02115
Acaa1b	5.42174	-0.272841	0.576791	-0.473033	0.63619	0.760419	1.8831	0.658555	0.32869	0.452142	0.726961	0.46725	NA	0.91539
Acaa2	87.4685	-0.635606	0.304026	-2.09063	0.0365614	0.102056	40.4464	20.8301	0.0535709	0.571424	0.0937499	0.925308	0.999445	22.8353
Acaca	1083.29	-0.690523	0.1774	-3.89246	9.92345e-05	0.000796603	26.5363	126.04	-0.28431	0.446026	-0.637429	0.523845	0.999445	12.0274
Acacb	77.9255	-1.24289	0.355904	-3.49221	0.000479043	0.00302984	1.98921	9.95682	-0.382656	0.59958	-0.638207	0.523339	NA	1.27685
Acad10	14.3372	-0.758818	0.466808	-1.62555	0.104046	0.22281	1.79062	3.70156	0.0768141	0.616793	0.124538	0.900889	NA	0.596276
Acad11	76.7862	0.723392	0.309049	2.34071	0.0192473	0.0618974	10.4636	30.4033	-0.168462	0.525611	-0.320507	0.748584	0.999445	10.1588
Acad12	8.33139	-0.269241	0.520458	-0.517315	0.604936	0.736286	1.43251	0.47333	0.0338614	0.407939	0.0830061	0.933847	NA	0.437469
Acad8	35.1175	0.747276	0.370056	2.01936	0.0434499	0.116899	5.90681	12.1693	-0.234837	0.587648	-0.399622	0.689435	NA	4.30235
Acad9	131.713	0.977967	0.270484	3.61562	0.000299627	0.00204072	17.8721	40.0042	0.284529	0.512821	0.554831	0.57901	0.999445	7.18902
Acadl	104.62	-0.72999	0.251701	-2.90022	0.00372895	0.0166281	33.7869	23.0898	-0.255033	0.557978	-0.457068	0.647622	0.999445	20.4029
Acadm	75.5444	-0.51631	0.310066	-1.66516	0.0958801	0.20997	21.4793	17.7082	-0.0748744	0.570686	-0.131201	0.895617	0.999445	11.6996
Acads	15.3014	-0.582771	0.481685	-1.20986	0.226333	0.385131	5.67941	4.71681	-0.10426	0.614459	-0.169678	0.865263	NA	4.19576
Acadsb	162.797	-0.135842	0.219686	-0.618349	0.536345	0.681404	21.8507	33.0429	-0.10851	0.508115	-0.213554	0.830895	0.999445	10.0311
Acadvl	58.1697	-0.428961	0.317972	-1.34905	0.17732	0.326072	17.1865	18.9455	-0.315639	0.555056	-0.568663	0.569585	0.999445	14.7283
Acan	32.7905	-1.2066	0.409902	-2.94363	0.00324386	0.0148617	0.89742	2.27966	-0.156662	0.589774	-0.265631	0.790523	NA	0.076128
Acap1	4.9116	-0.522236	0.559811	-0.932879	0.350883	0.517457	0.498451	3.31561	0.11299	0.612427	0.184496	0.853625	NA	0.763682
Acap2	315.339	1.79465	0.239731	7.48608	7.09589e-14	3.84641e-12	11.5722	65.9933	1.94303	0.497153	3.90832	9.29401e-05	0.0143919	6.03513
Acap3	41.3268	0.176627	0.339994	0.519499	0.603413	0.734983	2.63835	8.12609	-0.169005	0.604995	-0.279348	0.779977	NA	1.90588
Acat1	64.9099	-0.0121035	0.310795	-0.0389438	0.968935	0.981918	13.0693	27.1304	-0.750922	0.534087	-1.40599	0.159727	0.999445	8.80936
Acat2	25.9477	-4.1814e-05	0.398728	-0.000104868	0.999916	0.999916	9.22772	2.68361	0.103415	0.602184	0.171732	0.863648	NA	2.0636
Acat3	15.3862	-0.274502	0.481365	-0.570258	0.568503	0.706887	38.6091	3.06098	0.31543	0.610882	0.516353	0.605608	NA	48.2702
Acbd3	304.09	0.0709728	0.188577	0.376359	0.70665	0.8144	30.6325	95.6001	-0.178245	0.462175	-0.385665	0.699744	0.999445	19.4566
Acbd4	14.2479	-0.965932	0.492202	-1.96247	0.0497079	0.128687	2.99465	2.34709	0.100298	0.597769	0.167787	0.866751	NA	1.42196
Acbd5	293.523	2.24985	0.219237	10.2622	1.0434e-24	2.61247e-22	20.6008	69.1272	1.05036	0.512	2.05148	0.0402204	0.620177	11.7435
Acbd6	67.3084	1.214	0.340112	3.56942	0.000357773	0.00236946	31.2547	86.0483	-0.0599302	0.475461	-0.126047	0.899695	0.999445	54.9856
Acbd7	0.48805	0.00825927	0.54493	0.0151566	0.987907	NA	0.72593	0.258579	-0.168617	0.326802	-0.515959	0.605883	NA	0
Accs	7.39715	-0.666385	0.562357	-1.18499	0.236023	0.395983	1.58893	1.63858	-0.254902	0.568527	-0.448356	0.653896	NA	0.667739
Accsl	0.137405	-0.192214	0.377056	-0.509775	0.610209	NA	0.0971815	0.0900364	-0.114027	0.30325	-0.376018	0.706904	NA	0
Acd	45.4558	-0.280412	0.360563	-0.777704	0.436743	0.596415	15.4184	18.8998	0.337322	0.551205	0.611972	0.540556	0.999445	12.3543
Ace	76.4219	-1.35315	0.30215	-4.47842	7.5198e-06	8.31935e-05	9.24024	29.2337	-0.832379	0.524614	-1.58665	0.112592	0.999445	6.26225
Ace2	2.09503	-1.11952	0.622695	-1.79786	0.0721994	0.17072	0.393714	0.563366	-0.00911273	0.431929	-0.0210978	0.983168	NA	0.38366
Ace3	0.0885874	0.101358	0.383598	0.26423	0.791603	NA	0	7.08567	-0.188017	0.611686	-0.307374	0.758558	NA	1.58942
Acer1	7.51783	-0.548144	0.545967	-1.00399	0.315384	0.481594	3.9978	1.06123	-0.426865	0.515398	-0.828225	0.407543	NA	0.353494
Acer2	25.8233	-0.965232	0.411005	-2.34847	0.0188508	0.0610581	1.80134	3.26951	-0.184841	0.607476	-0.304278	0.760916	NA	1.55296
Acer3	93.9627	0.221818	0.285749	0.77627	0.43759	0.597312	8.64818	15.2617	0.291578	0.565545	0.515569	0.606155	NA	3.82871
Ache	0.244849	-0.0498266	0.493101	-0.101048	0.919513	NA	0.241017	0.0900364	-0.114027	0.30325	-0.376018	0.706904	NA	0.131604
Acin1	1302.88	-0.563441	0.203468	-2.76918	0.00561976	0.0232118	93.8224	936.036	-0.169928	0.46252	-0.367395	0.713324	0.999445	99.8575
Acly	316.055	-1.07244	0.194556	-5.51224	3.543e-08	7.47155e-07	38.743	70.249	-0.507935	0.477588	-1.06354	0.287536	0.999445	22.0919
Acmsd	7.88369	-0.337576	0.530975	-0.635767	0.524928	0.67257	2.98086	1.71766	-0.124345	0.559465	-0.222256	0.824114	NA	1.35492
Acn9	10.6833	0.262861	0.499013	0.526761	0.59836	0.730762	9.58874	3.57928	0.617799	0.606315	1.01894	0.308231	NA	4.48464
Acnat1	11.6866	-0.288185	0.5008	-0.575449	0.564988	0.703459	2.74639	14.5219	-0.201769	0.581871	-0.34676	0.728772	NA	1.31678
Acnat2	0.0709008	-0.118389	0.36869	-0.321108	0.748128	NA	0	0	NA	NA	NA	NA	NA	0
Aco1	65.7291	-0.330793	0.297706	-1.11114	0.266509	0.430861	8.91157	11.8167	0.0311876	0.588572	0.0529886	0.957741	NA	3.14372
Aco2	219.51	-1.05393	0.202693	-5.19965	1.99663e-07	3.50722e-06	43.0079	135.634	-0.411683	0.445693	-0.923693	0.355646	0.999445	44.6316
Acot1	4.48739	-0.95644	0.609586	-1.569	0.116648	0.242501	1.83024	0.499295	-0.304219	0.411091	-0.740028	0.459283	NA	0.866464
Acot10	0.933406	-0.378636	0.56854	-0.665979	0.505424	NA	0.585578	0.657738	-0.240918	0.463351	-0.519946	0.603101	NA	0.878949
Acot11	16.0927	-0.545437	0.443923	-1.22868	0.219193	0.377051	0.972643	1.72006	-0.17114	0.569138	-0.3007	0.763643	NA	0.656663
Acot12	0.703978	-0.743174	0.516436	-1.43904	0.150138	NA	0.0850917	0.529506	0.224119	0.422954	0.529891	0.596187	NA	0.186477
Acot13	21.4601	0.0929748	0.518252	0.179401	0.857623	0.916417	28.221	4.5594	1.04205	0.609852	1.70869	0.087508	NA	4.8473
Acot2	12.6383	-1.04052	0.503385	-2.06706	0.0387287	0.106952	4.41076	5.7609	-0.648993	0.620724	-1.04554	0.295773	NA	1.50409
Acot3	0.251548	0.011166	0.462643	0.0241352	0.980745	NA	0.162583	1.25422	-0.0796233	0.547757	-0.145363	0.884425	NA	0.289375
Acot4	0.305311	-0.00296755	0.506403	-0.00586005	0.995324	NA	0.11186	0.148342	0.247025	0.315259	0.783562	0.433297	NA	0
Acot5	0.896792	-0.308453	0.573029	-0.538285	0.59038	NA	0.203605	0	NA	NA	NA	NA	NA	0
Acot6	2.49717	-1.36493	0.625204	-2.18318	0.0290227	0.0854589	1.10673	0.794889	-0.380294	0.445234	-0.854144	0.393025	NA	1.41131
Acot7	105.003	-0.699434	0.346302	-2.01973	0.0434118	0.116836	53.2922	153.458	-0.194818	0.454935	-0.428232	0.668482	0.999445	120.095
Acot8	9.3871	-0.289294	0.517344	-0.559191	0.576031	0.712713	5.93056	8.57179	-0.434447	0.607195	-0.715499	0.474301	NA	8.11097
Acot9	18.8077	-0.357589	0.488715	-0.731691	0.464357	0.621165	7.17808	1.92692	-0.015105	0.584771	-0.0258306	0.979392	NA	1.62624
Acox1	112.164	1.52212	0.264612	5.75229	8.80434e-09	2.09788e-07	8.57443	25.2084	1.13843	0.536107	2.12352	0.0337105	0.555079	5.5483
Acox2	0.31107	-0.378103	0.445523	-0.848671	0.396065	NA	0.160904	0.324987	-0.182596	0.338725	-0.539068	0.58984	NA	0.307062
Acox3	43.5825	-0.327146	0.338897	-0.965328	0.33438	0.500918	3.95636	45.7526	-0.632415	0.493636	-1.28114	0.200145	0.999445	7.7074
Acoxl	1.63807	-0.0249791	0.58113	-0.0429837	0.965714	0.980509	0.432262	0.264344	-0.166878	0.326041	-0.511831	0.60877	NA	0.361022
Acp1	64.6503	0.647907	0.311102	2.08262	0.0372862	0.103785	13.6393	31.1616	0.380803	0.523299	0.727697	0.466799	0.999445	10.5552
Acp2	77.3818	0.461272	0.290162	1.5897	0.111901	0.235226	7.60127	27.9236	-0.25713	0.528735	-0.486311	0.626746	0.999445	5.34455
Acp5	3.16071	-0.613717	0.6185	-0.992266	0.321068	0.487583	1.87173	0.415024	-0.229448	0.370149	-0.619882	0.535336	NA	0.57135
Acp6	26.8341	-0.855339	0.439969	-1.94409	0.0518845	0.132969	7.69111	7.53631	0.222712	0.609586	0.36535	0.714851	NA	2.84906
Acpl2	21.6335	0.366631	0.408327	0.897887	0.369246	0.535782	2.47671	4.82213	0.279262	0.615267	0.453888	0.64991	NA	1.77637
Acpp	4.36906	0.40423	0.568314	0.711279	0.476911	0.632806	0.732878	4.86491	-0.182097	0.617875	-0.294715	0.768211	NA	0.541832
Acpt	0.117023	-0.121137	0.368784	-0.328476	0.742551	NA	1.1177	3.12505	-0.522758	0.610205	-0.856694	0.391614	NA	1.53067
Acr	19.0205	0.312793	0.504239	0.620326	0.535043	0.680462	8.71456	50.2209	-0.503231	0.482446	-1.04308	0.29691	0.999445	33.4929
Acrbp	38.4148	-0.755002	0.418661	-1.80337	0.0713297	0.16917	16.7092	133.319	-0.368438	0.457997	-0.804457	0.421133	0.999445	98.754
Acrv1	0.337043	0.0124247	0.490433	0.0253342	0.979788	NA	0.42563	14.27	0.171294	0.587139	0.291743	0.770483	NA	11.1406
Acsbg1	345.777	-1.18081	0.248066	-4.76005	1.93543e-06	2.55049e-05	72.7971	81.5265	-0.548502	0.491897	-1.11507	0.264819	0.999445	44.0787
Acsbg2	3.56095	-0.063754	0.568817	-0.112082	0.910759	0.948953	0.370742	14.5359	-0.69918	0.587583	-1.18993	0.234076	NA	3.99745
Acsf2	82.9201	-0.691402	0.294343	-2.34897	0.0188255	0.0609886	13.8866	18.23	-0.29446	0.553407	-0.532085	0.594667	0.999445	6.89081
Acsf3	40.9475	-0.849398	0.354242	-2.39779	0.0164942	0.0549712	5.62112	12.1467	-0.137196	0.582839	-0.235393	0.813904	NA	5.22274
Acsl1	80.4964	0.321422	0.268691	1.19625	0.231598	0.391097	7.97843	29.5686	-0.609152	0.521246	-1.16865	0.242546	0.999445	6.54872
Acsl3	176.405	1.52606	0.224611	6.79426	1.08871e-11	4.39216e-10	13.3586	54.2901	1.02806	0.511157	2.01125	0.0442996	0.650025	10.96
Acsl4	160.194	-0.496311	0.229703	-2.16067	0.0307212	0.0892771	15.7318	31.947	-0.139124	0.530588	-0.262206	0.793162	0.999445	9.48447
Acsl5	10.6161	-0.602947	0.548784	-1.0987	0.271901	0.436669	2.22219	4.43867	0.504595	0.61172	0.824879	0.40944	NA	2.2993
Acsl6	86.3617	-0.563557	0.283676	-1.98662	0.046964	0.123675	19.6836	88.6703	-0.524125	0.472136	-1.11012	0.266949	0.999445	35.4707
Acsm1	0.117023	-0.121137	0.368784	-0.328476	0.742551	NA	0.038932	0	NA	NA	NA	NA	NA	0
Acsm2	7.85799	-0.0795147	0.527516	-0.150734	0.880185	0.930033	0.99177	2.59165	0.535402	0.600073	0.892228	0.372271	NA	0.735202
Acsm3	1.29755	-0.803462	0.585475	-1.37232	0.169962	0.316602	0.339772	0.550524	0.477169	0.393674	1.21209	0.225477	NA	0.223625
Acsm4	0.34388	-0.398063	0.453689	-0.877393	0.380273	NA	0.272292	0.0900364	-0.114027	0.30325	-0.376018	0.706904	NA	0.133507
Acsm5	0.656848	-0.89973	0.542608	-1.65816	0.0972854	NA	0.159545	0.34428	-0.0535586	0.349743	-0.153137	0.87829	NA	0.229606
Acss1	114.056	-1.10203	0.31602	-3.48722	0.000488061	0.00307578	14.8881	17.8878	-0.391502	0.558969	-0.700401	0.483677	0.999445	6.04845
Acss2	91.7097	0.211952	0.336997	0.628945	0.529385	0.675444	16.5178	37.1149	-0.441575	0.502576	-0.878624	0.379605	0.999445	14.8367
Acss3	6.04344	-0.968313	0.567231	-1.70709	0.0878058	0.196396	1.48506	1.50708	-0.380354	0.548519	-0.69342	0.488046	NA	1.7286
Acta1	14.4501	-0.272931	0.511806	-0.533271	0.593846	0.726876	5.53758	0.360145	-0.174484	0.332015	-0.525529	0.599216	NA	0.78983
Acta2	366.322	-0.977027	0.207968	-4.69798	2.62752e-06	3.32637e-05	90.7147	39.2238	0.551469	0.53786	1.0253	0.30522	0.999445	27.639
Actb	1576.84	-0.588489	0.159355	-3.69293	0.000221681	0.00157726	511.894	259.168	0.423527	0.445883	0.94986	0.342183	0.999445	182.394
Actbl2	0.110489	0.152063	0.387857	0.392061	0.695013	NA	0.0673915	0.818971	-0.385886	0.445705	-0.865787	0.386607	NA	0
Actc1	0.334911	0.0427606	0.489147	0.0874188	0.930339	NA	0	0	NA	NA	NA	NA	NA	0
Actg1	1272.7	-0.506004	0.159003	-3.18235	0.00146087	0.00769149	478.019	503.15	-0.497842	0.415389	-1.1985	0.230724	0.999445	388.733
Actg2	15.7282	-0.556212	0.466842	-1.19144	0.233482	0.393209	7.96034	6.98635	-0.443503	0.6146	-0.721611	0.470534	NA	3.41764
Actl10	2.12852	-0.182234	0.555143	-0.328265	0.742711	0.839461	0.47373	1.06466	-0.190699	0.522829	-0.364745	0.715302	NA	1.09591
Actl11	0.0692761	0.29418	0.374007	0.786563	0.431538	NA	0.0256387	7.72466	-0.244991	0.616677	-0.397275	0.691165	NA	0.398093
Actl6a	107.608	-0.0934598	0.262233	-0.3564	0.721541	0.824521	38.7582	61.1218	-0.427884	0.483387	-0.88518	0.37606	0.999445	44.6859
Actl6b	0.297769	-0.38589	0.446705	-0.86386	0.387665	NA	0	0.533841	0.0703741	0.416587	0.16893	0.865852	NA	0.188467
Actl7a	0.0692761	0.29418	0.374007	0.786563	0.431538	NA	0	13.9625	-1.07667	0.58618	-1.83676	0.0662454	NA	5.49002
Actl7b	10.9508	0.672751	0.518833	1.29666	0.194747	0.347547	6.04502	84.8453	-0.367336	0.46072	-0.797308	0.425272	0.999445	60.538
Actl9	8.15461	0.995034	0.516848	1.9252	0.0542047	0.137596	1.98697	18.0968	-0.445487	0.56679	-0.785983	0.431877	0.999445	14.7911
Actn1	67.9471	-1.00847	0.309	-3.26365	0.00109988	0.00611545	9.88146	13.6873	-0.612592	0.57364	-1.0679	0.285564	NA	3.95458
Actn2	39.1594	-0.538965	0.391004	-1.37841	0.168076	0.313866	2.84558	5.42461	-0.23003	0.618998	-0.371617	0.710178	NA	0.53638
Actn3	40.0079	-1.16147	0.369616	-3.14238	0.00167581	0.00863016	7.14021	19.5705	-0.293429	0.549869	-0.533635	0.593594	0.999445	8.5577
Actn4	229.797	0.307739	0.2011	1.53028	0.125948	0.256138	25.1369	55.6866	0.0321615	0.491543	0.0654296	0.947832	0.999445	11.4774
Actr10	76.049	-0.392331	0.310724	-1.26263	0.206721	0.362595	19.3264	50.2179	-0.164754	0.503093	-0.327483	0.743302	0.999445	20.4226
Actr1a	173.357	0.935253	0.255002	3.66763	0.000244812	0.00171401	29.4294	142.715	-0.196149	0.445384	-0.440405	0.659644	0.999445	56.2096
Actr1b	77.9412	1.05029	0.309925	3.38886	0.00070183	0.00419343	13.4968	26.5831	0.338589	0.526188	0.643475	0.519916	0.999445	12.8428
Actr2	397.769	1.71854	0.214801	8.00064	1.2377e-15	8.87433e-14	23.6911	62.5864	1.2102	0.524941	2.3054	0.0211442	0.435174	12.6731
Actr3	409.662	1.45068	0.186664	7.77159	7.75043e-15	4.73858e-13	54.629	72.7084	1.27778	0.495378	2.57941	0.00989685	0.277233	24.3407
Actr3b	18.1695	0.442262	0.435873	1.01466	0.310269	0.476134	3.96602	2.88479	-0.166209	0.605662	-0.274425	0.783758	NA	1.01791
Actr5	55.5352	-0.60963	0.340674	-1.78948	0.0735368	0.172949	9.14455	21.3906	-0.0368916	0.54736	-0.067399	0.946264	0.999445	7.44471
Actr6	59.6344	0.517595	0.340012	1.52228	0.127938	0.258929	17.3827	25.6787	0.454501	0.537638	0.845366	0.397906	0.999445	14.8173
Actr8	44.9286	-0.367796	0.35833	-1.02642	0.304695	0.471048	13.9404	28.3633	-0.380702	0.535964	-0.710312	0.477511	0.999445	16.2806
Actrt1	0.0665044	-0.130336	0.368119	-0.354058	0.723295	NA	0.0854422	0.60286	-0.207205	0.44057	-0.47031	0.638133	NA	0.87885
Actrt2	0.0677871	-0.13128	0.368154	-0.356589	0.721399	NA	0.0802863	2.20172	-0.152114	0.584437	-0.260275	0.794652	NA	0.610245
Actrt3	0.111361	0.0668611	0.387308	0.17263	0.862942	NA	0.0574972	0.248479	-0.0229	0.330276	-0.0693358	0.944722	NA	0.15272
Acvr1	23.5048	-0.675377	0.442901	-1.52489	0.127286	0.257973	3.57842	7.8038	-0.163665	0.604636	-0.270683	0.786635	NA	2.9927
Acvr1b	235.182	1.52773	0.283927	5.3807	7.41963e-08	1.45028e-06	6.40095	47.11	1.75024	0.527773	3.31626	0.000912295	0.0670675	6.47488
Acvr1c	2.18626	-0.0505617	0.592947	-0.0852718	0.932045	0.960858	0.0833049	3.05892	-0.2722	0.605727	-0.449378	0.653159	NA	0.225971
Acvr2a	209.542	2.24793	0.26261	8.55996	1.12902e-17	1.07284e-15	5.02275	56.9357	1.53633	0.539809	2.84606	0.00442639	0.1732	4.49315
Acvr2b	45.0889	-0.17652	0.351308	-0.502466	0.61534	0.743612	4.4009	3.94244	0.321219	0.61583	0.521603	0.601947	NA	0.960747
Acvrl1	17.0406	-0.891621	0.512982	-1.73811	0.0821911	0.187186	3.39823	3.98152	-0.568801	0.612012	-0.929395	0.352685	NA	1.72512
Acy1	8.05704	-0.721417	0.562143	-1.28333	0.199375	0.353086	3.48805	1.93665	-0.531176	0.574956	-0.923855	0.355562	NA	1.21751
Acy3	2.96615	-1.52818	0.633234	-2.41329	0.0158094	0.0532518	1.31813	1.58407	0.153104	0.570632	0.268307	0.788463	NA	0.9721
Acyp1	16.9334	-0.542775	0.540243	-1.00469	0.315048	0.481314	30.8966	42.0849	-0.196747	0.516717	-0.380763	0.703379	0.999445	99.8196
Acyp2	3.5528	-1.27806	0.621092	-2.05777	0.0396122	0.108913	5.10319	5.44952	0.377519	0.613635	0.615217	0.538411	NA	8.07071
Ada	1.44944	-0.0818511	0.586983	-0.139444	0.8891	0.936038	0.70125	0.242714	-0.0213384	0.327269	-0.0652014	0.948014	NA	0.17054
Adad1	100.129	-1.36674	0.31454	-4.34519	1.39157e-05	0.000145176	28.4143	81.5652	-0.465616	0.46225	-1.00728	0.3138	0.999445	43.7171
Adad2	66.6852	-0.595329	0.363881	-1.63605	0.101828	0.219162	14.4875	39.7315	-0.659204	0.503181	-1.31007	0.190171	0.999445	16.8938
Adal	31.0028	0.381482	0.388727	0.981362	0.326414	0.493342	6.74686	10.4142	0.194335	0.601165	0.323265	0.746495	NA	3.8525
Adam10	681.095	1.25477	0.16521	7.595	3.07793e-14	1.75276e-12	33.1537	87.5096	1.28234	0.527862	2.4293	0.0151278	0.35402	13.8571
Adam11	10.2709	-0.167191	0.49451	-0.338094	0.735292	0.834155	0.537851	6.71512	-0.349767	0.613808	-0.569832	0.568792	NA	1.107
Adam12	44.8532	-1.04103	0.343493	-3.03072	0.00243975	0.0117541	2.67071	9.15689	-0.23369	0.605651	-0.38585	0.699608	NA	1.26717
[truncated: 21,426 more rows]
