# Supplementary material for: Meioc maintains an extended meiotic prophase I in mice
Source: PLoS Genet. 2017 Apr 5;13(4):e1006704. doi: 10.1371/journal.pgen.1006704 (PMC5397071; doi:10.1371/journal.pgen.1006704)
Supplement: S5 Table — MEIOC and YTHDC2 targets were identified from the RIP-seq analysis. (XLSX) [file pgen.1006704.s016.xlsx]

## Sheet: Sheet1
	Meioc RIP-seq							YTHDC2 RIP-seq							Meioc differential expression
gene_id	baseMean	log2FoldChange	lfcSE	stat	pvalue	padj	P15_FPKM_avg	baseMean2	log2FoldChange3	lfcSE4	stat5	pvalue6	padj7	P20_FPKM_avg	test_id	gene	locus	sample_1	sample_2	status	WT.FPKM	KO.FPKM	log2(fold_change)	test_stat	p_value	q_value	significant
0610005C13Rik	0.320156	-0.444583	0.464816	-0.956471	0.338834	NA	1.06176	0.180073	-0.148866	0.313885	-0.47427	0.635307	NA	1.86443	0610005C13Rik	-	chr7:45567794-45589710	Gm1564WT	Gm1564KO	OK	0.661751	0.392684	-0.752919	-0.27175	0.83005	0.922739	no
0610007N19Rik	17.8887	-0.46036	0.497754	-0.924874	0.355031	0.521586	8.36179	6.15238	0.0318378	0.613464	0.0518984	0.95861	NA	4.24264	0610007N19Rik	-	chr15:32240567-32244662	Gm1564WT	Gm1564KO	OK	28.5453	28.795	0.0125648	0.0444029	0.9414	0.975218	no
0610007P14Rik	26.7133	0.68758	0.424623	1.61927	0.105389	0.225075	14.6051	3.528	0.335234	0.609567	0.549953	0.582351	NA	4.38502	0610007P14Rik	-	chr12:85815454-85824545	Gm1564WT	Gm1564KO	OK	24.8965	30.7566	0.30495	1.13305	0.07085	0.244623	no
0610008F07Rik	0	NA	NA	NA	NA	NA	0	0	NA	NA	NA	NA	NA	0	0610008F07Rik	-	chr2:163492317-163541721	Gm1564WT	Gm1564KO	NOTEST	0	0	0	0	1	1	no
0610009B14Rik	0.246063	-0.0292421	0.463799	-0.0630492	0.949727	NA	0.269607	1.80299	-0.458476	0.566553	-0.809239	0.418378	NA	1.81235	0610009B14Rik	-	chr12:80686374-80692466	Gm1564WT	Gm1564KO	NOTEST	0	0	0	0	1	1	no
0610009B22Rik	11.3286	1.64406	0.507185	3.24154	0.00118888	0.00650932	8.0198	5.27296	0.81845	0.609455	1.34292	0.179298	NA	10.4985	0610009B22Rik	-	chr11:51685384-51688634	Gm1564WT	Gm1564KO	OK	14.2435	17.6564	0.309888	0.844119	0.2107	0.459159	no
0610009D07Rik	47.59	-0.743646	0.36467	-2.03923	0.0414268	0.11257	34.2268	16.3537	-0.214349	0.56486	-0.379473	0.704337	NA	12.1915	0610009D07Rik	-	chr12:4817607-4827659	Gm1564WT	Gm1564KO	OK	33.5744	31.2921	-0.101566	-0.395093	0.55515	0.758608	no
0610009L18Rik	5.84217	-0.642476	0.547528	-1.17341	0.24063	0.401237	9.68624	15.1076	-0.306715	0.590083	-0.519783	0.603215	NA	34.0414	0610009L18Rik	-	chr11:120348677-120351190	Gm1564WT	Gm1564KO	OK	2.61492	4.78173	0.870766	0.53601	0.3911	0.634754	no
0610009O20Rik	81.4064	0.252287	0.301202	0.837601	0.402255	0.566663	18.0111	55.3463	-0.364753	0.479433	-0.7608	0.446776	0.999445	21.7455	0610009O20Rik	-	chr18:38238404-38262629	Gm1564WT	Gm1564KO	OK	25.2888	20.6451	-0.292694	-1.00524	0.1042	0.309226	no
0610010B08Rik	2.18467	-1.09225	0.600928	-1.81761	0.0691236	0.165272	1.35559	0.319222	-0.176412	0.332818	-0.530056	0.596073	NA	0.551313	0610010B08Rik	-	chr2:176619932-176636319	Gm1564WT	Gm1564KO	NOTEST	0	0	0	0	1	1	no
0610010F05Rik	299.184	1.21502	0.22347	5.43706	5.4167e-08	1.08983e-06	12.7411	107.502	0.439782	0.464053	0.947698	0.343283	0.999445	18.9699	0610010F05Rik	-	chr11:23573775-23633631	Gm1564WT	Gm1564KO	OK	1.88972	4.28548	1.18128	3.37637	5e-05	0.00106494	yes
0610010K14Rik	26.4158	-0.155663	0.423386	-0.367661	0.713126	0.818753	27.8804	5.56722	-0.0737106	0.615033	-0.119848	0.904603	NA	8.01509	0610010K14Rik	-	chr11:70235203-70237914	Gm1564WT	Gm1564KO	OK	139.438	124.801	-0.159998	-0.650835	0.29755	0.548739	no
0610011F06Rik	5.31814	-0.442154	0.592244	-0.746574	0.455321	0.612766	4.80584	1.94836	-0.437653	0.559296	-0.782506	0.433917	NA	2.12941	0610011F06Rik	-	chr17:25875499-25877163	Gm1564WT	Gm1564KO	OK	174.804	125.09	-0.482777	-1.79215	0.00285	0.0266144	yes
0610012G03Rik	11.8521	-0.379245	0.523642	-0.724245	0.468915	0.625247	8.87103	6.74778	-0.961736	0.615433	-1.5627	0.118124	NA	4.00654	0610012G03Rik	-	chr16:31947050-31948521	Gm1564WT	Gm1564KO	OK	17.2245	16.0282	-0.103851	-0.272027	0.6413	0.816683	no
0610012H03Rik	0.11185	-0.211535	0.375163	-0.563848	0.572857	NA	0	0	NA	NA	NA	NA	NA	0	0610012H03Rik	-	chr2:105224341-105379860	Gm1564WT	Gm1564KO	OK	0.212309	0.272858	0.361985	0.19348	0.7765	0.894942	no
0610030E20Rik	260.611	1.66887	0.232274	7.18492	6.72473e-13	3.29428e-11	11.5435	96.0969	0.84793	0.482553	1.75717	0.0788884	0.873896	9.85178	0610030E20Rik	-	chr6:72347316-72353160	Gm1564WT	Gm1564KO	OK	4.22964	4.38326	0.0514694	0.162675	0.794	0.903614	no
0610031J06Rik	13.7663	-0.322071	0.514313	-0.626217	0.531173	0.677006	6.0308	4.62421	-0.155272	0.615086	-0.252439	0.800702	NA	4.20486	0610031J06Rik	-	chr3:88325022-88328631	Gm1564WT	Gm1564KO	OK	37.6715	41.5707	0.142094	0.493052	0.39435	0.637022	no
0610031O16Rik	0.134291	-0.202104	0.38077	-0.530779	0.595572	NA	0.156093	0	NA	NA	NA	NA	NA	0.371464	0610031O16Rik	-	chr3:138210716-138239663	Gm1564WT	Gm1564KO	NOTEST	0	0	0	0	1	1	no
0610037L13Rik	31.8678	0.999897	0.411656	2.42896	0.0151421	0.0515291	8.86105	16.1327	0.31143	0.567277	0.548992	0.583011	NA	12.4946	0610037L13Rik	-	chr4:107889898-107897802	Gm1564WT	Gm1564KO	OK	22.2898	23.8526	0.0977631	0.283525	0.62895	0.808984	no
0610038B21Rik	1.92327	0.452327	0.583088	0.775745	0.4379	0.597423	1.58281	0.0741712	0.179024	0.303468	0.589929	0.555238	NA	0.887472	0610038B21Rik	-	chr8:77250365-77518578	Gm1564WT	Gm1564KO	OK	1.24029	1.6056	0.372438	0.186366	0.8329	0.923652	no
0610038L08Rik	0.140441	0.165098	0.395219	0.417739	0.676138	NA	2.52642	0.158443	0.0410068	0.317137	0.129303	0.897118	NA	0.217983	0610038L08Rik	-	chr17:29549801-29606808	Gm1564WT	Gm1564KO	OK	0.200554	0.124712	-0.685396	-0.13256	0.74825	0.87794	no
0610039K10Rik	0.559922	-0.119657	0.54459	-0.21972	0.826089	NA	16.8729	0.842599	-0.462619	0.471964	-0.980199	0.326988	NA	3.57479	0610039K10Rik	-	chr2:163623272-163645800	Gm1564WT	Gm1564KO	OK	1.23154	1.82268	0.565597	0.0647336	0.7684	0.88986	no
0610040B10Rik	4.97271	0.479716	0.560585	0.855743	0.39214	0.556711	10.2457	1.63956	-0.0949821	0.560768	-0.169379	0.865499	NA	9.40337	0610040B10Rik	-	chr5:143329307-143332704	Gm1564WT	Gm1564KO	OK	1.23231	4.82778	1.97	1.30919	0.02325	0.118513	no
0610040F04Rik	0.735985	0.0960181	0.560669	0.171256	0.864022	NA	1.04741	2.31226	0.15358	0.599057	0.256369	0.797666	NA	0	0610040F04Rik	-	chr6:108577038-108666925	Gm1564WT	Gm1564KO	NOTEST	0	0	0	0	1	1	no
0610040J01Rik	0.709022	0.124506	0.568357	0.219063	0.826601	NA	0.160659	0.0900364	-0.114027	0.30325	-0.376018	0.706904	NA	0.154595	0610040J01Rik	-	chr5:63812494-63899619	Gm1564WT	Gm1564KO	OK	0	0.77116	inf	#NAME?	5e-05	0.00106494	yes
0610043K17Rik	2.32696	-0.310153	0.591361	-0.524472	0.59995	0.732251	1.25009	0.561937	-0.178987	0.423263	-0.422873	0.672388	NA	1.35256	0610043K17Rik	-	chr4:101346523-101399185	Gm1564WT	Gm1564KO	OK	0.393292	0.0730281	-2.42908	-0.608879	0.58825	0.780095	no
1100001G20Rik	0	NA	NA	NA	NA	NA	0	0	NA	NA	NA	NA	NA	0	1100001G20Rik	-	chr11:83746939-83752646	Gm1564WT	Gm1564KO	OK	1.47546	0.683688	-1.10975	-0.773487	0.6649	0.82959	no
1110001A16Rik	25.2162	0.26453	0.414945	0.637507	0.523794	0.671516	8.7788	7.84766	-0.687598	0.615282	-1.11753	0.263767	NA	2.33227	1110001A16Rik	-	chr17:78916498-78937070	Gm1564WT	Gm1564KO	OK	3.12103	4.72163	0.597261	0.683457	0.2942	0.545435	no
1110001J03Rik	3.60656	0.173036	0.616902	0.280492	0.7791	0.865069	8.44611	1.44017	0.395479	0.533663	0.741066	0.458654	NA	4.58179	1110001J03Rik	-	chr6:38534860-38539449	Gm1564WT	Gm1564KO	OK	33.6807	23.9524	-0.491749	-0.746381	0.18875	0.432624	no
1110002L01Rik	62.2971	0.663535	0.333497	1.98963	0.0466318	0.122964	8.121	30.2463	-0.0829004	0.533804	-0.155301	0.876584	0.999445	8.35335	1110002L01Rik	-	chr12:3365131-3426747	Gm1564WT	Gm1564KO	OK	0.382116	0.485396	0.345153	0.304689	0.6576	0.826104	no
1110004E09Rik	85.2594	0.190468	0.369713	0.515176	0.60643	0.737535	56.1519	182.539	-0.313739	0.464711	-0.675127	0.499595	0.999445	161.204	1110004E09Rik	-	chr16:90925810-90934849	Gm1564WT	Gm1564KO	OK	55.1235	44.5572	-0.307009	-1.03856	0.0744	0.252409	no
1110004F10Rik	175.925	0.250743	0.241695	1.03744	0.299532	0.465926	89.0053	77.9111	0.11306	0.48059	0.235252	0.814013	0.999445	57.1842	1110004F10Rik	-	chr7:116093379-116105210	Gm1564WT	Gm1564KO	OK	53.3446	50.8511	-0.0690628	-0.275409	0.6431	0.817627	no
1110006O24Rik	4.20309	-0.490768	0.530976	-0.924275	0.355343	0.521752	2.09813	7.18367	0.0481706	0.605878	0.0795056	0.936631	NA	8.90206	1110006O24Rik	-	chr5:115631048-115631816	Gm1564WT	Gm1564KO	OK	4.02042	1.76628	-1.18663	-0.894816	0.2079	0.456177	no
1110007C09Rik	10.6838	-0.865897	0.533127	-1.62418	0.104336	0.223341	10.8135	2.8813	0.0910692	0.596763	0.152605	0.878709	NA	4.19873	1110007C09Rik	-	chr13:49202950-49216026	Gm1564WT	Gm1564KO	OK	46.8793	44.7111	-0.068319	-0.193297	0.7533	0.881715	no
1110008F13Rik	71.5228	1.99253	0.296253	6.72577	1.74664e-11	6.8197e-10	16.1771	13.3773	0.772063	0.578427	1.33476	0.181954	NA	6.88522	1110008F13Rik	-	chr2:156863121-156887078	Gm1564WT	Gm1564KO	OK	119.91	139.291	0.216148	0.858936	0.1427	0.369882	no
1110008J03Rik	9.34881	0.584656	0.51791	1.12888	0.25895	0.422352	2.27835	2.52962	0.0822987	0.602462	0.136604	0.891344	NA	0.556645	1110008J03Rik	-	chr5:120609059-120612589	Gm1564WT	Gm1564KO	OK	16.4024	10.575	-0.633251	-1.39928	0.0255	0.126343	no
1110008L16Rik	23.934	0.549409	0.458003	1.19958	0.230304	0.390165	5.34364	8.07675	-0.114793	0.605711	-0.189518	0.849687	NA	4.04603	1110008L16Rik	-	chr12:55280813-55492647	Gm1564WT	Gm1564KO	OK	2.99609	3.32618	0.150783	0.164548	0.794	0.903614	no
1110008P14Rik	10.0017	-0.373715	0.557799	-0.669981	0.50287	0.65518	13.7303	3.08118	-0.248502	0.587359	-0.423083	0.672234	NA	2.87203	1110008P14Rik	-	chr2:32379100-32381915	Gm1564WT	Gm1564KO	OK	15.5153	11.7641	-0.399298	-0.529805	0.3687	0.61745	no
1110012L19Rik	5.18584	-1.23467	0.612003	-2.01742	0.043652	0.117267	3.49216	1.48247	-0.528153	0.549441	-0.961255	0.336424	NA	2.33814	1110012L19Rik	-	chrX:70385912-70389416	Gm1564WT	Gm1564KO	OK	9.07306	13.6846	0.592891	1.27092	0.0296	0.140509	no
1110015O18Rik	0	NA	NA	NA	NA	NA	0	0	NA	NA	NA	NA	NA	0	1110015O18Rik	-	chr3:4798707-4814911	Gm1564WT	Gm1564KO	NOTEST	0	0	0	0	1	1	no
1110017D15Rik	1.4285	-0.138921	0.566716	-0.245134	0.806353	0.883502	4.35147	7.63014	0.141508	0.608638	0.2325	0.81615	NA	12.6505	1110017D15Rik	-	chr4:41505008-41517333	Gm1564WT	Gm1564KO	OK	0.367685	0.349926	-0.0714236	-0.0317166	0.88235	0.948106	no
1110019D14Rik	9.87534	2.06115	0.511144	4.03241	5.52068e-05	0.000476385	1.82525	4.36077	0.454078	0.615252	0.738035	0.460493	NA	2.00134	1110019D14Rik	-	chr6:13871568-13896421	Gm1564WT	Gm1564KO	OK	1.69121	1.16168	-0.541842	-0.680445	0.28235	0.532861	no
1110020A21Rik	5.38509	1.49182	0.538083	2.77247	0.00556332	0.0230149	3.99697	15.2366	0.0389965	0.575368	0.0677765	0.945964	NA	20.8161	1110020A21Rik	-	chr17:84917181-85023992	Gm1564WT	Gm1564KO	OK	0.21337	0.232974	0.126811	0.0256288	0.95475	0.981427	no
1110025L11Rik	0	NA	NA	NA	NA	NA	0	0.0900364	-0.114027	0.30325	-0.376018	0.706904	NA	0	1110025L11Rik	-	chr16:89063409-89064002	Gm1564WT	Gm1564KO	NOTEST	0	0	0	0	1	1	no
1110028F11Rik	1.47601	-0.814479	0.599323	-1.359	0.174147	0.321813	0.360965	1.30006	-0.196064	0.544942	-0.359789	0.719005	NA	0	1110028F11Rik	-	chr11:87663086-87735539	Gm1564WT	Gm1564KO	NOTEST	0.0531395	0.09307	0.80853	0	1	1	no
1110028F18Rik	0.202549	0.0896895	0.424771	0.211148	0.832772	NA	0.170585	0.258579	-0.168617	0.326802	-0.515959	0.605883	NA	0.219365	1110028F18Rik	-	chr8:106587142-106594820	Gm1564WT	Gm1564KO	NOTEST	0	0	0	0	1	1	no
1110032A03Rik	55.6464	1.00655	0.371634	2.70845	0.00675975	0.0270013	19.5043	60.2241	-0.157475	0.485279	-0.324504	0.745557	0.999445	41.5854	1110032A03Rik	-	chr9:50762827-50768152	Gm1564WT	Gm1564KO	OK	7.3314	6.30815	-0.216873	-0.59092	0.34555	0.596204	no
1110032F04Rik	0.423387	0.276467	0.521621	0.530016	0.596101	NA	0.256125	0.618113	0.0242778	0.435712	0.0557199	0.955565	NA	0	1110032F04Rik	-	chr3:68869585-68872163	Gm1564WT	Gm1564KO	OK	0.855781	0.952684	0.154756	0.216967	0.7349	0.869915	no
1110034G24Rik	3.73041	-0.124952	0.562157	-0.222273	0.824101	0.895002	1.15429	0.559938	-0.290083	0.404657	-0.71686	0.47346	NA	1.76748	1110034G24Rik	-	chr2:132690282-132751055	Gm1564WT	Gm1564KO	OK	4.75587	5.57767	0.229952	0.402567	0.4656	0.6965	no
1110035M17Rik	0.381246	0.422515	0.516725	0.817679	0.413541	NA	0.62398	0.365298	0.178349	0.350543	0.50878	0.610906	NA	0.60389	1110035M17Rik	-	chr11:95700105-95712754	Gm1564WT	Gm1564KO	OK	1.24991	0.179738	-2.79786	-1.21466	0.4273	0.665003	no
1110036E04Rik	0.256203	0.57013	0.477235	1.19465	0.232223	NA	0.124055	0.234951	-0.148828	0.312627	-0.476057	0.634034	NA	0	1110036E04Rik	-	chr9:64049828-64054100	Gm1564WT	Gm1564KO	NOTEST	0	0	0	0	1	1	no
1110037F02Rik	549.625	0.402746	0.166705	2.41591	0.0156958	0.052982	21.295	121.144	0.0861971	0.451805	0.190784	0.848695	0.999445	16.7018	1110037F02Rik	-	chr4:11485957-11551143	Gm1564WT	Gm1564KO	OK	14.5111	17.7093	0.287349	1.26036	0.0324	0.14961	no
1110038B12Rik	11.6341	0.263202	0.546822	0.481331	0.630282	0.756383	11.2778	5.17898	-0.635689	0.620481	-1.02451	0.305594	NA	2.98922	1110038B12Rik	-	chr17:34950235-34952471	Gm1564WT	Gm1564KO	OK	61.3553	58.9787	-0.0569935	-0.139923	0.81355	0.914175	no
1110038F14Rik	24.1811	0.76422	0.43394	1.76112	0.0782184	0.181097	13.081	8.26497	0.415389	0.598369	0.694201	0.487556	NA	4.965	1110038F14Rik	-	chr15:76948543-76950731	Gm1564WT	Gm1564KO	OK	88.3945	70.4152	-0.328071	-1.07185	0.0601	0.221142	no
1110046J04Rik	5.17427	-1.15727	0.583647	-1.98282	0.047388	0.124428	7.51861	0.168543	-0.154283	0.315818	-0.488518	0.625183	NA	0.396458	1110046J04Rik	-	chr13:33917917-34002794	Gm1564WT	Gm1564KO	OK	1.39243	1.54963	0.154321	0.0402474	0.93275	0.971289	no
1110051M20Rik	47.0294	-0.327326	0.351819	-0.930382	0.352173	0.518862	15.2609	21.9654	-0.422965	0.539835	-0.783508	0.433329	0.999445	12.5937	1110051M20Rik	-	chr2:91277827-91444642	Gm1564WT	Gm1564KO	OK	7.17388	5.21922	-0.458918	-0.981802	0.10045	0.30182	no
1110054M08Rik	2.06696	0.11637	0.599903	0.193981	0.846191	0.90871	1.18187	1.29385	-0.271068	0.53862	-0.503264	0.614779	NA	0.357097	1110054M08Rik	-	chr16:24392555-24992578	Gm1564WT	Gm1564KO	OK	5.92011	6.47075	0.128309	0.0650273	0.93005	0.970117	no
1110057K04Rik	64.9803	-0.232481	0.314427	-0.739379	0.459677	0.616845	11.7402	11.382	-0.0949535	0.588415	-0.161372	0.871801	NA	5.55755	1110057K04Rik	-	chr12:8208106-8285759	Gm1564WT	Gm1564KO	OK	12.5382	15.9108	0.343677	0.780591	0.1933	0.438319	no
1110058L19Rik	12.2115	0.0836672	0.545854	0.153278	0.878179	0.9288	22.3305	8.72161	0.458876	0.610759	0.75132	0.45246	NA	17.0203	1110058L19Rik	-	chr1:23995938-24005640	Gm1564WT	Gm1564KO	OK	26.642	23.662	-0.17113	-0.430074	0.46965	0.699095	no
1110059E24Rik	42.3846	1.45885	0.37577	3.8823	0.000103472	0.000826832	8.94925	9.71844	1.12894	0.592506	1.90537	0.0567326	NA	4.15747	1110059E24Rik	-	chr19:21597312-21652791	Gm1564WT	Gm1564KO	OK	9.69022	11.9743	0.305335	0.944956	0.14465	0.372432	no
1110059G10Rik	15.5688	0.640257	0.463307	1.38193	0.166994	0.312546	2.48707	4.54089	0.280122	0.615704	0.454963	0.649136	NA	0.94952	1110059G10Rik	-	chr9:122945088-122951000	Gm1564WT	Gm1564KO	OK	1.33477	1.76368	0.401999	0.875811	0.15405	0.385914	no
1110059M19Rik	0.117023	-0.121137	0.368784	-0.328476	0.742551	NA	0.10956	0.393394	-0.0746233	0.376357	-0.198278	0.842828	NA	0.70689	1110059M19Rik	-	chrX:45090903-45092790	Gm1564WT	Gm1564KO	OK	0.169358	0.497475	1.55455	0.686133	0.3644	0.614073	no
1110065P20Rik	15.45	0.0502596	0.48353	0.103943	0.917215	0.952353	14.75	8.75536	0.144076	0.60305	0.238913	0.811173	NA	12.0729	1110065P20Rik	-	chr4:124802548-124850730	Gm1564WT	Gm1564KO	OK	57.067	62.8769	0.139874	0.21317	0.7033	0.853431	no
1190002F15Rik	0.216522	-0.450669	0.461888	-0.97571	0.329208	NA	0	0.275262	0.27472	0.321914	0.853397	0.393439	NA	0	1190002F15Rik	-	chr6:134929091-134951718	Gm1564WT	Gm1564KO	OK	14.4225	18.7646	0.379687	0.581592	0.30055	0.552419	no
1190002N15Rik	87.9675	1.58528	0.289739	5.47141	4.46467e-08	9.20598e-07	5.94551	9.94491	0.979021	0.604336	1.61999	0.105234	NA	2.41509	1190002N15Rik	-	chr9:94517863-94538081	Gm1564WT	Gm1564KO	OK	34.7008	31.4452	-0.142131	-0.692623	0.30115	0.553258	no
1190003K10Rik	0.497629	-0.605452	0.495736	-1.22132	0.221965	NA	0.217048	1.62337	-0.29646	0.531836	-0.557428	0.577235	NA	0.27191	1190003K10Rik	-	chr13:64481245-64497792	Gm1564WT	Gm1564KO	NOTEST	0	0	0	0	1	1	no
1190005I06Rik	0.734337	-0.172527	0.537294	-0.321102	0.748133	NA	0.843865	0.337086	-0.177437	0.332279	-0.534001	0.593341	NA	0	1190005I06Rik	-	chr8:120608601-120634382	Gm1564WT	Gm1564KO	OK	5.40886	4.73909	-0.190713	-0.175525	0.76925	0.890519	no
1190007I07Rik	5.98359	-0.226884	0.547554	-0.414359	0.678611	0.794272	5.88491	1.16643	0.575877	0.53245	1.08156	0.279448	NA	1.92966	1190007I07Rik	-	chr10:82619850-82623228	Gm1564WT	Gm1564KO	OK	15.0911	14.7647	-0.0315534	-0.0701493	0.92335	0.966533	no
1200011I18Rik	159.326	2.11775	0.288843	7.33184	2.27006e-13	1.18569e-11	6.34381	37.3925	1.26267	0.548278	2.30297	0.0212806	0.435174	3.85023	1200011I18Rik	-	chr14:76086231-76110815	Gm1564WT	Gm1564KO	OK	4.75293	4.95982	0.0614716	0.239472	0.7184	0.861241	no
1200014J11Rik	439.781	-0.0139245	0.430457	-0.0323481	0.974194	0.984745	36.5474	255.878	-0.368835	0.430474	-0.856811	0.39155	0.999445	168.468	1200014J11Rik	-	chr11:73047866-73083579	Gm1564WT	Gm1564KO	OK	8.7184	10.4542	0.261942	1.13797	0.08055	0.264133	no
1300002E11Rik	22.4038	-0.237228	0.43339	-0.547379	0.584119	0.719329	15.7028	5.36801	-0.208914	0.615374	-0.339492	0.734239	NA	7.87523	1300002E11Rik	-	chr16:21794346-21809039	Gm1564WT	Gm1564KO	OK	16.4583	15.5511	-0.0818049	-0.118519	0.83985	0.927727	no
1300002K09Rik	0.483662	0.185403	0.533846	0.347297	0.728368	NA	0.02098	1.4103	-0.59672	0.552983	-1.07909	0.280546	NA	0.23555	1300002K09Rik	-	chr4:45848946-45887008	Gm1564WT	Gm1564KO	NOTEST	0.139046	0.156492	0.170525	0	1	1	no
1300015D01Rik	33.4757	-0.523796	0.428294	-1.22298	0.221337	0.379661	0.966168	5.31835	-0.194585	0.616554	-0.315601	0.752306	NA	0.805417	1300015D01Rik	-	chr2:173124748-173133204	Gm1564WT	Gm1564KO	NOTEST	0	0	0	0	1	1	no
1300017J02Rik	5.95437	-0.64121	0.528039	-1.21432	0.224624	0.383382	1.14946	7.77275	-0.627399	0.617385	-1.01622	0.309524	NA	4.33662	1300017J02Rik	-	chr9:103250529-103288297	Gm1564WT	Gm1564KO	OK	1.53843	0.580328	-1.40652	-1.1892	0.0516	0.201826	no
1500002O10Rik	1.07746	1.12436	0.543232	2.06976	0.0384744	NA	0.798304	1.9899	-0.152153	0.58432	-0.260393	0.794561	NA	1.58259	1500002O10Rik	-	chr2:70489939-70602012	Gm1564WT	Gm1564KO	OK	0.52373	0.351838	-0.57391	-0.144542	0.8591	0.936648	no
1500004A13Rik	16.046	-0.274513	0.461005	-0.595467	0.551532	0.692995	4.35378	2.51482	-0.31494	0.599427	-0.525402	0.599304	NA	1.83367	1500004A13Rik	-	chr3:88777056-88832487	Gm1564WT	Gm1564KO	OK	0.601111	0.441581	-0.444952	-0.302035	0.62045	0.80233	no
1500009C09Rik	0.232612	-0.0139097	0.463261	-0.0300255	0.976047	NA	0.102241	3.07399	-0.463874	0.604412	-0.767479	0.442797	NA	0	1500009C09Rik	-	chr15:82252396-82260753	Gm1564WT	Gm1564KO	NOTEST	0	0.00736259	inf	0	1	1	no
1500009L16Rik	45.1036	-0.248252	0.380374	-0.652652	0.513981	0.663954	27.0361	15.9486	0.264003	0.57054	0.462725	0.643561	NA	15.5042	1500009L16Rik	-	chr10:83722864-83762762	Gm1564WT	Gm1564KO	OK	2.08673	4.05779	0.959449	1.55687	0.0178	0.0994565	no
1500011B03Rik	36.8675	0.681338	0.374938	1.8172	0.0691866	0.165381	16.0403	8.83084	-0.0147348	0.610061	-0.0241531	0.980731	NA	7.95008	1500011B03Rik	-	chr5:114808195-114813976	Gm1564WT	Gm1564KO	OK	9.70884	10.2886	0.0836729	0.126615	0.8182	0.916781	no
1500011K16Rik	6.02917	-0.195761	0.571628	-0.342463	0.732003	0.831829	6.76878	1.93007	0.217454	0.585721	0.371259	0.710445	NA	2.12941	1500011K16Rik	-	chr2:127791376-127792488	Gm1564WT	Gm1564KO	OK	9.72352	6.96317	-0.481735	-1.14673	0.15205	0.38296	no
1500012F01Rik	9.47053	-0.384941	0.559892	-0.687527	0.491751	0.645653	8.33491	2.71816	0.244194	0.603491	0.404635	0.685746	NA	4.73082	1500012F01Rik	-	chr2:167035796-167065862	Gm1564WT	Gm1564KO	OK	56.2052	38.4414	-0.548044	-0.652015	0.24	0.490386	no
1500012K07Rik	1.16392	0.439985	0.58404	0.753347	0.451241	NA	3.72774	3.87555	0.172708	0.61735	0.279757	0.779664	NA	0.507055	1500012K07Rik	-	chr7:75114894-75331419	Gm1564WT	Gm1564KO	NOTEST	0.159956	0	#NAME?	0	1	1	no
1500015A07Rik	11.7279	0.536913	0.493002	1.08907	0.276124	0.441115	2.89684	5.49189	-0.000761472	0.614477	-0.00123922	0.999011	NA	2.8318	1500015A07Rik	-	chr18:61726389-61728253	Gm1564WT	Gm1564KO	OK	0.43846	1.04903	1.25854	1.2076	0.04285	0.179014	no
1500015L24Rik	0	NA	NA	NA	NA	NA	0	0	NA	NA	NA	NA	NA	0	1500015L24Rik	-	chr19:20405287-20422785	Gm1564WT	Gm1564KO	NOTEST	0	0	0	0	1	1	no
1500015O10Rik	0.525383	-0.589641	0.502472	-1.17348	0.240603	NA	0.754998	0.324987	-0.182596	0.338725	-0.539068	0.58984	NA	1.24244	1500015O10Rik	-	chr1:43730601-43742564	Gm1564WT	Gm1564KO	OK	0.533369	2.76986	2.37661	1.66865	0.25975	0.510451	no
1500016L03Rik	0.173958	-0.300577	0.409305	-0.734359	0.46273	NA	0.168946	0.48343	-0.134387	0.423043	-0.317668	0.750737	NA	1.01524	1500016L03Rik	-	chr11:84525659-84535831	Gm1564WT	Gm1564KO	NOTEST	0	0.185661	inf	0	1	1	no
1500017E21Rik	0.559243	0.656171	0.550519	1.19191	0.233295	NA	4.52389	0.0741712	0.179024	0.303468	0.589929	0.555238	NA	2.8691	1500017E21Rik	-	chr19:36554638-36689479	Gm1564WT	Gm1564KO	NOTEST	0	0.156448	inf	0	1	1	no
1600002D24Rik	0.198922	-0.325188	0.421359	-0.771761	0.440256	NA	0.060176	0.158443	0.0410068	0.317137	0.129303	0.897118	NA	0	1600002D24Rik	-	chr16:95831122-95929077	Gm1564WT	Gm1564KO	NOTEST	0.204615	0	#NAME?	0	1	1	no
1600002H07Rik	23.643	-0.732475	0.421801	-1.73654	0.082468	0.187686	5.30865	4.33923	0.0537272	0.617065	0.0870688	0.930617	NA	1.10748	1600002H07Rik	-	chr17:24215055-24220769	Gm1564WT	Gm1564KO	OK	8.72909	7.17766	-0.282318	-0.708128	0.22245	0.472353	no
1600002K03Rik	14.4334	-0.208686	0.507428	-0.411262	0.68088	0.795584	13.7885	4.51305	-0.752913	0.617488	-1.21932	0.222725	NA	7.2553	1600002K03Rik	-	chr10:79697304-80369637	Gm1564WT	Gm1564KO	OK	9.11105	9.50893	0.0616657	0.008558	0.9696	0.987811	no
1600010M07Rik	0.837206	-0.0782886	0.55116	-0.142043	0.887046	NA	2.79058	7.49362	0.156511	0.611547	0.255927	0.798008	NA	52.3471	1600010M07Rik	-	chr7:109998376-110006646	Gm1564WT	Gm1564KO	NOTEST	0	0	0	0	1	1	no
1600012H06Rik	47.2747	1.00366	0.343805	2.91926	0.00350859	0.0158444	8.962	11.5806	0.650773	0.583196	1.11587	0.264476	NA	5.41394	1600012H06Rik	-	chr17:14943183-14961260	Gm1564WT	Gm1564KO	OK	18.2392	20.5822	0.174353	0.541589	0.38655	0.631563	no
1600014C10Rik	10.4123	0.216618	0.519397	0.417058	0.676636	0.792726	1.83746	4.53074	-0.318088	0.615054	-0.51717	0.605037	NA	2.24694	1600014C10Rik	-	chr7:38183216-38197565	Gm1564WT	Gm1564KO	OK	6.59102	9.6344	0.547693	1.85511	0.00325	0.0292329	yes
1600014C23Rik	0.343744	0.323251	0.508094	0.636204	0.524643	NA	0.620795	0	NA	NA	NA	NA	NA	0	1600014C23Rik	-	chr17:45732863-45733844	Gm1564WT	Gm1564KO	NOTEST	0.115893	0	#NAME?	0	1	1	no
1600014K23Rik	0.0677871	-0.13128	0.368154	-0.356589	0.721399	NA	0.267515	0.766455	0.182011	0.487703	0.3732	0.709	NA	0.363661	1600014K23Rik	-	chrX:85249676-85270291	Gm1564WT	Gm1564KO	OK	0.378844	0.254483	-0.574035	-0.293626	0.81505	0.914859	no
1600015I10Rik	0.216372	-0.25888	0.410882	-0.630061	0.528655	NA	0.103086	0.0900364	-0.114027	0.30325	-0.376018	0.706904	NA	0	1600015I10Rik	-	chr6:48929895-48933687	Gm1564WT	Gm1564KO	NOTEST	0	0	0	0	1	1	no
1600016N20Rik	29.4942	-0.899545	0.433829	-2.0735	0.0381258	0.105727	4.74679	24.2307	-0.498532	0.539443	-0.924161	0.355402	0.999445	5.40194	1600016N20Rik	-	chr7:141194129-141214080	Gm1564WT	Gm1564KO	OK	10.8958	4.69935	-1.21324	-1.89924	0.01305	0.0800306	no
1600019K03Rik	0	NA	NA	NA	NA	NA	0	0.264344	-0.166878	0.326041	-0.511831	0.60877	NA	1.83321	1600019K03Rik	-	chr16:35503169-35509419	Gm1564WT	Gm1564KO	NOTEST	0	0	0	0	1	1	no
1600020E01Rik	16.1768	-0.0959446	0.486905	-0.19705	0.843788	0.907164	19.2811	6.18226	-0.663934	0.615216	-1.07919	0.280504	NA	7.28401	1600020E01Rik	-	chr6:86527329-86564449	Gm1564WT	Gm1564KO	OK	12.2994	20.3832	0.728801	1.29129	0.03385	0.153899	no
1600023N17Rik	2.08103	0.232216	0.572467	0.40564	0.685007	0.798618	0.819777	1.86457	-0.137587	0.577759	-0.238139	0.811773	NA	1.67768	1600023N17Rik	-	chr5:45668700-45669708	Gm1564WT	Gm1564KO	OK	0.156238	1.23749	2.9856	1.18944	0.21865	0.468353	no
1600025M17Rik	0	NA	NA	NA	NA	NA	0	0.0842715	-0.119759	0.30412	-0.39379	0.693736	NA	0	1600025M17Rik	-	chrX:56317607-56320664	Gm1564WT	Gm1564KO	NOTEST	0	0	0	0	1	1	no
1600029D21Rik	0.933224	-0.779464	0.572625	-1.36121	0.173447	NA	0.328733	0	NA	NA	NA	NA	NA	0	1600029D21Rik	-	chr9:50488798-50505639	Gm1564WT	Gm1564KO	OK	0.268847	0.125222	-1.1023	-0.470256	0.62825	0.808493	no
1600029I14Rik	0.22099	-0.308139	0.426739	-0.722078	0.470247	NA	0.524505	0	NA	NA	NA	NA	NA	0	1600029I14Rik	-	chr9:99456242-99568899	Gm1564WT	Gm1564KO	NOTEST	0	0	0	0	1	1	no
1600029O15Rik	12.7934	-0.974205	0.494769	-1.96901	0.0489518	0.127157	5.20711	2.26441	0.176165	0.588656	0.299266	0.764737	NA	0	1600029O15Rik	-	chr9:58196296-58208808	Gm1564WT	Gm1564KO	OK	0.151324	0.276208	0.868111	0.422307	0.72545	0.864243	no
1700001C02Rik	0.455792	-0.0873897	0.509166	-0.171633	0.863726	NA	1.49444	6.72716	-0.162327	0.609857	-0.266172	0.790107	NA	12.5901	1700001C02Rik	-	chr5:30466076-30484087	Gm1564WT	Gm1564KO	NOTEST	0.258352	0	#NAME?	0	1	1	no
1700001C19Rik	0.916863	-1.15378	0.563957	-2.04587	0.0407688	NA	0.373691	1.73152	-0.604292	0.573249	-1.05415	0.291812	NA	0.219538	1700001C19Rik	-	chr17:47412733-47470638	Gm1564WT	Gm1564KO	NOTEST	0	0.119031	inf	0	1	1	no
1700001D01Rik	0.33887	-0.036834	0.488713	-0.0753694	0.939921	NA	0.54676	0	NA	NA	NA	NA	NA	0	1700001D01Rik	-	chr8:61224170-61396072	Gm1564WT	Gm1564KO	NOTEST	0	0	0	0	1	1	no
1700001F09Rik	0.484791	0.0570165	0.414238	0.137642	0.890523	NA	0.576923	4.66348	-0.316341	0.617896	-0.511965	0.608676	NA	5.25417	1700001F09Rik	-	chr14:43342383-43347811	Gm1564WT	Gm1564KO	NOTEST	0	0	0	0	1	1	no
1700001G11Rik	3.82958	0.00416042	0.573449	0.00725508	0.994211	0.997119	4.91113	10.2972	-0.632272	0.598196	-1.05697	0.290527	NA	18.7276	1700001G11Rik	-	chr14:66295328-66311424	Gm1564WT	Gm1564KO	OK	0.772092	0.544967	-0.502604	-0.0769253	0.82545	0.920828	no
1700001G17Rik	1.38347	0.80289	0.554117	1.44895	0.147351	0.28552	0.946563	1.64197	0.351053	0.571583	0.614176	0.539099	NA	0.68336	1700001G17Rik	-	chr1:33669823-33670712	Gm1564WT	Gm1564KO	OK	4.22542	2.33988	-0.852659	-0.817192	0.22055	0.470655	no
1700001J03Rik	0.454852	0.0609811	0.550761	0.110722	0.911837	NA	0	4.58906	-0.303287	0.614879	-0.493247	0.621838	NA	11.9818	1700001J03Rik	-	chr5:146182449-146185304	Gm1564WT	Gm1564KO	NOTEST	0	0	0	0	1	1	no
1700001J11Rik	39.3594	-1.83173	0.399833	-4.58123	4.62249e-06	5.40512e-05	4.86408	114.256	-0.972396	0.451987	-2.15138	0.0314461	0.535984	64.9594	1700001J11Rik	-	chr9:40050557-40053025	Gm1564WT	Gm1564KO	OK	0.228394	0.41648	0.866723	0.48805	0.39645	0.63898	no
1700001K19Rik	0.0637228	-0.182781	0.371542	-0.491953	0.622753	NA	0.702989	2.24793	-0.0184414	0.588717	-0.0313247	0.975011	NA	1.78126	1700001K19Rik	-	chr12:110667688-110682619	Gm1564WT	Gm1564KO	OK	0.19947	0.307924	0.626398	0.295801	0.6387	0.814926	no
1700001K23Rik	0.334543	-0.448838	0.457836	-0.980347	0.326915	NA	1.37146	0.0741712	0.179024	0.303468	0.589929	0.555238	NA	0	1700001K23Rik	-	chr19:53248735-53255205	Gm1564WT	Gm1564KO	NOTEST	0	0.174361	inf	0	1	1	no
1700001L05Rik	1332.5	0.247757	0.216112	1.14643	0.251619	0.414002	46.0679	452.892	-0.0206818	0.470744	-0.0439343	0.964957	0.999445	37.3436	1700001L05Rik	-	chr15:83353846-83367297	Gm1564WT	Gm1564KO	OK	8.39912	5.8787	-0.514742	-1.85747	0.0019	0.0198629	yes
1700001L19Rik	1.09277	0.152307	0.568107	0.268095	0.788626	NA	0.464124	11.5238	-0.515993	0.596179	-0.865499	0.386765	NA	7.24718	1700001L19Rik	-	chr13:68597438-68614231	Gm1564WT	Gm1564KO	OK	0.363686	0.754408	1.05265	0.612595	0.249	0.49959	no
1700001O22Rik	0.514261	-0.0602882	0.538617	-0.111932	0.910878	NA	0.387228	1.95227	0.0155171	0.585689	0.0264937	0.978864	NA	2.09028	1700001O22Rik	-	chr2:30795562-30803664	Gm1564WT	Gm1564KO	OK	0.217692	0.970293	2.15613	1.14909	0.5015	0.721806	no
1700001P01Rik	0.391834	-0.389622	0.459656	-0.847638	0.396639	NA	0.459857	0.507058	-0.173478	0.421043	-0.412019	0.680325	NA	1.01524	1700001P01Rik	-	chr11:97771480-97775918	Gm1564WT	Gm1564KO	NOTEST	0	0.0447587	inf	0	1	1	no
1700003C15Rik	6.64307	1.16247	0.527051	2.20561	0.0274113	0.0816746	9.41492	29.2457	-0.0186893	0.531604	-0.0351565	0.971955	0.999445	50.6004	1700003C15Rik	-	chr5:11749832-11769308	Gm1564WT	Gm1564KO	NOTEST	0	0	0	0	1	1	no
1700003D09Rik	0.480538	0.372826	0.516323	0.722078	0.470246	NA	0.811078	0.238379	0.121402	0.327845	0.370302	0.711157	NA	0	1700003D09Rik	-	chr11:98348737-98358283	Gm1564WT	Gm1564KO	NOTEST	0.005185	0	#NAME?	0	1	1	no
1700003E16Rik	60.9877	1.68417	0.498864	3.37601	0.000735464	0.00436136	10.4172	99.5874	-0.19547	0.447687	-0.436623	0.662385	0.999445	49.1577	1700003E16Rik	-	chr6:83156403-83162975	Gm1564WT	Gm1564KO	OK	1.48988	2.04643	0.457921	0.527961	0.42155	0.661246	no
1700003E24Rik	0.253652	-0.35426	0.435902	-0.812704	0.416388	NA	0	0.354381	-0.202111	0.351731	-0.574617	0.565551	NA	1.28927	1700003E24Rik	-	chrX:93183293-93183944	Gm1564WT	Gm1564KO	NOTEST	0	0	0	0	1	1	no
1700003F12Rik	1.62231	-0.422857	0.576566	-0.733406	0.463311	0.62008	1.55659	2.73545	-0.0239517	0.605676	-0.0395454	0.968456	NA	1.2693	1700003F12Rik	-	chr2:154544404-154558853	Gm1564WT	Gm1564KO	OK	0	3.90869	inf	#NAME?	0.1241	0.340312	no
1700003F17Rik	0.134019	-0.155418	0.368493	-0.421766	0.673196	NA	0.26678	0	NA	NA	NA	NA	NA	0	1700003F17Rik	-	chr11:82911252-82964850	Gm1564WT	Gm1564KO	OK	0	1.42011	inf	#NAME?	0.16305	0.398604	no
1700003G13Rik	0.164661	0.105648	0.407387	0.25933	0.79538	NA	0.192963	0.0900364	-0.114027	0.30325	-0.376018	0.706904	NA	0	1700003G13Rik	-	chr9:45318265-45347580	Gm1564WT	Gm1564KO	NOTEST	0	0	0	0	1	1	no
1700003G18Rik	19.8444	1.298	0.474738	2.73413	0.00625447	0.025362	9.33065	10.8879	0.215034	0.586867	0.366409	0.71406	NA	8.45842	1700003G18Rik	-	chr7:116081761-116093149	Gm1564WT	Gm1564KO	OK	2.89419	1.76192	-0.716016	-0.601607	0.3128	0.564558	no
1700003H04Rik	1.00419	-0.390652	0.535014	-0.730172	0.465285	NA	1.85533	8.50582	-0.163818	0.607151	-0.269815	0.787303	NA	15.019	1700003H04Rik	-	chr3:124565890-124581091	Gm1564WT	Gm1564KO	NOTEST	0	0	0	0	1	1	no
1700003L19Rik	0.0665044	-0.130336	0.368119	-0.354058	0.723295	NA	0.360998	0.403494	-0.220768	0.363567	-0.607227	0.5437	NA	1.09244	1700003L19Rik	-	chr16:12811389-12848653	Gm1564WT	Gm1564KO	NOTEST	0	0	0	0	1	1	no
1700003M02Rik	77.2346	1.04791	0.519436	2.0174	0.0436535	0.117267	22.1257	290.429	-0.449554	0.439841	-1.02208	0.306742	0.999445	156.553	1700003M02Rik	-	chr4:34711331-34730206	Gm1564WT	Gm1564KO	OK	0.185339	0.748668	2.01416	1.24057	0.03815	0.166564	no
1700003M07Rik	11.0842	-0.576242	0.503132	-1.14531	0.25208	0.414453	2.17173	2.03139	-0.260484	0.586795	-0.44391	0.657108	NA	0.395002	1700003M07Rik	-	chr4:129960373-129965138	Gm1564WT	Gm1564KO	NOTEST	0.0546438	0.266245	2.28462	0	1	1	no
1700003P14Rik	0.0507405	-0.117888	0.367814	-0.320509	0.748582	NA	0.212723	3.90894	0.0727485	0.614973	0.118295	0.905834	NA	1.20999	1700003P14Rik	-	chr13:118556167-118588629	Gm1564WT	Gm1564KO	NOTEST	0	0	0	0	1	1	no
1700006A11Rik	201.728	2.15043	0.501158	4.29091	1.77939e-05	0.000178892	32.0228	149.738	-0.0177508	0.456364	-0.0388962	0.968973	0.999445	45.1249	1700006A11Rik	-	chr3:124401154-124426028	Gm1564WT	Gm1564KO	NOTEST	0	0.0137334	inf	0	1	1	no
1700006E09Rik	0.0677871	-0.13128	0.368154	-0.356589	0.721399	NA	0.143782	3.69121	-0.566576	0.614452	-0.922083	0.356485	NA	2.07135	1700006E09Rik	-	chr11:101987055-101992264	Gm1564WT	Gm1564KO	NOTEST	0	0	0	0	1	1	no
1700006F04Rik	0.0709008	-0.118389	0.36869	-0.321108	0.748128	NA	0	0	NA	NA	NA	NA	NA	0	1700006F04Rik	-	chr14:119138264-119869815	Gm1564WT	Gm1564KO	NOTEST	0	0	0	0	1	1	no
1700006H21Rik	1.47438	1.05403	0.543909	1.93788	0.0526373	0.134483	1.13506	2.05876	-0.0734898	0.592711	-0.123989	0.901324	NA	3.70411	1700006H21Rik	-	chr13:107687396-107692168	Gm1564WT	Gm1564KO	NOTEST	0	0	0	0	1	1	no
1700007B14Rik	1.25857	-1.22262	0.592407	-2.06381	0.0390355	0.10761	0.282876	5.63579	-0.206535	0.617224	-0.334619	0.737913	NA	3.17274	1700007B14Rik	-	chr8:75448693-75984507	Gm1564WT	Gm1564KO	OK	0.158002	0.264551	0.743606	0.357116	0.72025	0.86231	no
1700007F19Rik	1.86627	0.0973638	0.570776	0.170582	0.864553	0.920765	0.669633	6.13898	0.0100029	0.613962	0.0162924	0.987001	NA	2.52545	1700007F19Rik	-	chr3:58141706-58163807	Gm1564WT	Gm1564KO	NOTEST	0	0	0	0	1	1	no
1700007G11Rik	12.1681	0.779364	0.533593	1.4606	0.144126	0.280638	13.3602	55.5327	0.114473	0.508761	0.225004	0.821976	0.999445	80.1184	1700007G11Rik	-	chr5:98329303-98802019	Gm1564WT	Gm1564KO	NOTEST	0	0.0540802	inf	0	1	1	no
1700007J10Rik	24.662	-0.620454	0.4173	-1.48683	0.137059	0.271366	27.5674	2.40937	-0.222975	0.603725	-0.369332	0.71188	NA	7.2535	1700007J10Rik	-	chr11:59662494-59780860	Gm1564WT	Gm1564KO	OK	0.568344	0.721422	0.344079	0.0808783	0.8809	0.947519	no
1700007K09Rik	0.377182	0.225027	0.524051	0.4294	0.667632	NA	0.441314	1.38518	-0.0784262	0.546517	-0.143502	0.885894	NA	2.31727	1700007K09Rik	-	chr7:131325930-131329499	Gm1564WT	Gm1564KO	NOTEST	0	0	0	0	1	1	no
1700007K13Rik	0.799758	0.172214	0.541326	0.318134	0.750384	NA	1.00758	1.97299	0.239148	0.578015	0.413741	0.679064	NA	2.29021	1700007K13Rik	-	chr2:28462000-28466324	Gm1564WT	Gm1564KO	OK	0.253916	0.487953	0.94239	0.48764	0.52735	0.741072	no
1700007L15Rik	9.62342	0.101852	0.532092	0.191418	0.848198	0.910143	10.6756	7.12058	-0.269509	0.611385	-0.440818	0.659345	NA	14.2634	1700007L15Rik	-	chr16:33379853-33380736	Gm1564WT	Gm1564KO	OK	4.83909	2.9652	-0.706607	-0.79106	0.21055	0.459092	no
1700007P06Rik	1.03437	-0.37787	0.574722	-0.657483	0.510871	NA	1.96388	9.17475	-0.420485	0.606935	-0.692801	0.488434	NA	7.40125	1700007P06Rik	-	chr1:187048406-187215446	Gm1564WT	Gm1564KO	NOTEST	0	0	0	0	1	1	no
1700008A04Rik	0.0709008	-0.118389	0.36869	-0.321108	0.748128	NA	0	0.481093	0.0861908	0.416892	0.206746	0.836208	NA	0.524935	1700008A04Rik	-	chr11:32820375-32824594	Gm1564WT	Gm1564KO	NOTEST	0	0	0	0	1	1	no
1700008F21Rik	3.48478	0.172463	0.562885	0.30639	0.759307	0.851762	1.59844	64.7082	0.194564	0.502009	0.387571	0.698333	0.999445	32.7643	1700008F21Rik	-	chr8:129067133-129183732	Gm1564WT	Gm1564KO	NOTEST	0	0	0	0	1	1	no
1700008I05Rik	0.0507405	-0.117888	0.367814	-0.320509	0.748582	NA	0.0453595	4.83247	-0.39539	0.618955	-0.638803	0.522951	NA	1.89721	1700008I05Rik	-	chrX:135654697-135693790	Gm1564WT	Gm1564KO	NOTEST	0	0	0	0	1	1	no
1700008J07Rik	22.9726	0.155171	0.447914	0.346431	0.729019	0.829638	6.36523	26.2851	-0.263235	0.545867	-0.482233	0.62964	0.999445	10.9648	1700008J07Rik	-	chr7:127510437-127512869	Gm1564WT	Gm1564KO	OK	2.43703	1.97328	-0.304529	-0.575008	0.35945	0.609735	no
1700008K24Rik	118.398	1.53369	0.513214	2.9884	0.00280445	0.0132013	80.4132	181.463	-0.218039	0.476158	-0.457914	0.647014	0.999445	171.115	1700008K24Rik	-	chr17:49112263-49113533	Gm1564WT	Gm1564KO	OK	0.0106473	1.7766	7.38249	0.829312	0.26745	0.518926	no
1700008O03Rik	1.38079	0.0399868	0.566366	0.0706024	0.943714	0.968244	1.1627	7.37416	-0.0683708	0.609463	-0.112182	0.910679	NA	8.57897	1700008O03Rik	-	chr7:44360044-44375030	Gm1564WT	Gm1564KO	NOTEST	0.125028	0.116711	-0.09931	0	1	1	no
1700008P02Rik	0	NA	NA	NA	NA	NA	0	0	NA	NA	NA	NA	NA	0	1700008P02Rik	-	chr3:6615412-6620443	Gm1564WT	Gm1564KO	NOTEST	0.00828343	0	#NAME?	0	1	1	no
1700009C05Rik	36.8586	2.10311	0.484037	4.34493	1.39319e-05	0.000145249	10.8357	31.9627	-0.22363	0.543121	-0.41175	0.680523	0.999445	17.613	1700009C05Rik	-	chr6:81900464-81910800	Gm1564WT	Gm1564KO	NOTEST	0	0	0	0	1	1	no
1700009J07Rik	0.141802	-0.174317	0.372309	-0.468205	0.639638	NA	0	0	NA	NA	NA	NA	NA	0	1700009J07Rik	-	chr10:77893419-77896111	Gm1564WT	Gm1564KO	NOTEST	0	0	0	0	1	1	no
1700009N14Rik	0	NA	NA	NA	NA	NA	0.0673378	5.17934	-0.991712	0.619996	-1.59955	0.109699	NA	4.35945	1700009N14Rik	-	chr4:39450292-39451778	Gm1564WT	Gm1564KO	NOTEST	0.0096838	0	#NAME?	0	1	1	no
1700009P17Rik	7.83921	0.600205	0.551599	1.08812	0.276543	0.441287	6.40324	19.5776	-0.141628	0.553338	-0.255952	0.797988	0.999445	22.5581	1700009P17Rik	-	chr1:171121660-171126967	Gm1564WT	Gm1564KO	OK	2.50105	1.22863	-1.02549	-0.86727	0.1499	0.379719	no
1700010B08Rik	8.1114	-0.31496	0.520359	-0.605273	0.544997	0.688239	5.47982	18.2843	0.275817	0.567486	0.486033	0.626944	0.999445	34.2507	1700010B08Rik	-	chr2:173719414-173722086	Gm1564WT	Gm1564KO	NOTEST	0	0.116067	inf	0	1	1	no
1700010D01Rik	0	NA	NA	NA	NA	NA	0.333965	1.40894	-0.198416	0.549862	-0.360846	0.718214	NA	5.68746	1700010D01Rik	-	chrX:95711677-95927970	Gm1564WT	Gm1564KO	NOTEST	0	0	0	0	1	1	no
1700010I02Rik	10.3288	-0.502758	0.498639	-1.00826	0.31333	0.479386	17.6463	6.04284	-0.803664	0.618507	-1.29936	0.19382	NA	5.14147	1700010I02Rik	-	chr3:7925302-7954887	Gm1564WT	Gm1564KO	NOTEST	0	0	0	0	1	1	no
1700010I14Rik	143.636	0.302779	0.447642	0.676386	0.498795	0.651594	45.0545	368.982	-0.239674	0.433671	-0.552663	0.580494	0.999445	216.833	1700010I14Rik	-	chr17:8988332-9008319	Gm1564WT	Gm1564KO	OK	0.886307	0.842418	-0.0732708	-0.0752356	0.89265	0.953956	no
1700010J16Rik	0.134019	-0.155418	0.368493	-0.421766	0.673196	NA	0	0.703814	0.123905	0.470651	0.263262	0.792348	NA	0.68505	1700010J16Rik	-	chr10:112726925-112785599	Gm1564WT	Gm1564KO	NOTEST	0	0	0	0	1	1	no
1700010K23Rik	0.29884	-0.0276253	0.479493	-0.0576137	0.954056	NA	1.22399	12.8404	-0.466269	0.591204	-0.788676	0.430301	NA	41.1223	1700010K23Rik	-	chr16:66655420-67620908	Gm1564WT	Gm1564KO	NOTEST	0	0	0	0	1	1	no
1700011A15Rik	0	NA	NA	NA	NA	NA	0.196788	4.15097	-0.363325	0.61548	-0.590312	0.554982	NA	6.71755	1700011A15Rik	-	chr15:101431013-101491512	Gm1564WT	Gm1564KO	NOTEST	0	0.0339099	inf	0	1	1	no
1700011B04Rik	0	NA	NA	NA	NA	NA	0	1.24176	-0.485054	0.537656	-0.902165	0.366969	NA	1.7673	1700011B04Rik	-	chr13:35181622-35188014	Gm1564WT	Gm1564KO	NOTEST	0	0	0	0	1	1	no
1700011E24Rik	17.2917	-0.066338	0.523399	-0.126745	0.899143	0.941983	16.2031	74.7961	-0.52657	0.468484	-1.12399	0.261018	0.999445	108.27	1700011E24Rik	-	chr17:87389570-87427741	Gm1564WT	Gm1564KO	NOTEST	0	0.00990344	inf	0	1	1	no
1700011H14Rik	0.241151	-0.291602	0.420945	-0.692731	0.488478	NA	0.319939	5.90285	-0.458014	0.615997	-0.743532	0.45716	NA	6.33271	1700011H14Rik	-	chr14:49226358-49245428	Gm1564WT	Gm1564KO	NOTEST	0.00442702	0	#NAME?	0	1	1	no
1700011I03Rik	24.4115	0.84559	0.512242	1.65076	0.0987873	0.214638	20.8733	47.7975	0.083926	0.50117	0.16746	0.867008	0.999445	64.5481	1700011I03Rik	-	chr18:57533825-57731065	Gm1564WT	Gm1564KO	NOTEST	0	0.0759196	inf	0	1	1	no
1700011J10Rik	10.8435	-0.20341	0.519988	-0.391181	0.695663	0.805978	6.92544	4.84913	0.196141	0.615144	0.318853	0.749838	NA	2.91853	1700011J10Rik	-	chr2:72936431-72989249	Gm1564WT	Gm1564KO	OK	6.68598	3.73057	-0.841742	-0.785261	0.25955	0.510188	no
1700011L22Rik	0	NA	NA	NA	NA	NA	0.125149	5.06727	0.0478383	0.616858	0.0775516	0.938185	NA	3.69453	1700011L22Rik	-	chr8:79210429-79248583	Gm1564WT	Gm1564KO	NOTEST	0	0.0872564	inf	0	1	1	no
1700011M02Rik	28.4902	-1.96921	0.634506	-3.10353	0.00191228	0.00962514	112.9	5.68456	0.215484	0.61074	0.352824	0.72422	NA	36.0561	1700011M02Rik	-	chrX:102908904-102909651	Gm1564WT	Gm1564KO	NOTEST	0	0	0	0	1	1	no
1700012A03Rik	0	NA	NA	NA	NA	NA	0.236266	0.0842715	-0.119759	0.30412	-0.39379	0.693736	NA	0	1700012A03Rik	-	chr6:32050287-32058915	Gm1564WT	Gm1564KO	NOTEST	0	0	0	0	1	1	no
1700012B07Rik	3.39253	0.185909	0.54967	0.338219	0.735198	0.834138	1.71035	12.6419	-0.697505	0.586245	-1.18978	0.234132	NA	6.51764	1700012B07Rik	-	chr11:109788290-109828046	Gm1564WT	Gm1564KO	NOTEST	0	0.136734	inf	0	1	1	no
1700012B09Rik	16.2378	1.63306	0.531639	3.07174	0.00212816	0.0105036	22.9577	45.3381	0.430561	0.524875	0.820313	0.412038	0.999445	82.1944	1700012B09Rik	-	chr9:14758193-14771030	Gm1564WT	Gm1564KO	NOTEST	0	0	0	0	1	1	no
1700012B15Rik	15.0046	0.40714	0.474196	0.858588	0.390568	0.555294	6.47821	3.89988	-0.200039	0.614851	-0.325346	0.744919	NA	3.51724	1700012B15Rik	-	chr12:3235790-3309969	Gm1564WT	Gm1564KO	OK	3.58046	3.36931	-0.0876901	-0.0449596	0.9365	0.973022	no
1700012D01Rik	3.97766	-0.157449	0.579546	-0.271677	0.785871	0.87001	7.24065	19.517	-0.66984	0.57431	-1.16634	0.243478	0.999445	28.0012	1700012D01Rik	-	chr10:127667122-127668851	Gm1564WT	Gm1564KO	OK	3.25731	4.12579	0.340988	0.318852	0.5956	0.785513	no
1700012D14Rik	17.0311	0.184629	0.455446	0.40538	0.685198	0.798723	9.22943	5.55683	-0.800092	0.619644	-1.29121	0.19663	NA	4.34351	1700012D14Rik	-	chr7:111117672-111122675	Gm1564WT	Gm1564KO	OK	2.60282	2.9809	0.195674	0.170353	0.78405	0.899001	no
1700012I11Rik	0	NA	NA	NA	NA	NA	0	0.0900364	-0.114027	0.30325	-0.376018	0.706904	NA	0	1700012I11Rik	-	chr15:67226768-67377094	Gm1564WT	Gm1564KO	NOTEST	0	0	0	0	1	1	no
1700012L04Rik	0.19763	0.231948	0.462614	0.501386	0.616099	NA	0	0	NA	NA	NA	NA	NA	0	1700012L04Rik	-	chrX:9272783-9313245	Gm1564WT	Gm1564KO	NOTEST	0	0	0	0	1	1	no
1700012P22Rik	0.76381	0.0364692	0.543973	0.0670422	0.946548	NA	0.451017	5.42466	0.138894	0.614561	0.226006	0.821197	NA	3.49069	1700012P22Rik	-	chr4:144418190-144438772	Gm1564WT	Gm1564KO	NOTEST	0	0	0	0	1	1	no
1700013D24Rik	0.121641	-0.178671	0.371547	-0.480884	0.630599	NA	0.214632	0.412687	0.0166752	0.395109	0.0422041	0.966336	NA	1.21573	1700013D24Rik	-	chr6:124347593-124357086	Gm1564WT	Gm1564KO	NOTEST	0	0	0	0	1	1	no
1700013F07Rik	0.438289	-0.536388	0.482542	-1.11159	0.266316	NA	0.353388	3.26986	0.208148	0.609071	0.341747	0.732542	NA	4.65674	1700013F07Rik	-	chr3:108537583-108544697	Gm1564WT	Gm1564KO	NOTEST	0	0	0	0	1	1	no
1700013G23Rik	9.43694	-0.498346	0.534037	-0.933168	0.350733	0.517343	15.2682	19.9767	-0.156693	0.566209	-0.27674	0.78198	0.999445	38.7803	1700013G23Rik	-	chr11:59946891-59948147	Gm1564WT	Gm1564KO	OK	2.29061	1.291	-0.827246	-0.45004	0.45	0.683388	no
1700013G24Rik	0	NA	NA	NA	NA	NA	0.11914	12.2439	-0.389333	0.595779	-0.653485	0.513443	NA	5.46421	1700013G24Rik	-	chr4:137453295-137455461	Gm1564WT	Gm1564KO	NOTEST	0	0.00674025	inf	0	1	1	no
1700013H16Rik	93.8175	-0.477185	0.283202	-1.68497	0.0919949	0.203638	38.573	22.0162	-0.162307	0.541776	-0.299583	0.764496	0.999445	12.1872	1700013H16Rik	-	chrX:53742900-53757831	Gm1564WT	Gm1564KO	OK	61.7901	75.8252	0.2953	1.3503	0.0472	0.19087	no
1700015E13Rik	0	NA	NA	NA	NA	NA	0.194328	6.94541	0.28249	0.612872	0.460928	0.644851	NA	9.60155	1700015E13Rik	-	chr1:170308860-170312125	Gm1564WT	Gm1564KO	NOTEST	0	0.158234	inf	0	1	1	no
1700015F17Rik	1.37198	0.0702644	0.580632	0.121014	0.90368	0.944564	0.195473	1.44546	-0.581858	0.544218	-1.06916	0.284996	NA	2.19254	1700015F17Rik	-	chr5:5437826-5479143	Gm1564WT	Gm1564KO	NOTEST	0	0	0	0	1	1	no
1700015G11Rik	0	NA	NA	NA	NA	NA	0.519983	0.275262	0.27472	0.321914	0.853397	0.393439	NA	0	1700015G11Rik	-	chr7:52011679-52015716	Gm1564WT	Gm1564KO	NOTEST	0	0	0	0	1	1	no
1700016C15Rik	0.0709008	-0.118389	0.36869	-0.321108	0.748128	NA	0.177464	0.0741712	0.179024	0.303468	0.589929	0.555238	NA	0	1700016C15Rik	-	chr1:177729813-177753305	Gm1564WT	Gm1564KO	NOTEST	0.189027	0.0799442	-1.24153	0	1	1	no
1700016D06Rik	3.37719	-0.544268	0.574971	-0.9466	0.343842	0.51028	2.35819	9.59121	0.10783	0.596392	0.180804	0.856522	NA	4.73679	1700016D06Rik	-	chr8:11654923-11678750	Gm1564WT	Gm1564KO	NOTEST	0	0	0	0	1	1	no
1700016G22Rik	0.606355	-0.0920174	0.533501	-0.172479	0.863061	NA	0.983095	1.14516	-0.154572	0.523783	-0.295106	0.767913	NA	0.538195	1700016G22Rik	-	chr13:5855508-5858092	Gm1564WT	Gm1564KO	NOTEST	0	0	0	0	1	1	no
1700016H13Rik	0.519082	-0.570967	0.490859	-1.1632	0.244748	NA	0	0.749773	-0.179055	0.473006	-0.378547	0.705024	NA	0.781695	1700016H13Rik	-	chr5:103648586-103655732	Gm1564WT	Gm1564KO	NOTEST	0	0.111792	inf	0	1	1	no
1700016K19Rik	14.3981	-0.139085	0.528313	-0.263263	0.792348	0.874884	17.2742	37.3887	-0.0453304	0.511644	-0.0885974	0.929402	0.999445	56.7615	1700016K19Rik	-	chr11:75999911-76003569	Gm1564WT	Gm1564KO	NOTEST	0	0.249008	inf	0	1	1	no
1700016L04Rik	5.06806	1.06917	0.538676	1.98481	0.0471656	0.124081	3.07894	2.75942	-0.214501	0.607469	-0.353107	0.724008	NA	1.99831	1700016L04Rik	-	chr10:14705608-14759019	Gm1564WT	Gm1564KO	NOTEST	0.0967528	0.214241	1.14686	0	1	1	no
1700016L21Rik	0.345163	-0.378927	0.443078	-0.855215	0.392432	NA	1.54665	0	NA	NA	NA	NA	NA	0	1700016L21Rik	-	chr1:80445931-80475660	Gm1564WT	Gm1564KO	NOTEST	0	0	0	0	1	1	no
1700016P04Rik	0	NA	NA	NA	NA	NA	0	0	NA	NA	NA	NA	NA	0	1700016P04Rik	-	chr6:13413336-13415996	Gm1564WT	Gm1564KO	OK	0	1.8328	inf	#NAME?	5e-05	0.00106494	yes
1700017B05Rik	301.819	-0.116513	0.213933	-0.544625	0.586012	0.721009	16.1162	90.8042	-0.176141	0.464373	-0.379309	0.704459	0.999445	13.6721	1700017B05Rik	-	chr9:57252321-57262599	Gm1564WT	Gm1564KO	OK	51.8946	39.5827	-0.390715	-1.64551	0.0046	0.0378192	yes
1700017D01Rik	8.48555	0.665845	0.51399	1.29544	0.195167	0.348183	3.90196	33.6098	0.164024	0.525108	0.312363	0.754764	0.999445	28.074	1700017D01Rik	-	chr19:11096815-11130878	Gm1564WT	Gm1564KO	NOTEST	0	0.0630834	inf	0	1	1	no
1700017G19Rik	3.59831	0.4719	0.552697	0.853813	0.393209	0.557676	0.919628	24.0488	-0.464	0.532852	-0.870786	0.383871	0.999445	11.2107	1700017G19Rik	-	chr3:40504864-40522912	Gm1564WT	Gm1564KO	NOTEST	0	0.0317065	inf	0	1	1	no
1700017J07Rik	0.259271	-0.442285	0.459825	-0.961853	0.336123	NA	0	0.78232	0.0580938	0.485805	0.119583	0.904814	NA	1.4071	1700017J07Rik	-	chr2:168978268-168978906	Gm1564WT	Gm1564KO	NOTEST	0	0	0	0	1	1	no
1700017N19Rik	1.48478	0.172494	0.549534	0.313891	0.753604	0.847462	0.607016	23.5368	-0.461701	0.548824	-0.841254	0.400205	0.999445	11.9711	1700017N19Rik	-	chr10:100592385-100618391	Gm1564WT	Gm1564KO	NOTEST	0	0	0	0	1	1	no
1700018A04Rik	0.723948	-0.302988	0.407945	-0.742717	0.457653	NA	1.64767	3.62505	-0.434343	0.614171	-0.707201	0.479441	NA	5.62158	1700018A04Rik	-	chr13:31565491-31582513	Gm1564WT	Gm1564KO	NOTEST	0	0	0	0	1	1	no
1700018B08Rik	7.15019	0.878789	0.544483	1.61399	0.10653	0.226837	3.76351	9.85336	-0.361943	0.596123	-0.607161	0.543744	NA	10.6223	1700018B08Rik	-	chr8:121530783-121541954	Gm1564WT	Gm1564KO	NOTEST	0	0.0782594	inf	0	1	1	no
1700018B24Rik	30.6491	0.775581	0.477361	1.62473	0.104221	0.223124	6.50136	81.2288	0.019461	0.544438	0.0357452	0.971486	0.999445	21.7568	1700018B24Rik	-	chr3:48605730-48609100	Gm1564WT	Gm1564KO	OK	0.774615	1.1876	0.6165	1.3629	0.05805	0.216391	no
1700018C11Rik	0.0507405	-0.117888	0.367814	-0.320509	0.748582	NA	0.206927	2.13214	-0.690431	0.57846	-1.19357	0.232647	NA	6.37218	1700018C11Rik	-	chr4:63607090-63622429	Gm1564WT	Gm1564KO	NOTEST	0.0214867	0	#NAME?	0	1	1	no
1700018F24Rik	1.66398	0.134453	0.552988	0.243139	0.807898	0.884371	1.56377	5.77906	-0.320972	0.614272	-0.522525	0.601305	NA	7.759	1700018F24Rik	-	chr5:145042989-145045678	Gm1564WT	Gm1564KO	NOTEST	0	0	0	0	1	1	no
1700018G05Rik	22.8909	-1.02657	0.546713	-1.87772	0.0604193	0.149382	85.2119	14.7472	-0.381786	0.602906	-0.633243	0.526575	NA	69.3757	1700018G05Rik	-	chrX:102928371-102929107	Gm1564WT	Gm1564KO	OK	0	0.389071	inf	#NAME?	0.05345	0.205821	no
1700018L02Rik	6.91757	0.268395	0.526935	0.509351	0.610507	0.740587	5.90287	27.163	-0.384756	0.554388	-0.694019	0.48767	0.999445	32.2863	1700018L02Rik	-	chr19:29020831-29048729	Gm1564WT	Gm1564KO	OK	1.35002	1.99634	0.564377	0.205447	0.7925	0.903242	no
1700019A02Rik	41.7555	0.71142	0.510231	1.39431	0.163225	0.307134	43.18	102.445	-0.553749	0.492821	-1.12363	0.261169	0.999445	146.976	1700019A02Rik	-	chr1:53158576-53187617	Gm1564WT	Gm1564KO	NOTEST	0	0.125946	inf	0	1	1	no
1700019B03Rik	1.79075	0.604735	0.587561	1.02923	0.303372	0.470216	0.407185	0.745437	-0.0502509	0.472908	-0.106259	0.915377	NA	0.360969	1700019B03Rik	-	chr8:3470861-3487178	Gm1564WT	Gm1564KO	NOTEST	0	0	0	0	1	1	no
1700019B21Rik	16.9657	-0.570074	0.470699	-1.21112	0.225849	0.384706	19.6986	16.4668	-0.538686	0.584585	-0.921486	0.356797	0.999445	36.2266	1700019B21Rik	-	chrX:62510538-62527011	Gm1564WT	Gm1564KO	OK	0.514595	0.701098	0.446177	0.212042	0.8138	0.914189	no
1700019D03Rik	0.297301	-0.16733	0.493858	-0.338823	0.734743	NA	0	0.939946	-0.387318	0.496441	-0.780191	0.435279	NA	1.46619	1700019D03Rik	-	chr1:52925126-52952840	Gm1564WT	Gm1564KO	OK	0.365256	1.71773	2.23352	1.40788	0.01915	0.10446	no
1700019E08Rik	0.797975	0.619835	0.55477	1.11728	0.263873	NA	0.995826	0.792552	-0.10619	0.480839	-0.220843	0.825215	NA	0	1700019E08Rik	-	chr2:45696604-45698447	Gm1564WT	Gm1564KO	NOTEST	0	0	0	0	1	1	no
1700019G17Rik	27.5198	0.568064	0.417519	1.36057	0.17365	0.321119	2.44156	2.8103	0.666214	0.600362	1.10969	0.267134	NA	0.647285	1700019G17Rik	-	chr6:85899049-85904938	Gm1564WT	Gm1564KO	OK	5.67129	5.30085	-0.0974551	-0.148103	0.79445	0.903983	no
1700019G24Rik	0.369827	0.189827	0.509447	0.372614	0.709436	NA	1.74256	8.13518	0.274328	0.614467	0.44645	0.655273	NA	18.7439	1700019G24Rik	-	chr6:5725638-6028039	Gm1564WT	Gm1564KO	OK	0	0.889337	inf	#NAME?	0.17795	0.418423	no
1700019L03Rik	5.02781	-0.176479	0.550236	-0.320733	0.748413	0.84391	1.67524	40.7856	-0.221332	0.525375	-0.421284	0.673547	0.999445	11.9548	1700019L03Rik	-	chr2:32775820-32784405	Gm1564WT	Gm1564KO	OK	0.630854	0.23204	-1.44293	-0.612968	0.47655	0.70372	no
1700019M22Rik	0.0993491	-0.132579	0.368098	-0.360172	0.718719	NA	0.344373	9.76345	-0.277494	0.605036	-0.45864	0.646493	NA	14.0872	1700019M22Rik	-	chr12:96046614-96047222	Gm1564WT	Gm1564KO	NOTEST	0	0	0	0	1	1	no
1700019N19Rik	0.883536	0.762334	0.546902	1.39391	0.163344	NA	0.434679	6.53849	-0.289034	0.616918	-0.468513	0.639418	NA	5.2468	1700019N19Rik	-	chr19:58785802-58794414	Gm1564WT	Gm1564KO	NOTEST	0	0	0	0	1	1	no
1700019O17Rik	0.482302	-0.115628	0.52485	-0.220307	0.825632	NA	0.065442	0.940556	0.232568	0.491911	0.472784	0.636367	NA	0	1700019O17Rik	-	chr1:86426328-86428049	Gm1564WT	Gm1564KO	NOTEST	0	0.0456841	inf	0	1	1	no
1700020A23Rik	0	NA	NA	NA	NA	NA	1.0736	0	NA	NA	NA	NA	NA	0.444132	1700020A23Rik	-	chr2:130405258-130406074	Gm1564WT	Gm1564KO	NOTEST	0	0.136373	inf	0	1	1	no
1700020D05Rik	13.626	-0.408637	0.50506	-0.809086	0.418466	0.580348	6.43459	92.4052	-0.263791	0.487704	-0.540884	0.588588	0.999445	115.909	1700020D05Rik	-	chr19:5495277-5510489	Gm1564WT	Gm1564KO	OK	0.0224155	1.14581	5.67573	0.779921	0.33195	0.583394	no
1700020G17Rik	0.383473	-0.422729	0.466062	-0.907023	0.364395	NA	0	1.22944	-0.191941	0.531248	-0.361302	0.717874	NA	0	1700020G17Rik	-	chr10:110801173-110896507	Gm1564WT	Gm1564KO	NOTEST	0	0	0	0	1	1	no
1700020I14Rik	320.197	0.345819	0.21989	1.57269	0.115791	0.241215	32.0109	35.8745	1.38486	0.53452	2.59085	0.00957386	0.27263	19.6458	1700020I14Rik	-	chr2:119594295-119600744	Gm1564WT	Gm1564KO	OK	19.1826	15.1707	-0.33851	-1.32274	0.0492	0.196023	no
1700020L24Rik	0.0476381	0.250567	0.37088	0.675603	0.499293	NA	0.976932	4.19811	0.0296036	0.614645	0.0481637	0.961586	NA	6.90725	1700020L24Rik	-	chr11:83437693-83441232	Gm1564WT	Gm1564KO	OK	55.2943	33.7766	-0.711105	-1.94119	0.0022	0.0221424	yes
1700020M21Rik	0	NA	NA	NA	NA	NA	0	0.439469	0.286047	0.398498	0.717812	0.472873	NA	0	1700020M21Rik	-	chr9:120913773-120915250	Gm1564WT	Gm1564KO	NOTEST	0.16491	0	#NAME?	0	1	1	no
1700020N01Rik	40.4919	1.33001	0.521564	2.55004	0.0107711	0.0393783	36.8298	22.8744	0.213601	0.540603	0.395116	0.692758	0.999445	35.701	1700020N01Rik	-	chr10:21593144-21622375	Gm1564WT	Gm1564KO	OK	0.338886	0.481129	0.505624	0.288885	0.63785	0.814651	no
1700020N15Rik	0	NA	NA	NA	NA	NA	0	0	NA	NA	NA	NA	NA	0	1700020N15Rik	-	chrX:69929259-70143588	Gm1564WT	Gm1564KO	NOTEST	0	0	0	0	1	1	no
1700020N18Rik	60.5705	1.9575	0.496109	3.9457	7.95656e-05	0.000657104	29.1785	50.7778	-0.278777	0.50957	-0.547082	0.584323	0.999445	41.1053	1700020N18Rik	-	chr1:91404878-91406029	Gm1564WT	Gm1564KO	NOTEST	0	0	0	0	1	1	no
1700021F05Rik	25.4665	0.16067	0.428184	0.375235	0.707486	0.814947	16.7498	9.853	0.247798	0.593478	0.417536	0.676286	NA	15.7763	1700021F05Rik	-	chr10:43525120-43540994	Gm1564WT	Gm1564KO	OK	19.909	14.6685	-0.440701	-1.1464	0.06085	0.222837	no
1700021F07Rik	2.08769	-0.241972	0.55946	-0.43251	0.665371	0.784187	4.01167	16.5185	-0.608241	0.577975	-1.05236	0.292632	0.999445	36.6003	1700021F07Rik	-	chr2:173522591-173528502	Gm1564WT	Gm1564KO	NOTEST	0	0	0	0	1	1	no
1700021K19Rik	211.745	-0.00362135	0.249757	-0.0144995	0.988431	0.993787	11.4921	116.712	-0.265252	0.462026	-0.574107	0.565896	0.999445	20.8321	1700021K19Rik	-	chr16:32821701-32868366	Gm1564WT	Gm1564KO	OK	15.8054	11.195	-0.497568	-1.77664	0.0024	0.0236	yes
1700021N21Rik	0.208228	0.113289	0.445788	0.254131	0.799394	NA	0.141316	2.02505	-0.156945	0.584989	-0.268288	0.788478	NA	2.55711	1700021N21Rik	-	chr4:134448764-134450171	Gm1564WT	Gm1564KO	NOTEST	0.150147	0	#NAME?	0	1	1	no
1700022A21Rik	0.0709008	-0.118389	0.36869	-0.321108	0.748128	NA	0	2.34512	-0.397583	0.585925	-0.678557	0.497419	NA	1.21337	1700022A21Rik	-	chr5:24645452-24648860	Gm1564WT	Gm1564KO	NOTEST	0	0	0	0	1	1	no
1700022A22Rik	0.0409493	-0.15729	0.369231	-0.425994	0.670112	NA	0	0.539399	0.26456	0.416289	0.635522	0.525088	NA	0	1700022A22Rik	-	chr15:46324584-46373899	Gm1564WT	Gm1564KO	NOTEST	0	0	0	0	1	1	no
1700022E09Rik	0.271193	-0.0884764	0.477171	-0.185418	0.852901	NA	0	2.38386	0.0986555	0.597973	0.164983	0.868957	NA	0	1700022E09Rik	-	chr16:59466871-59469238	Gm1564WT	Gm1564KO	NOTEST	0	0	0	0	1	1	no
1700022H16Rik	0.183528	-0.230443	0.399209	-0.57725	0.56377	NA	0	0	NA	NA	NA	NA	NA	0	1700022H16Rik	-	chr12:9565235-9570585	Gm1564WT	Gm1564KO	NOTEST	0	0	0	0	1	1	no
1700022I11Rik	0.17025	-0.226816	0.394591	-0.574813	0.565418	NA	0.329121	7.37574	0.223051	0.610453	0.365386	0.714823	NA	1.08229	1700022I11Rik	-	chr4:42969945-42974325	Gm1564WT	Gm1564KO	NOTEST	0.0165251	0.0124687	-0.406351	0	1	1	no
1700022P22Rik	0	NA	NA	NA	NA	NA	0.608895	8.53279	-0.0995906	0.607917	-0.163823	0.869871	NA	31.1102	1700022P22Rik	-	chr1:191036821-191042941	Gm1564WT	Gm1564KO	OK	0	0.783889	inf	#NAME?	0.0757	0.254632	no
1700023C21Rik	0	NA	NA	NA	NA	NA	0	0.332751	-0.0749002	0.366255	-0.204503	0.837961	NA	0.891245	1700023C21Rik	-	chr11:109845877-109848476	Gm1564WT	Gm1564KO	NOTEST	0	0	0	0	1	1	no
1700023E05Rik	6.75445	1.27	0.520624	2.43937	0.0147129	0.0504913	2.44689	14.0887	0.429799	0.586864	0.732366	0.463945	NA	8.23357	1700023E05Rik	-	chr5:77004054-77061522	Gm1564WT	Gm1564KO	NOTEST	0.00381734	0	#NAME?	0	1	1	no
1700023F02Rik	0.449698	-0.0921803	0.494055	-0.186579	0.851991	NA	3.96973	5.50742	0.887196	0.612677	1.44806	0.147599	NA	11.3464	1700023F02Rik	-	chr10:66120608-66124064	Gm1564WT	Gm1564KO	NOTEST	0	0	0	0	1	1	no
1700023F06Rik	0.93624	-0.620347	0.57681	-1.07548	0.28216	NA	0.104991	1.78904	-0.152232	0.568052	-0.26799	0.788707	NA	0.26406	1700023F06Rik	-	chr11:103198946-103218432	Gm1564WT	Gm1564KO	OK	0.843428	0.583347	-0.531913	-0.328992	0.7199	0.86231	no
1700023L04Rik	0.882998	-0.643998	0.582611	-1.10537	0.269001	NA	0.887773	6.8494	-0.683856	0.61347	-1.11474	0.264964	NA	10.4194	1700023L04Rik	-	chr6:29985328-29993531	Gm1564WT	Gm1564KO	NOTEST	0.270515	0.154385	-0.809182	0	1	1	no
1700024B18Rik	0.0665044	-0.130336	0.368119	-0.354058	0.723295	NA	0	0.0842715	-0.119759	0.30412	-0.39379	0.693736	NA	0	1700024B18Rik	-	chr14:123978290-124677127	Gm1564WT	Gm1564KO	NOTEST	0	0	0	0	1	1	no
1700024F13Rik	1.39542	-0.260867	0.589632	-0.442424	0.658182	0.778507	1.14143	0.31255	0.179829	0.341317	0.526869	0.598285	NA	0.468947	1700024F13Rik	-	chr13:3498049-3501393	Gm1564WT	Gm1564KO	NOTEST	0	0.0714746	inf	0	1	1	no
1700024G13Rik	0.118834	0.16669	0.385556	0.432338	0.665496	NA	0.362793	1.77424	-0.00647767	0.577384	-0.011219	0.991049	NA	8.35168	1700024G13Rik	-	chr14:32376501-32388373	Gm1564WT	Gm1564KO	OK	0	1.10664	inf	#NAME?	0.07835	0.259856	no
1700024P03Rik	0.0677871	-0.13128	0.368154	-0.356589	0.721399	NA	0.521586	1.81489	-0.288797	0.573685	-0.503407	0.614678	NA	0.307194	1700024P03Rik	-	chr2:110017816-110050479	Gm1564WT	Gm1564KO	OK	0.0681667	0.363445	2.4146	0.377687	0.5655	0.764543	no
1700024P04Rik	0	NA	NA	NA	NA	NA	0	1.19158	-0.138385	0.541138	-0.255729	0.79816	NA	3.92727	1700024P04Rik	-	chr13:98984089-98984565	Gm1564WT	Gm1564KO	NOTEST	0	0	0	0	1	1	no
1700024P16Rik	66.4185	-0.968947	0.303437	-3.19324	0.00140685	0.00745937	9.35077	27.8157	-0.343558	0.529389	-0.648971	0.516357	0.999445	6.9439	1700024P16Rik	-	chr4:104913455-105016863	Gm1564WT	Gm1564KO	NOTEST	0.0299379	0.0128897	-1.21576	0	1	1	no
1700025B11Rik	0.54386	-0.304672	0.408921	-0.745064	0.456233	NA	0	1.28304	0.0350707	0.546492	0.0641743	0.948831	NA	3.50863	1700025B11Rik	-	chr15:77558239-77561892	Gm1564WT	Gm1564KO	OK	0.483102	0	#NAME?	#NAME?	0.08505	0.273307	no
1700025C18Rik	0	NA	NA	NA	NA	NA	0	0.871059	-0.168529	0.472945	-0.35634	0.721586	NA	1.16977	1700025C18Rik	-	chr2:165078692-165090750	Gm1564WT	Gm1564KO	NOTEST	0.0132055	0	#NAME?	0	1	1	no
1700025F22Rik	0.421478	0.211204	0.519714	0.406386	0.684459	NA	0	10.2154	-0.640458	0.5974	-1.07207	0.283686	NA	14.9881	1700025F22Rik	-	chr19:11139682-11165320	Gm1564WT	Gm1564KO	OK	0	0.464344	inf	#NAME?	5e-05	0.00106494	yes
1700025F24Rik	4.04586	1.61099	0.540095	2.98279	0.00285632	0.0134014	2.64294	9.82463	-0.965535	0.606464	-1.59207	0.111368	NA	4.84366	1700025F24Rik	-	chr10:119413443-119426864	Gm1564WT	Gm1564KO	OK	0.360681	0.109459	-1.72033	-0.668445	0.37325	0.621252	no
1700025G04Rik	57.2461	-1.132	0.341128	-3.3184	0.000905337	0.00519484	3.24993	13.7941	-0.141067	0.589547	-0.23928	0.810888	NA	2.20083	1700025G04Rik	-	chr1:151884523-152090320	Gm1564WT	Gm1564KO	OK	3.31551	3.9325	0.246216	0.928464	0.1323	0.354126	no
1700025K24Rik	0	NA	NA	NA	NA	NA	0.18459	0.613777	0.167458	0.455334	0.367769	0.713046	NA	0	1700025K24Rik	-	chr17:54352582-54370074	Gm1564WT	Gm1564KO	NOTEST	0	0	0	0	1	1	no
1700025M24Rik	0.205765	0.469657	0.464686	1.0107	0.31216	NA	0.191086	0.629436	0.221384	0.452395	0.48936	0.624587	NA	1.26546	1700025M24Rik	-	chr5:73268579-73284184	Gm1564WT	Gm1564KO	NOTEST	0	0	0	0	1	1	no
1700025N23Rik	12.0173	-0.843061	0.511147	-1.64935	0.0990759	0.21509	22.1861	1.65914	-0.100084	0.573193	-0.174608	0.861388	NA	0	1700025N23Rik	-	chr6:38918985-39084579	Gm1564WT	Gm1564KO	NOTEST	0	0	0	0	1	1	no
1700026D08Rik	9.76301	0.550642	0.549317	1.00241	0.316145	0.482336	5.74078	55.0446	-0.149974	0.497343	-0.301551	0.762994	0.999445	53.7875	1700026D08Rik	-	chr7:83775616-83794839	Gm1564WT	Gm1564KO	OK	19.1482	14.5976	-0.391475	-1.1047	0.0586	0.217756	no
1700026D11Rik	9.3161	1.29304	0.51137	2.52859	0.0114522	0.0413095	3.64905	16.6591	-0.0526034	0.561151	-0.093742	0.925314	0.999445	10.4128	1700026D11Rik	-	chr2:132490727-132524057	Gm1564WT	Gm1564KO	NOTEST	0.121596	0	#NAME?	0	1	1	no
1700026F02Rik	0	NA	NA	NA	NA	NA	1.11731	1.32946	-0.261082	0.541084	-0.482516	0.629439	NA	0.686135	1700026F02Rik	-	chr8:71006727-71026755	Gm1564WT	Gm1564KO	NOTEST	0	0	0	0	1	1	no
1700026L06Rik	1.68752	0.513017	0.544608	0.941993	0.346196	0.51252	1.7918	3.00263	-0.562165	0.598106	-0.939909	0.347264	NA	9.30188	1700026L06Rik	-	chr2:28692079-28699651	Gm1564WT	Gm1564KO	OK	2.9055	2.98336	0.0381496	0.028167	0.96375	0.985313	no
1700027A15Rik	0	NA	NA	NA	NA	NA	0	0.0842715	-0.119759	0.30412	-0.39379	0.693736	NA	0	1700027A15Rik	-	chr1:73016035-73025508	Gm1564WT	Gm1564KO	NOTEST	0	0	0	0	1	1	no
1700027F09Rik	0	NA	NA	NA	NA	NA	0	1.24646	-0.158351	0.54255	-0.291865	0.77039	NA	0.402797	1700027F09Rik	-	chr5:64454812-64467942	Gm1564WT	Gm1564KO	NOTEST	0	0	0	0	1	1	no
1700027H10Rik	0.22099	-0.308139	0.426739	-0.722078	0.470247	NA	0	0	NA	NA	NA	NA	NA	0	1700027H10Rik	-	chr3:45378397-45439309	Gm1564WT	Gm1564KO	NOTEST	0	0.047152	inf	0	1	1	no
1700027I24Rik	0.245268	0.362896	0.48374	0.750189	0.453141	NA	0	0.597095	-0.216372	0.441232	-0.490381	0.623865	NA	1.34534	1700027I24Rik	-	chr9:36668855-36693189	Gm1564WT	Gm1564KO	NOTEST	0	0	0	0	1	1	no
1700027J07Rik	0	NA	NA	NA	NA	NA	0	0	NA	NA	NA	NA	NA	0	1700027J07Rik	-	chr10:43746157-43765836	Gm1564WT	Gm1564KO	NOTEST	0	0	0	0	1	1	no
1700028B04Rik	0	NA	NA	NA	NA	NA	0	0.455335	0.126915	0.379019	0.334852	0.737737	NA	1.16955	1700028B04Rik	-	chr7:28496940-28497492	Gm1564WT	Gm1564KO	OK	0	0.407325	inf	#NAME?	0.11015	0.319074	no
1700028D13Rik	0	NA	NA	NA	NA	NA	0.138755	2.91393	0.279312	0.609252	0.45845	0.646629	NA	0.57744	1700028D13Rik	-	chr5:112206762-112210002	Gm1564WT	Gm1564KO	NOTEST	0	0	0	0	1	1	no
1700028E10Rik	17.6811	-0.727528	0.440395	-1.65199	0.0985365	0.21427	2.98164	9.98707	0.187028	0.600784	0.311306	0.755568	NA	2.01514	1700028E10Rik	-	chr5:151368674-151414083	Gm1564WT	Gm1564KO	OK	1.85517	1.50055	-0.306054	-0.263611	0.6436	0.817778	no
1700028I16Rik	2.14512	0.175679	0.572255	0.306995	0.758847	0.851476	1.42172	5.4387	-0.430089	0.618475	-0.695402	0.486803	NA	4.89035	1700028I16Rik	-	chr10:82812122-82824242	Gm1564WT	Gm1564KO	OK	0.247382	0.420186	0.764286	0.416161	0.42445	0.663583	no
1700028J19Rik	13.0545	0.169069	0.536639	0.315052	0.752722	0.846832	8.59931	40.3996	0.0194313	0.515815	0.0376711	0.96995	0.999445	53.0149	1700028J19Rik	-	chr7:44229929-44236122	Gm1564WT	Gm1564KO	OK	0.727398	1.65852	1.18908	0.761193	0.18755	0.431337	no
1700028K03Rik	24.3583	-0.297485	0.444671	-0.669001	0.503495	0.65567	10.5717	9.13579	-0.285702	0.603056	-0.473757	0.635673	NA	14.3224	1700028K03Rik	-	chr5:107534710-107661838	Gm1564WT	Gm1564KO	OK	1.96099	0.898684	-1.1257	-0.53126	0.56825	0.76651	no
1700028M03Rik	0	NA	NA	NA	NA	NA	0	0.0741712	0.179024	0.303468	0.589929	0.555238	NA	0	1700028M03Rik	-	chr3:83555366-83574118	Gm1564WT	Gm1564KO	NOTEST	0	0	0	0	1	1	no
1700028P14Rik	1.8808	0.237406	0.571644	0.415304	0.677919	0.793763	1.67708	12.1475	-0.172778	0.587035	-0.294322	0.768512	NA	25.4598	1700028P14Rik	-	chr19:23558759-23652812	Gm1564WT	Gm1564KO	NOTEST	0	0	0	0	1	1	no
1700028P15Rik	3.61524	0.390397	0.535397	0.729173	0.465896	0.622642	2.2384	3.8083	0.142716	0.613447	0.232646	0.816037	NA	2.71839	1700028P15Rik	-	chr2:171956878-171962799	Gm1564WT	Gm1564KO	NOTEST	0	0	0	0	1	1	no
1700029B22Rik	0.333396	-0.330081	0.438436	-0.752862	0.451533	NA	0.27855	0.393394	-0.0746233	0.376357	-0.198278	0.842828	NA	0	1700029B22Rik	-	chr7:131146438-131150578	Gm1564WT	Gm1564KO	NOTEST	0	0	0	0	1	1	no
1700029F12Rik	13.8922	0.509106	0.532798	0.955534	0.339308	0.505787	13.0236	97.6176	-0.324801	0.48186	-0.674057	0.500275	0.999445	124.249	1700029F12Rik	-	chr13:97021863-97034362	Gm1564WT	Gm1564KO	OK	0	0.608468	inf	#NAME?	0.12285	0.338299	no
1700029H14Rik	0.490688	0.0323378	0.541883	0.0596768	0.952413	NA	0.139748	13.8557	-0.65427	0.588886	-1.11103	0.266556	NA	7.10919	1700029H14Rik	-	chr8:13550732-13562448	Gm1564WT	Gm1564KO	NOTEST	0	0.0783109	inf	0	1	1	no
1700029I15Rik	1.86363	0.49172	0.553091	0.889041	0.373981	0.540119	4.23821	1.06666	-0.117393	0.516444	-0.227311	0.820182	NA	0	1700029I15Rik	-	chr2:92382917-92383603	Gm1564WT	Gm1564KO	OK	2.41218	2.74654	0.187278	0.11507	0.85785	0.936073	no
1700029J03Rik	0.302531	-0.141253	0.501343	-0.281749	0.778136	NA	0.456113	1.21534	-0.205804	0.533253	-0.385942	0.69954	NA	1.4159	1700029J03Rik	-	chr16:93396814-93458872	Gm1564WT	Gm1564KO	NOTEST	0	0.0690416	inf	0	1	1	no
1700029J07Rik	49.2586	0.105225	0.383186	0.274604	0.78362	0.868768	9.58267	25.1318	0.0375081	0.5404	0.069408	0.944665	0.999445	8.83474	1700029J07Rik	-	chr8:45953605-45975252	Gm1564WT	Gm1564KO	OK	0.504941	0.307528	-0.715397	-0.718035	0.2317	0.481569	no
1700029M20Rik	361.113	1.07084	0.438791	2.44043	0.0146696	0.0503587	27.6894	211.123	-0.232656	0.470779	-0.494194	0.621169	0.999445	46.5264	1700029M20Rik	-	chr4:135626654-135630198	Gm1564WT	Gm1564KO	OK	0.223377	0.189355	-0.238386	-0.139101	0.67155	0.833962	no
1700029N11Rik	0.0507405	-0.117888	0.367814	-0.320509	0.748582	NA	0	0.248479	-0.0229	0.330276	-0.0693358	0.944722	NA	0	1700029N11Rik	-	chr13:44439726-44457567	Gm1564WT	Gm1564KO	NOTEST	0	0	0	0	1	1	no
1700029P11Rik	32.0232	0.178507	0.505088	0.353417	0.723776	0.826289	27.8948	40.0665	0.0191897	0.507103	0.0378418	0.969814	0.999445	63.7631	1700029P11Rik	-	chr15:81980539-81981563	Gm1564WT	Gm1564KO	OK	0	0.353091	inf	#NAME?	5e-05	0.00106494	yes
1700030A11Rik	0.645109	-0.342982	0.534848	-0.64127	0.521347	NA	0.208012	2.31566	-0.225513	0.590185	-0.382106	0.702383	NA	1.02631	1700030A11Rik	-	chr17:28896394-28915324	Gm1564WT	Gm1564KO	NOTEST	0	0	0	0	1	1	no
1700030C10Rik	54.0495	0.107327	0.35551	0.301895	0.762732	0.854236	10.9455	10.1566	-0.317228	0.589769	-0.537885	0.590657	NA	4.50568	1700030C10Rik	-	chr12:20804391-20815779	Gm1564WT	Gm1564KO	OK	0.989476	1.06523	0.106431	0.0956031	0.86545	0.939651	no
1700030F04Rik	0.408073	-0.136867	0.507119	-0.269892	0.787243	NA	1.3554	0.232614	0.122843	0.327104	0.375548	0.707253	NA	0	1700030F04Rik	-	chr6:117679206-117751769	Gm1564WT	Gm1564KO	NOTEST	0	0	0	0	1	1	no
1700030F18Rik	0.998609	0.0737549	0.560078	0.131687	0.895232	NA	0.936972	2.49886	0.335822	0.600909	0.558857	0.57626	NA	4.40761	1700030F18Rik	-	chr15:99918347-99931658	Gm1564WT	Gm1564KO	NOTEST	0	0.045186	inf	0	1	1	no
1700030J22Rik	175.387	0.794213	0.286588	2.77128	0.00558371	0.0230871	10.0358	83.5191	-0.0544863	0.453167	-0.120234	0.904297	0.999445	18.1874	1700030J22Rik	-	chr8:116969598-116978943	Gm1564WT	Gm1564KO	OK	3.74922	3.9037	0.0582507	0.128039	0.83035	0.922873	no
1700030K09Rik	48.5721	-0.0119709	0.357696	-0.0334667	0.973302	0.984384	8.25247	41.3933	-0.217637	0.498082	-0.43695	0.662148	0.999445	11.0599	1700030K09Rik	-	chr8:72443879-72475233	Gm1564WT	Gm1564KO	OK	6.23575	6.45608	0.0500957	0.0683621	0.90835	0.959917	no
1700030L20Rik	4.44946	-1.39426	0.582706	-2.39274	0.0167232	0.0555234	4.35683	0.507058	-0.173478	0.421043	-0.412019	0.680325	NA	0.611	1700030L20Rik	-	chr3:136435269-136449349	Gm1564WT	Gm1564KO	NOTEST	0	0	0	0	1	1	no
1700030M09Rik	5.50746	1.1448	0.514601	2.22464	0.0261055	0.0786385	1.06799	6.34073	0.429952	0.612112	0.702407	0.482425	NA	0.62549	1700030M09Rik	-	chr8:121544387-121547652	Gm1564WT	Gm1564KO	NOTEST	0.172879	0	#NAME?	0	1	1	no
1700030N03Rik	0.417998	0.227497	0.535654	0.424709	0.671049	NA	1.24965	1.82426	0.165882	0.570484	0.290775	0.771224	NA	0	1700030N03Rik	-	chr19:3153798-3197703	Gm1564WT	Gm1564KO	NOTEST	0	0	0	0	1	1	no
1700030O20Rik	6.25869	1.96339	0.493664	3.97718	6.9738e-05	0.000587319	3.71286	3.84324	0.574967	0.612226	0.939141	0.347659	NA	5.71296	1700030O20Rik	-	chr10:116723066-116729177	Gm1564WT	Gm1564KO	NOTEST	0.178233	0	#NAME?	0	1	1	no
1700031A10Rik	0.0507405	-0.117888	0.367814	-0.320509	0.748582	NA	0.30366	1.10776	-0.00232745	0.52654	-0.00442027	0.996473	NA	0.479501	1700031A10Rik	-	chr17:36923791-36933432	Gm1564WT	Gm1564KO	NOTEST	0	0	0	0	1	1	no
1700031F05Rik	0.631083	-0.12543	0.552102	-0.227186	0.820279	NA	0.0838938	0	NA	NA	NA	NA	NA	0	1700031F05Rik	-	chrX:102859186-102866353	Gm1564WT	Gm1564KO	OK	0.221986	2.63529	3.56942	2.15205	0.26385	0.514958	no
1700031M16Rik	0.291342	-0.46062	0.460643	-0.999948	0.317336	NA	0.156093	1.8359	-0.0806693	0.584251	-0.138073	0.890183	NA	0	1700031M16Rik	-	chr15:98398444-98416135	Gm1564WT	Gm1564KO	NOTEST	0	0	0	0	1	1	no
1700031P21Rik	0	NA	NA	NA	NA	NA	0	0.168543	-0.154283	0.315818	-0.488518	0.625183	NA	0	1700031P21Rik	-	chr12:52599983-52602322	Gm1564WT	Gm1564KO	OK	0.977769	0	#NAME?	#NAME?	0.05825	0.216927	no
1700034E13Rik	0	NA	NA	NA	NA	NA	0	0.337086	-0.177437	0.332279	-0.534001	0.593341	NA	0	1700034E13Rik	-	chr18:52646219-52663731	Gm1564WT	Gm1564KO	NOTEST	0	0	0	0	1	1	no
1700034F02Rik	17.8238	-1.82483	0.460274	-3.96467	7.34984e-05	0.000615047	4.25016	21.3263	0.0922164	0.553744	0.166533	0.867738	0.999445	14.7196	1700034F02Rik	-	chr11:29545841-29578352	Gm1564WT	Gm1564KO	OK	0.561186	0.334616	-0.74597	-0.595105	0.29945	0.551121	no
1700034G24Rik	0.0637228	-0.182781	0.371542	-0.491953	0.622753	NA	0	0	NA	NA	NA	NA	NA	0	1700034G24Rik	-	chr5:112582935-112589996	Gm1564WT	Gm1564KO	NOTEST	0	0	0	0	1	1	no
1700034H15Rik	22.6209	-0.414003	0.429212	-0.964564	0.334763	0.50136	1.74301	23.0665	0.0478194	0.560867	0.0852597	0.932055	0.999445	2.54656	1700034H15Rik	-	chr1:191894071-191913247	Gm1564WT	Gm1564KO	NOTEST	0.0940622	0.097509	0.0519203	0	1	1	no
1700034I23Rik	0.41	-0.103071	0.523449	-0.196907	0.843901	NA	0.572763	4.30631	-0.338173	0.619572	-0.545817	0.585192	NA	0.244396	1700034I23Rik	-	chr3:40894276-40936307	Gm1564WT	Gm1564KO	NOTEST	0.0871261	0	#NAME?	0	1	1	no
1700034J05Rik	4.74876	1.62408	0.517992	3.13534	0.00171654	0.00880259	1.53239	48.6929	-0.275351	0.495851	-0.55531	0.578683	0.999445	19.1655	1700034J05Rik	-	chr6:146888493-147032023	Gm1564WT	Gm1564KO	NOTEST	0.0250819	0	#NAME?	0	1	1	no
1700034K08Rik	0.0507405	-0.117888	0.367814	-0.320509	0.748582	NA	0	0.475328	0.0843562	0.400095	0.210841	0.833012	NA	0.514215	1700034K08Rik	-	chr9:92979915-93005733	Gm1564WT	Gm1564KO	NOTEST	0	0	0	0	1	1	no
1700034O15Rik	0.104672	-0.233819	0.378562	-0.617652	0.536805	NA	0.184248	6.9722	-0.2191	0.616049	-0.355653	0.7221	NA	12.2333	1700034O15Rik	-	chr6:41684430-41685717	Gm1564WT	Gm1564KO	OK	0	0.841473	inf	#NAME?	5e-05	0.00106494	yes
1700034P13Rik	5.52964	0.316601	0.54831	0.577412	0.563661	0.702618	15.0622	4.81422	0.415029	0.615062	0.674776	0.499818	NA	16.4977	1700034P13Rik	-	chr1:9723195-9771256	Gm1564WT	Gm1564KO	OK	3.06566	3.23344	0.0768756	0.0473243	0.9459	0.97704	no
1700036G14Rik	0.594927	-0.482848	0.543534	-0.888349	0.374353	NA	1.63948	3.99489	-0.318327	0.614649	-0.517901	0.604527	NA	6.17737	1700036G14Rik	-	chr3:85317518-85332027	Gm1564WT	Gm1564KO	NOTEST	0	0	0	0	1	1	no
1700037C18Rik	9.00889	-0.121479	0.490175	-0.247829	0.804267	0.88286	2.96692	7.04156	-0.0409282	0.609206	-0.0671828	0.946436	NA	5.40863	1700037C18Rik	-	chr16:3905797-3908689	Gm1564WT	Gm1564KO	OK	8.62583	6.08026	-0.50453	-0.766276	0.236	0.48748	no
1700037H04Rik	65.8667	0.338454	0.337815	1.00189	0.316395	0.482555	30.5366	58.688	-0.218044	0.477318	-0.456811	0.647807	0.999445	72.5213	1700037H04Rik	-	chr2:131127411-131604824	Gm1564WT	Gm1564KO	OK	62.6774	57.4522	-0.125583	-0.138063	0.8268	0.921301	no
1700039E15Rik	12.9484	-0.14777	0.516805	-0.28593	0.774932	0.862105	4.49606	97.1794	-0.416748	0.499662	-0.834059	0.404248	0.999445	37.0864	1700039E15Rik	-	chr7:45282872-45288993	Gm1564WT	Gm1564KO	NOTEST	0	0	0	0	1	1	no
1700039E22Rik	0.117023	-0.121137	0.368784	-0.328476	0.742551	NA	0	0	NA	NA	NA	NA	NA	0	1700039E22Rik	-	chr19:44757393-44837869	Gm1564WT	Gm1564KO	NOTEST	0	0	0	0	1	1	no
1700040L02Rik	58.3375	1.19251	0.455671	2.61705	0.00886927	0.0335823	32.3878	84.694	-0.266384	0.476421	-0.559137	0.576068	0.999445	103.618	1700040L02Rik	-	chr10:68430955-68541875	Gm1564WT	Gm1564KO	OK	1.29246	0.738171	-0.808089	-0.67799	0.2437	0.493817	no
1700040N02Rik	0.101481	-0.173467	0.370138	-0.468657	0.639315	NA	0.173363	1.23509	-0.0749608	0.528816	-0.141752	0.887276	NA	0.252801	1700040N02Rik	-	chr2:170346990-170427845	Gm1564WT	Gm1564KO	NOTEST	0	0	0	0	1	1	no
1700041C23Rik	0.0637228	-0.182781	0.371542	-0.491953	0.622753	NA	0	1.36073	-0.555504	0.540253	-1.02823	0.303842	NA	4.90222	1700041C23Rik	-	chr9:57175274-57186110	Gm1564WT	Gm1564KO	NOTEST	0	0	0	0	1	1	no
1700041M19Rik	0.0665044	-0.130336	0.368119	-0.354058	0.723295	NA	0.104781	1.45874	0.229081	0.555607	0.412308	0.680114	NA	0.527255	1700041M19Rik	-	chr16:77004227-77010881	Gm1564WT	Gm1564KO	NOTEST	0	0	0	0	1	1	no
1700042B14Rik	0.298953	0.0258383	0.484128	0.0533708	0.957436	NA	0.346434	0.697231	-0.382899	0.444583	-0.861254	0.389098	NA	1.13325	1700042B14Rik	-	chrX:155124980-155147849	Gm1564WT	Gm1564KO	NOTEST	0	0	0	0	1	1	no
1700042G07Rik	0.118539	0.113964	0.383242	0.297368	0.766185	NA	0	0	NA	NA	NA	NA	NA	0	1700042G07Rik	-	chr4:116173371-116174297	Gm1564WT	Gm1564KO	NOTEST	0	0	0	0	1	1	no
1700042G15Rik	249.374	2.47584	0.478762	5.17134	2.32417e-07	3.99798e-06	25.7285	140.738	-0.184309	0.475761	-0.387398	0.698462	0.999445	36.2222	1700042G15Rik	-	chr4:57359791-57364292	Gm1564WT	Gm1564KO	NOTEST	0.000713098	0.0104883	3.87854	0	1	1	no
1700042O10Rik	0	NA	NA	NA	NA	NA	0	0.254244	-0.0149965	0.32724	-0.0458273	0.963448	NA	0.555825	1700042O10Rik	-	chr11:11814100-11898144	Gm1564WT	Gm1564KO	OK	0.38391	0.209048	-0.876935	-0.316711	0.66065	0.827842	no
1700044C05Rik	0.0993491	-0.132579	0.368098	-0.360172	0.718719	NA	0.199633	0.359533	0.180256	0.35	0.515017	0.606541	NA	0	1700044C05Rik	-	chr14:118365877-118398165	Gm1564WT	Gm1564KO	NOTEST	0.00794758	0	#NAME?	0	1	1	no
1700044K03Rik	0	NA	NA	NA	NA	NA	0	0.767885	0.324882	0.474905	0.684098	0.493913	NA	0.92389	1700044K03Rik	-	chr18:49523288-49524441	Gm1564WT	Gm1564KO	NOTEST	0	0	0	0	1	1	no
1700045H11Rik	0.529819	0.261307	0.538571	0.485186	0.627544	NA	0.253845	1.39328	-0.272088	0.538437	-0.505329	0.613328	NA	4.10949	1700045H11Rik	-	chr4:150828224-150854949	Gm1564WT	Gm1564KO	NOTEST	0.169384	0	#NAME?	0	1	1	no
1700046C09Rik	2.15418	0.507154	0.548918	0.923915	0.355531	0.521784	2.82238	5.11279	-0.0219085	0.614616	-0.0356459	0.971565	NA	10.9852	1700046C09Rik	-	chr11:14560335-14599225	Gm1564WT	Gm1564KO	NOTEST	0	0	0	0	1	1	no
1700047E10Rik	29.874	0.896723	0.428107	2.09462	0.0362044	0.101239	43.344	21.2907	0.0457068	0.543958	0.0840263	0.933036	0.999445	34.5566	1700047E10Rik	-	chr14:44191606-44213237	Gm1564WT	Gm1564KO	NOTEST	0	0	0	0	1	1	no
1700047G03Rik	1.09784	-0.1189	0.55265	-0.215146	0.829654	NA	0.571883	4.96785	-0.726059	0.619487	-1.17203	0.241184	NA	6.01092	1700047G03Rik	-	chr15:11967061-11970083	Gm1564WT	Gm1564KO	NOTEST	0	0	0	0	1	1	no
1700047L14Rik	0	NA	NA	NA	NA	NA	1.84577	0.49353	-0.304155	0.410594	-0.740767	0.458834	NA	0	1700047L14Rik	-	chr5:108763841-108768917	Gm1564WT	Gm1564KO	NOTEST	0	0	0	0	1	1	no
1700047M11Rik	1.43973	0.17044	0.547404	0.311359	0.755527	0.848838	2.80315	2.15758	0.0886506	0.591089	0.149978	0.880782	NA	2.56816	1700047M11Rik	-	chr1:182300833-182303289	Gm1564WT	Gm1564KO	NOTEST	0	0.0561818	inf	0	1	1	no
1700048M11Rik	0	NA	NA	NA	NA	NA	0	0	NA	NA	NA	NA	NA	0	1700048M11Rik	-	chr16:92301302-92313041	Gm1564WT	Gm1564KO	NOTEST	0	0.136305	inf	0	1	1	no
1700048O20Rik	46.0304	0.698436	0.347376	2.0106	0.0443673	0.11878	13.1627	23.8693	0.334987	0.544028	0.615754	0.538057	0.999445	13.6829	1700048O20Rik	-	chr9:121937274-121947016	Gm1564WT	Gm1564KO	OK	7.91195	8.35046	0.0778234	0.200273	0.73065	0.866817	no
1700049E15Rik	0.381971	-0.406841	0.455926	-0.892339	0.372211	NA	0.135059	0.0900364	-0.114027	0.30325	-0.376018	0.706904	NA	0	1700049E15Rik	-	chr6:147690240-147702374	Gm1564WT	Gm1564KO	NOTEST	0	0	0	0	1	1	no
1700049E22Rik	0.342325	-0.436371	0.461066	-0.946441	0.343924	NA	0.32523	0.518588	-0.154802	0.419528	-0.368991	0.712134	NA	2.58455	1700049E22Rik	-	chr6:100527399-100533426	Gm1564WT	Gm1564KO	NOTEST	0	0	0	0	1	1	no
1700049G17Rik	84.2436	1.90525	0.349071	5.45806	4.81365e-08	9.81015e-07	2.27354	17.8271	1.48124	0.575888	2.57209	0.0101087	0.279737	1.41107	1700049G17Rik	-	chr7:27907391-27929430	Gm1564WT	Gm1564KO	OK	0.915629	1.23252	0.428777	0.969291	0.1396	0.365285	no
1700049L16Rik	3.31769	1.79074	0.513726	3.48579	0.000490686	0.00308739	0.557692	7.58826	0.362068	0.607989	0.595517	0.551498	NA	6.7119	1700049L16Rik	-	chr10:71979884-71980690	Gm1564WT	Gm1564KO	NOTEST	0.0115917	0.0158361	0.450128	0	1	1	no
1700051A21Rik	5.33793	1.32489	0.514849	2.57336	0.0100716	0.0372497	2.89812	21.8284	-0.611496	0.544398	-1.12325	0.26133	0.999445	23.3113	1700051A21Rik	-	chr11:72266843-72268556	Gm1564WT	Gm1564KO	NOTEST	0	0.0124318	inf	0	1	1	no
1700052I22Rik	0	NA	NA	NA	NA	NA	0	0.174308	-0.153979	0.316395	-0.486668	0.626494	NA	0.926975	1700052I22Rik	-	chr12:80923431-80924447	Gm1564WT	Gm1564KO	NOTEST	0	0	0	0	1	1	no
1700052K11Rik	77.3898	1.72091	0.344611	4.99377	5.9213e-07	8.99832e-06	8.42295	40.8454	0.440748	0.502498	0.877113	0.380425	0.999445	14.1107	1700052K11Rik	-	chr11:105179020-105181433	Gm1564WT	Gm1564KO	OK	9.32677	5.55431	-0.747771	-2.32271	0.00065	0.0086661	yes
1700052N19Rik	201.502	1.09508	0.293441	3.73185	0.000190075	0.00138872	40.3064	76.8852	0.369021	0.472354	0.781239	0.434662	0.999445	44.1646	1700052N19Rik	-	chr10:4432604-4455140	Gm1564WT	Gm1564KO	OK	12.7789	15.9667	0.321301	1.18096	0.05875	0.217998	no
1700054A03Rik	0	NA	NA	NA	NA	NA	0	0.659736	-0.134976	0.456909	-0.29541	0.76768	NA	0.394759	1700054A03Rik	-	chr19:53076251-53084392	Gm1564WT	Gm1564KO	OK	0.33741	0	#NAME?	#NAME?	0.07695	0.257263	no
1700054K19Rik	0.146312	-0.237078	0.383464	-0.618254	0.536408	NA	0.787292	0.401157	0.0131781	0.376397	0.0350111	0.972071	NA	0	1700054K19Rik	-	chr6:112210707-112212518	Gm1564WT	Gm1564KO	NOTEST	0	0	0	0	1	1	no
1700054M17Rik	0.760121	-0.589674	0.506371	-1.16451	0.244218	NA	1.6569	0.275262	0.27472	0.321914	0.853397	0.393439	NA	0	1700054M17Rik	-	chr2:118277097-118373419	Gm1564WT	Gm1564KO	NOTEST	0	0	0	0	1	1	no
1700054O13Rik	0.187924	-0.218138	0.40774	-0.534991	0.592656	NA	0	0.872357	0.0203565	0.497305	0.0409336	0.967349	NA	1.74694	1700054O13Rik	-	chrX:9846946-9847500	Gm1564WT	Gm1564KO	NOTEST	0	0	0	0	1	1	no
1700055C04Rik	0.0507405	-0.117888	0.367814	-0.320509	0.748582	NA	0	0	NA	NA	NA	NA	NA	0	1700055C04Rik	-	chr9:64038464-64041465	Gm1564WT	Gm1564KO	NOTEST	0	0	0	0	1	1	no
1700055N04Rik	0.464424	-0.555504	0.498769	-1.11375	0.265386	NA	0.229845	0.613777	0.167458	0.455334	0.367769	0.713046	NA	0.144211	1700055N04Rik	-	chr19:3958807-3970438	Gm1564WT	Gm1564KO	NOTEST	0.108014	0	#NAME?	0	1	1	no
1700056E22Rik	1.56339	0.528728	0.593699	0.890566	0.373162	0.539133	0.91749	1.26198	0.0260812	0.543301	0.0480051	0.961712	NA	0.311688	1700056E22Rik	-	chr1:184033031-184033998	Gm1564WT	Gm1564KO	OK	1.74802	0.250921	-2.80041	-1.52413	0.2551	0.505441	no
1700057G04Rik	0.519685	-0.675376	0.501649	-1.34631	0.178202	NA	0.162326	2.19369	-0.671018	0.578166	-1.1606	0.245805	NA	0.853435	1700057G04Rik	-	chr9:92309376-92357876	Gm1564WT	Gm1564KO	NOTEST	0	0	0	0	1	1	no
1700057H15Rik	0	NA	NA	NA	NA	NA	0	0.523741	0.223295	0.436181	0.511932	0.608699	NA	0.307194	1700057H15Rik	-	chr4:124449625-124485959	Gm1564WT	Gm1564KO	NOTEST	0	0	0	0	1	1	no
1700058G18Rik	2.74114	0.060611	0.544947	0.111224	0.911439	0.949079	5.67998	13.8002	0.130955	0.572855	0.2286	0.81918	NA	30.4349	1700058G18Rik	-	chr10:116417867-116473523	Gm1564WT	Gm1564KO	OK	0.33472	0	#NAME?	#NAME?	0.1759	0.415889	no
1700060C16Rik	0.157973	-0.248323	0.391474	-0.634329	0.525866	NA	0	0	NA	NA	NA	NA	NA	0	1700060C16Rik	-	chr6:143593352-143651288	Gm1564WT	Gm1564KO	NOTEST	0	0	0	0	1	1	no
1700060C20Rik	0.0507405	-0.117888	0.367814	-0.320509	0.748582	NA	0.18372	0.0900364	-0.114027	0.30325	-0.376018	0.706904	NA	0.54135	1700060C20Rik	-	chr2:158182532-158229224	Gm1564WT	Gm1564KO	NOTEST	0	0	0	0	1	1	no
1700061F12Rik	0	NA	NA	NA	NA	NA	0	0.771403	-0.30165	0.472546	-0.63835	0.523246	NA	1.37691	1700061F12Rik	-	chr2:9189514-9197484	Gm1564WT	Gm1564KO	OK	0	0.459268	inf	#NAME?	5e-05	0.00106494	yes
1700061G19Rik	0.632669	-0.0638448	0.526001	-0.121378	0.903392	NA	0.490872	23.9576	-0.568801	0.543767	-1.04604	0.295544	0.999445	3.83214	1700061G19Rik	-	chr17:56875632-56888838	Gm1564WT	Gm1564KO	OK	0.483027	0.33639	-0.521966	-0.309665	0.65515	0.824547	no
1700061I17Rik	0.138688	-0.19367	0.377818	-0.512602	0.60823	NA	0.0564853	0.723807	0.0553162	0.470303	0.117618	0.90637	NA	0	1700061I17Rik	-	chr3:117060521-117077765	Gm1564WT	Gm1564KO	NOTEST	0	0	0	0	1	1	no
1700063A18Rik	0	NA	NA	NA	NA	NA	0	0	NA	NA	NA	NA	NA	0	1700063A18Rik	-	chr1:95990658-96021758	Gm1564WT	Gm1564KO	NOTEST	0	0	0	0	1	1	no
1700063D05Rik	3.25811	-0.668748	0.583506	-1.14609	0.25176	0.414154	10.8288	4.30777	-0.50389	0.618896	-0.814176	0.415544	NA	0.878405	1700063D05Rik	-	chr9:41206154-41217627	Gm1564WT	Gm1564KO	NOTEST	0	0.0120101	inf	0	1	1	no
1700063O14Rik	0.785848	0.101218	0.569682	0.177675	0.858978	NA	0.334292	0.158443	0.0410068	0.317137	0.129303	0.897118	NA	0	1700063O14Rik	-	chr5:91766241-91767300	Gm1564WT	Gm1564KO	NOTEST	0	0	0	0	1	1	no
1700064J06Rik	0	NA	NA	NA	NA	NA	0	0.0900364	-0.114027	0.30325	-0.376018	0.706904	NA	0	1700064J06Rik	-	chr10:119092904-119103107	Gm1564WT	Gm1564KO	NOTEST	0	0	0	0	1	1	no
1700064M15Rik	3.53991	0.0954199	0.553175	0.172495	0.863049	0.919909	5.27068	10.4963	0.83508	0.613331	1.36155	0.17334	NA	16.7512	1700064M15Rik	-	chr12:99626052-99627974	Gm1564WT	Gm1564KO	NOTEST	0	0	0	0	1	1	no
1700065D16Rik	1.8139	0.0866492	0.575323	0.15061	0.880284	0.930046	2.82644	4.83996	0.312393	0.616307	0.506879	0.612239	NA	6.53517	1700065D16Rik	-	chr9:95855417-95951644	Gm1564WT	Gm1564KO	NOTEST	0.109054	0.195998	0.845793	0	1	1	no
1700065I16Rik	0.936992	-0.17436	0.563978	-0.309161	0.757199	NA	0.233511	3.89287	-0.393829	0.616666	-0.638642	0.523056	NA	4.8627	1700065I16Rik	-	chr15:63817187-63819540	Gm1564WT	Gm1564KO	NOTEST	0	0	0	0	1	1	no
1700065I17Rik	0.295062	-0.133681	0.492412	-0.271482	0.78602	NA	0.548268	1.44349	0.0741212	0.554612	0.133645	0.893683	NA	3.99228	1700065I17Rik	-	chr18:56588347-56594779	Gm1564WT	Gm1564KO	NOTEST	0	0	0	0	1	1	no
1700065J11Rik	0.224838	-0.349091	0.427758	-0.816095	0.414446	NA	0.438497	0	NA	NA	NA	NA	NA	0	1700065J11Rik	-	chr6:35330845-35336829	Gm1564WT	Gm1564KO	NOTEST	0	0	0	0	1	1	no
1700065J18Rik	0	NA	NA	NA	NA	NA	0	0.0741712	0.179024	0.303468	0.589929	0.555238	NA	0	1700065J18Rik	-	chr1:192841704-192842739	Gm1564WT	Gm1564KO	OK	0.366894	0	#NAME?	#NAME?	0.0525	0.203947	no
1700065O20Rik	0.0692761	0.29418	0.374007	0.786563	0.431538	NA	0	0.612348	0.0316383	0.421955	0.0749801	0.940231	NA	0	1700065O20Rik	-	chr18:49803331-49817956	Gm1564WT	Gm1564KO	NOTEST	0	0	0	0	1	1	no
1700066B17Rik	0	NA	NA	NA	NA	NA	0	0.5596	0.038357	0.422771	0.0907275	0.927709	NA	0	1700066B17Rik	-	chr1:39842427-39847330	Gm1564WT	Gm1564KO	NOTEST	0	0	0	0	1	1	no
1700066B19Rik	3.15965	0.740183	0.558053	1.32637	0.184718	0.335568	0.424559	3.63595	-0.0743154	0.617501	-0.120349	0.904207	NA	0.228376	1700066B19Rik	-	chr18:35726988-35730869	Gm1564WT	Gm1564KO	OK	0.191629	0.465391	1.28013	0.78261	0.15295	0.384159	no
1700066J24Rik	0.84131	-0.101227	0.561116	-0.180403	0.856836	NA	4.28956	2.41643	-0.536934	0.589042	-0.911538	0.362012	NA	5.55759	1700066J24Rik	-	chr4:41517436-41569527	Gm1564WT	Gm1564KO	OK	2.97361	2.69126	-0.143934	-0.0892971	0.8957	0.955186	no
1700066M21Rik	171.538	2.50184	0.323975	7.72233	1.14226e-14	6.87711e-13	7.43611	55.6213	1.22059	0.507868	2.40336	0.0162453	0.372976	10.4302	1700066M21Rik	-	chr1:57377619-57385422	Gm1564WT	Gm1564KO	OK	1.0274	1.99743	0.959155	1.97413	0.0035	0.030904	yes
1700066N21Rik	0	NA	NA	NA	NA	NA	0	0	NA	NA	NA	NA	NA	0	1700066N21Rik	-	chr5:87908587-87979351	Gm1564WT	Gm1564KO	NOTEST	0	0	0	0	1	1	no
1700066O22Rik	1.41859	-0.636782	0.548524	-1.1609	0.245682	0.406928	1.38374	2.13436	0.184593	0.585092	0.315494	0.752387	NA	2.90993	1700066O22Rik	-	chr18:57504421-57533752	Gm1564WT	Gm1564KO	NOTEST	0.161268	0	#NAME?	0	1	1	no
1700067G17Rik	0.634065	0.319969	0.534133	0.599043	0.549144	NA	1.18873	2.61012	0.309781	0.598554	0.517548	0.604773	NA	3.16763	1700067G17Rik	-	chr1:89016112-89022210	Gm1564WT	Gm1564KO	NOTEST	0	0	0	0	1	1	no
1700067K01Rik	2.9604	-1.14151	0.593751	-1.92254	0.0545377	0.138264	1.72411	5.60136	0.0211741	0.615556	0.0343983	0.97256	NA	2.82612	1700067K01Rik	-	chr8:84001705-84004770	Gm1564WT	Gm1564KO	OK	0.0564674	0.26573	2.23447	0.80582	0.45335	0.686174	no
1700067P10Rik	0.0709008	-0.118389	0.36869	-0.321108	0.748128	NA	0	3.37871	-0.435183	0.612083	-0.710986	0.477093	NA	1.93518	1700067P10Rik	-	chr17:48089631-48090920	Gm1564WT	Gm1564KO	NOTEST	0	0	0	0	1	1	no
1700069L16Rik	0.884063	0.819921	0.547395	1.49786	0.13417	NA	0.963875	4.49439	0.584974	0.615888	0.949807	0.342211	NA	3.66018	1700069L16Rik	-	chr5:113692423-113724772	Gm1564WT	Gm1564KO	NOTEST	0	0	0	0	1	1	no
1700069P05Rik	0	NA	NA	NA	NA	NA	0.235755	1.41652	-0.455241	0.533473	-0.853355	0.393463	NA	0.39086	1700069P05Rik	-	chr6:118246694-118248454	Gm1564WT	Gm1564KO	NOTEST	0	0	0	0	1	1	no
1700071K01Rik	0.0680933	0.289117	0.373428	0.774223	0.438799	NA	0	0	NA	NA	NA	NA	NA	0	1700071K01Rik	-	chr11:80880164-81968396	Gm1564WT	Gm1564KO	NOTEST	0	0.0269075	inf	0	1	1	no
1700071M16Rik	0.0677871	-0.13128	0.368154	-0.356589	0.721399	NA	2.40407	3.04396	-0.492374	0.610341	-0.806721	0.419827	NA	1.02769	1700071M16Rik	-	chr17:43568450-43612201	Gm1564WT	Gm1564KO	OK	0.264704	0.182255	-0.538422	-0.172861	0.78435	0.899278	no
1700072B07Rik	0.0665044	-0.130336	0.368119	-0.354058	0.723295	NA	0.398735	0.0741712	0.179024	0.303468	0.589929	0.555238	NA	0	1700072B07Rik	-	chr9:58370503-58374183	Gm1564WT	Gm1564KO	NOTEST	0	0	0	0	1	1	no
1700072O05Rik	0	NA	NA	NA	NA	NA	0	0.0741712	0.179024	0.303468	0.589929	0.555238	NA	0	1700072O05Rik	-	chr6:120554795-120574204	Gm1564WT	Gm1564KO	NOTEST	0	0	0	0	1	1	no
1700073E17Rik	3.15118	-1.17631	0.596913	-1.97065	0.0487641	0.126827	0.439994	10.1539	0.0199611	0.590809	0.0337861	0.973048	NA	1.42467	1700073E17Rik	-	chr6:145387624-145392223	Gm1564WT	Gm1564KO	NOTEST	0.0403864	0.00563011	-2.84263	0	1	1	no
1700074H08Rik	0.242077	-0.506467	0.476179	-1.06361	0.287508	NA	0.961623	0.0842715	-0.119759	0.30412	-0.39379	0.693736	NA	0	1700074H08Rik	-	chr13:119680041-119681582	Gm1564WT	Gm1564KO	NOTEST	0	0	0	0	1	1	no
1700074P13Rik	11.2456	0.573146	0.528347	1.08479	0.278014	0.443014	5.77404	36.5386	-0.430009	0.507659	-0.847043	0.396971	0.999445	23.6553	1700074P13Rik	-	chr6:40920459-40940557	Gm1564WT	Gm1564KO	NOTEST	0	0.0664849	inf	0	1	1	no
1700080E11Rik	0.0785253	-0.155615	0.368516	-0.422274	0.672825	NA	0.145141	0	NA	NA	NA	NA	NA	0	1700080E11Rik	-	chr9:105143343-105145082	Gm1564WT	Gm1564KO	NOTEST	0	0	0	0	1	1	no
1700080N15Rik	0.0665044	-0.130336	0.368119	-0.354058	0.723295	NA	0.417573	0.0842715	-0.119759	0.30412	-0.39379	0.693736	NA	0	1700080N15Rik	-	chr2:4132064-4141141	Gm1564WT	Gm1564KO	NOTEST	0	0	0	0	1	1	no
1700080O16Rik	6.85384	0.325791	0.564154	0.577486	0.563611	0.702618	2.82872	6.10367	-0.657227	0.618393	-1.0628	0.287873	NA	4.98813	1700080O16Rik	-	chrX:51968694-51972772	Gm1564WT	Gm1564KO	OK	0.224722	0.68363	1.60507	0.839251	0.07685	0.257096	no
1700081H04Rik	0.187804	0.118221	0.441476	0.267785	0.788865	NA	0.504999	1.25844	-0.0179463	0.535821	-0.0334931	0.973281	NA	0.959778	1700081H04Rik	-	chr5:119108235-119114543	Gm1564WT	Gm1564KO	NOTEST	0	0	0	0	1	1	no
1700081H22Rik	0.167764	-0.216468	0.393411	-0.550233	0.58216	NA	0	0.0741712	0.179024	0.303468	0.589929	0.555238	NA	0	1700081H22Rik	-	chr7:49975349-50863289	Gm1564WT	Gm1564KO	NOTEST	0	0	0	0	1	1	no
1700084C01Rik	0.360383	-0.614493	0.506403	-1.21345	0.224959	NA	0.111485	0.158443	0.0410068	0.317137	0.129303	0.897118	NA	0	1700084C01Rik	-	chr1:169928938-169934653	Gm1564WT	Gm1564KO	NOTEST	0.120145	0.116658	-0.0424894	0	1	1	no
1700084E18Rik	1.45399	0.125604	0.56034	0.224156	0.822636	0.893989	5.00329	1.60165	0.128888	0.570113	0.226074	0.821144	NA	5.66894	1700084E18Rik	-	chr2:30237197-30237631	Gm1564WT	Gm1564KO	OK	3.83767	1.1575	-1.72922	-0.956714	0.3585	0.608928	no
1700084F23Rik	0	NA	NA	NA	NA	NA	0.084755	1.58958	-0.325416	0.555403	-0.58591	0.557936	NA	1.61508	1700084F23Rik	-	chr13:70004049-70028348	Gm1564WT	Gm1564KO	NOTEST	0	0	0	0	1	1	no
1700084J12Rik	4.69901	2.00233	0.553967	3.61453	0.000300898	0.0020485	2.75282	3.36578	1.04746	0.607194	1.72509	0.084512	NA	0.848795	1700084J12Rik	-	chr15:33083128-33653436	Gm1564WT	Gm1564KO	NOTEST	0	0	0	0	1	1	no
1700085B03Rik	0.0677871	-0.13128	0.368154	-0.356589	0.721399	NA	0.438352	0.649636	-0.0133719	0.456073	-0.0293197	0.97661	NA	0	1700085B03Rik	-	chr5:127241825-127565790	Gm1564WT	Gm1564KO	NOTEST	0	0	0	0	1	1	no
1700085C21Rik	0.0709008	-0.118389	0.36869	-0.321108	0.748128	NA	0	0.0741712	0.179024	0.303468	0.589929	0.555238	NA	0	1700085C21Rik	-	chr12:82617037-83158812	Gm1564WT	Gm1564KO	NOTEST	0	0	0	0	1	1	no
1700086L19Rik	15.1161	2.40171	0.487904	4.92251	8.54422e-07	1.24793e-05	4.2639	38.5332	0.642945	0.523273	1.2287	0.219185	0.999445	48.4076	1700086L19Rik	-	chr12:74284275-74295950	Gm1564WT	Gm1564KO	OK	0	1.14079	inf	#NAME?	0.1197	0.334895	no
1700086O06Rik	5.59222	-0.360179	0.564293	-0.638284	0.523289	0.671141	2.27037	1.86223	0.0413487	0.582578	0.0709755	0.943417	NA	0.55931	1700086O06Rik	-	chr18:38238404-38262629	Gm1564WT	Gm1564KO	OK	2.56314	2.88597	0.171147	0.113664	0.84715	0.930542	no
1700088E04Rik	13.8527	0.00429286	0.514253	0.00834777	0.99334	0.996435	14.425	19.9846	-0.175077	0.554125	-0.315953	0.752038	0.999445	20.209	1700088E04Rik	-	chr15:79108982-79141251	Gm1564WT	Gm1564KO	OK	3.89383	2.30945	-0.75364	-0.388275	0.55705	0.759856	no
1700091E21Rik	0	NA	NA	NA	NA	NA	0	0.242714	-0.0213384	0.327269	-0.0652014	0.948014	NA	0	1700091E21Rik	-	chr18:64157723-64277180	Gm1564WT	Gm1564KO	NOTEST	0	0	0	0	1	1	no
1700091H14Rik	3.10246	-0.574587	0.59728	-0.962007	0.336046	0.502683	7.7994	86.0026	-0.402268	0.459615	-0.875228	0.38145	0.999445	41.614	1700091H14Rik	-	chr14:42089749-42095277	Gm1564WT	Gm1564KO	NOTEST	0	0	0	0	1	1	no
1700092C02Rik	0.447718	0.43841	0.540824	0.810632	0.417577	NA	1.3616	0.399158	-0.06147	0.383213	-0.160407	0.87256	NA	0	1700092C02Rik	-	chr8:77624171-77628956	Gm1564WT	Gm1564KO	NOTEST	0	0	0	0	1	1	no
1700092C10Rik	0	NA	NA	NA	NA	NA	0	0.698049	0.109266	0.471954	0.231517	0.816913	NA	0.564515	1700092C10Rik	-	chr14:69164798-69175540	Gm1564WT	Gm1564KO	NOTEST	0	0	0	0	1	1	no
1700092E19Rik	0	NA	NA	NA	NA	NA	0.136599	0.825373	0.0336564	0.485129	0.0693762	0.94469	NA	0.354501	1700092E19Rik	-	chr13:26283158-26312406	Gm1564WT	Gm1564KO	NOTEST	0.00355485	0.004947	0.476767	0	1	1	no
1700092K14Rik	0.21619	-0.45455	0.459263	-0.989737	0.322303	NA	1.01425	0.0842715	-0.119759	0.30412	-0.39379	0.693736	NA	0	1700092K14Rik	-	chr11:114198257-114199199	Gm1564WT	Gm1564KO	NOTEST	0	0	0	0	1	1	no
1700092M07Rik	1.25588	-1.21057	0.567388	-2.13358	0.032877	0.0938477	1.75249	1.03493	0.0938421	0.504165	0.186134	0.85234	NA	1.83556	1700092M07Rik	-	chr19:8740717-8741225	Gm1564WT	Gm1564KO	OK	0.956824	1.20588	0.333756	0.265116	0.8674	0.940574	no
1700093K21Rik	2.66028	-1.25136	0.582941	-2.14664	0.031822	0.0915086	0.561943	17.997	-0.292269	0.56436	-0.517878	0.604544	0.999445	9.15647	1700093K21Rik	-	chr11:23516202-23519942	Gm1564WT	Gm1564KO	NOTEST	0	0.10409	inf	0	1	1	no
1700094D03Rik	16.6429	0.040723	0.455331	0.089436	0.928735	0.95887	3.01154	7.64858	-0.416838	0.608536	-0.684986	0.493353	NA	2.76499	1700094D03Rik	-	chr3:90062795-90068347	Gm1564WT	Gm1564KO	OK	0.219681	0.27122	0.304053	0.285455	0.64835	0.820167	no
1700094J05Rik	0.204164	0.0466823	0.456067	0.102358	0.918472	NA	10.5915	0.0842715	-0.119759	0.30412	-0.39379	0.693736	NA	3.28434	1700094J05Rik	-	chr10:76351253-76442912	Gm1564WT	Gm1564KO	NOTEST	0	0	0	0	1	1	no
1700094M24Rik	0.0637228	-0.182781	0.371542	-0.491953	0.622753	NA	0.424959	0.865162	-0.0776937	0.466531	-0.166535	0.867736	NA	0	1700094M24Rik	-	chr6:52492450-52500085	Gm1564WT	Gm1564KO	NOTEST	0	0	0	0	1	1	no
1700095A21Rik	2.01293	0.40802	0.578959	0.704749	0.480967	0.636207	1.42725	1.17113	-0.38016	0.524153	-0.725285	0.468277	NA	0.838785	1700095A21Rik	-	chr4:146501999-146546873	Gm1564WT	Gm1564KO	NOTEST	0	0	0	0	1	1	no
1700095B10Rik	0.274074	-0.385205	0.443286	-0.868975	0.384861	NA	0.448154	1.69548	-0.450773	0.558996	-0.806398	0.420013	NA	2.22433	1700095B10Rik	-	chr5:112688875-112896362	Gm1564WT	Gm1564KO	NOTEST	0	0	0	0	1	1	no
1700095B22Rik	5.13492	-1.34681	0.576165	-2.33754	0.0194114	0.062298	1.33014	1.15985	0.0910369	0.542209	0.1679	0.866662	NA	0.273792	1700095B22Rik	-	chr3:105448189-105674002	Gm1564WT	Gm1564KO	NOTEST	0	0	0	0	1	1	no
1700096J18Rik	0	NA	NA	NA	NA	NA	0	0.264344	-0.166878	0.326041	-0.511831	0.60877	NA	0.737235	1700096J18Rik	-	chr11:109346866-109353651	Gm1564WT	Gm1564KO	NOTEST	0	0	0	0	1	1	no
1700096K18Rik	1.72977	0.117698	0.574327	0.204932	0.837626	0.903001	0.706538	1.17571	-0.0217202	0.543316	-0.0399772	0.968111	NA	0.73335	1700096K18Rik	-	chr5:25530017-25531466	Gm1564WT	Gm1564KO	OK	3.52497	2.93968	-0.261952	-0.699953	0.3962	0.63879	no
1700097N02Rik	4.10273	1.01315	0.542222	1.86852	0.0616899	0.151667	11.657	1.74682	-0.659699	0.56557	-1.16643	0.24344	NA	4.0697	1700097N02Rik	-	chr17:30622440-30626905	Gm1564WT	Gm1564KO	OK	0	1.38921	inf	#NAME?	5e-05	0.00106494	yes
1700100L14Rik	0.22576	-0.371474	0.439425	-0.845364	0.397908	NA	0.40905	0.158443	0.0410068	0.317137	0.129303	0.897118	NA	0	1700100L14Rik	-	chr13:70573240-70576104	Gm1564WT	Gm1564KO	NOTEST	0	0	0	0	1	1	no
1700101E01Rik	4.70358	-0.706785	0.53671	-1.31688	0.187878	0.339383	1.18665	2.8546	-0.0167889	0.610232	-0.0275123	0.978051	NA	1.29943	1700101E01Rik	-	chr2:28955480-29055066	Gm1564WT	Gm1564KO	OK	2.60551	4.04302	0.633866	0.625234	0.2756	0.526577	no
1700101I11Rik	0.819792	0.516424	0.558203	0.925154	0.354886	NA	0.617436	1.84155	-0.338431	0.574765	-0.588817	0.555984	NA	4.14825	1700101I11Rik	-	chr6:129532183-129542331	Gm1564WT	Gm1564KO	NOTEST	0.150665	0.148483	-0.0210472	0	1	1	no
1700101O22Rik	0	NA	NA	NA	NA	NA	0	0.238379	0.121402	0.327845	0.370302	0.711157	NA	1.06165	1700101O22Rik	-	chr12:7372038-7380330	Gm1564WT	Gm1564KO	NOTEST	0	0	0	0	1	1	no
1700102H20Rik	0.572646	-0.21831	0.547721	-0.398579	0.690203	NA	2.06143	2.00324	-0.44189	0.564427	-0.782899	0.433686	NA	3.86887	1700102H20Rik	-	chr17:3557823-3559863	Gm1564WT	Gm1564KO	NOTEST	0	0.17398	inf	0	1	1	no
1700102P08Rik	104.557	0.502044	0.434337	1.15588	0.247728	0.409308	73.5008	71.28	0.102627	0.466763	0.21987	0.825972	0.999445	93.2676	1700102P08Rik	-	chr9:108392833-108397767	Gm1564WT	Gm1564KO	OK	0.730139	0.362436	-1.01044	-0.559582	0.33815	0.588847	no
1700104A03Rik	0.0692761	0.29418	0.374007	0.786563	0.431538	NA	2.65749	0.517976	0.216636	0.422583	0.512646	0.608199	NA	4.46598	1700104A03Rik	-	chr9:54268579-54341777	Gm1564WT	Gm1564KO	NOTEST	0	0.0645697	inf	0	1	1	no
1700105P06Rik	2.08754	0.543256	0.562468	0.965845	0.334122	0.500707	2.46253	1.1266	0.0325046	0.526589	0.0617268	0.95078	NA	2.90546	1700105P06Rik	-	chr19:7356463-7383557	Gm1564WT	Gm1564KO	NOTEST	0	0	0	0	1	1	no
1700106J16Rik	0.2765	-0.457067	0.464923	-0.983103	0.325557	NA	0.167901	1.94675	-0.66215	0.574367	-1.15284	0.248978	NA	1.45697	1700106J16Rik	-	chr11:88294042-88295261	Gm1564WT	Gm1564KO	OK	9.2494	4.32225	-1.09758	-1.77676	0.00465	0.0380273	yes
1700108F19Rik	0.477345	0.142963	0.544765	0.26243	0.79299	NA	0.314243	3.50576	-0.464309	0.615366	-0.754526	0.450534	NA	3.37857	1700108F19Rik	-	chr14:76677567-76687108	Gm1564WT	Gm1564KO	OK	0.14661	0.939991	2.68066	1.339	0.1643	0.400135	no
1700108J01Rik	3.1554	0.526894	0.540144	0.97547	0.329327	0.495735	7.5662	8.35067	0.191051	0.603312	0.316671	0.751493	NA	20.0402	1700108J01Rik	-	chr14:122181693-122451146	Gm1564WT	Gm1564KO	NOTEST	0	0	0	0	1	1	no
1700109F18Rik	2.58773	-0.0364002	0.57064	-0.0637884	0.949139	0.970912	1.94173	10.1745	0.0399539	0.594955	0.0671545	0.946459	NA	16.5243	1700109F18Rik	-	chr2:74710043-74748271	Gm1564WT	Gm1564KO	NOTEST	0	0.0830828	inf	0	1	1	no
1700109G14Rik	0.213408	-0.480398	0.46586	-1.03121	0.302444	NA	0.166651	1.28162	-0.167026	0.547239	-0.305216	0.760201	NA	2.16792	1700109G14Rik	-	chr14:61292982-61305334	Gm1564WT	Gm1564KO	NOTEST	0.0883849	0	#NAME?	0	1	1	no
1700109G15Rik	0	NA	NA	NA	NA	NA	0	0.337086	-0.177437	0.332279	-0.534001	0.593341	NA	0	1700109G15Rik	-	chr11:84716975-84720432	Gm1564WT	Gm1564KO	NOTEST	0	0	0	0	1	1	no
1700109H08Rik	3.48964	-0.586793	0.586458	-1.00057	0.317034	0.483147	2.58114	4.85147	-0.361035	0.616731	-0.585401	0.558278	NA	5.49644	1700109H08Rik	-	chr5:3571715-3637101	Gm1564WT	Gm1564KO	OK	0.129195	1.09569	3.08421	0.580217	0.39725	0.639612	no
1700109I08Rik	0.0665044	-0.130336	0.368119	-0.354058	0.723295	NA	0.498785	0	NA	NA	NA	NA	NA	0	1700109I08Rik	-	chr14:39655662-39685293	Gm1564WT	Gm1564KO	NOTEST	0	0	0	0	1	1	no
1700110C19Rik	1.27554	-0.275426	0.593785	-0.463849	0.642756	0.765593	0.593303	1.01788	-0.383506	0.509012	-0.753433	0.45119	NA	3.28497	1700110C19Rik	-	chr17:10324601-10329312	Gm1564WT	Gm1564KO	OK	0.187662	1.6866	3.16791	1.53341	0.1469	0.375579	no
1700110I01Rik	6.35491	0.596917	0.543614	1.09805	0.272181	0.436986	1.2903	0.679368	-0.3898	0.448194	-0.869713	0.384457	NA	1.13074	1700110I01Rik	-	chr14:3634511-3800987	Gm1564WT	Gm1564KO	NOTEST	0	0	0	0	1	1	no
1700110K17Rik	0.867475	0.456956	0.540017	0.846188	0.397448	NA	5.98101	6.95965	-0.141047	0.616468	-0.228799	0.819025	NA	10.9106	1700110K17Rik	-	chr9:40297906-40455764	Gm1564WT	Gm1564KO	NOTEST	0	0	0	0	1	1	no
1700110M21Rik	0.0677871	-0.13128	0.368154	-0.356589	0.721399	NA	0.248805	21.4233	-0.262003	0.551764	-0.474846	0.634897	0.999445	7.72846	1700110M21Rik	-	chr14:101197689-101200069	Gm1564WT	Gm1564KO	NOTEST	0	0	0	0	1	1	no
1700111N16Rik	0.466949	0.0148997	0.541465	0.0275175	0.978047	NA	0.181185	1.95531	-0.895696	0.560836	-1.59707	0.11025	NA	1.05151	1700111N16Rik	-	chrX:69929259-70143588	Gm1564WT	Gm1564KO	NOTEST	0	0	0	0	1	1	no
1700112E06Rik	0.821508	1.05935	0.54544	1.9422	0.0521129	NA	0.438869	2.43658	-0.643439	0.586434	-1.09721	0.272552	NA	1.20806	1700112E06Rik	-	chr14:22019711-23094571	Gm1564WT	Gm1564KO	OK	0.428381	0.615905	0.523812	0.295594	0.80095	0.908034	no
1700112H15Rik	3.5527	0.210842	0.529284	0.398353	0.69037	0.802439	1.34537	0.608012	0.158724	0.455784	0.348244	0.727657	NA	0.395888	1700112H15Rik	-	chr1:184527840-184557691	Gm1564WT	Gm1564KO	OK	0.302574	0.223063	-0.439838	-0.192048	0.66035	0.827731	no
1700112J05Rik	0.0709008	-0.118389	0.36869	-0.321108	0.748128	NA	0.725177	1.9537	0.153791	0.585988	0.262448	0.792976	NA	2.1619	1700112J05Rik	-	chr5:77004054-77061522	Gm1564WT	Gm1564KO	NOTEST	0	0.0339424	inf	0	1	1	no
1700113A16Rik	5.04461	0.186287	0.551583	0.337732	0.735565	0.834254	5.43597	2.23951	0.208678	0.593299	0.351725	0.725045	NA	0.61235	1700113A16Rik	-	chr3:88171559-88177785	Gm1564WT	Gm1564KO	OK	8.46194	10.8217	0.354869	0.748254	0.21915	0.469163	no
1700113H08Rik	0.823093	-0.126106	0.56757	-0.222187	0.824169	NA	0.458305	4.22551	0.0324348	0.613938	0.0528308	0.957867	NA	4.87505	1700113H08Rik	-	chr10:87058045-87230599	Gm1564WT	Gm1564KO	NOTEST	0	0	0	0	1	1	no
1700119H24Rik	0.115425	0.104722	0.382997	0.273427	0.784525	NA	0.516922	0	NA	NA	NA	NA	NA	0	1700119H24Rik	-	chr16:34784949-35002434	Gm1564WT	Gm1564KO	NOTEST	0	0.0786759	inf	0	1	1	no
1700120C14Rik	0.774009	-0.911358	0.539905	-1.688	0.0914119	NA	8.16617	0.164208	0.0429001	0.317683	0.135041	0.89258	NA	1.78824	1700120C14Rik	-	chr15:99224975-99262041	Gm1564WT	Gm1564KO	OK	5.34526	2.05292	-1.38058	-0.485849	0.4456	0.679924	no
1700120E14Rik	0.953626	-0.317659	0.413799	-0.767665	0.442686	NA	1.78499	3.79291	-0.255818	0.617716	-0.414135	0.678775	NA	1.1398	1700120E14Rik	-	chr18:74442618-74771477	Gm1564WT	Gm1564KO	NOTEST	0	0.0305063	inf	0	1	1	no
1700120G07Rik	0.673558	-0.400073	0.5415	-0.738824	0.460014	NA	0.606792	4.5756	0.0699674	0.617205	0.113362	0.909744	NA	2.49724	1700120G07Rik	-	chr7:135191764-135196002	Gm1564WT	Gm1564KO	NOTEST	0	0.00957745	inf	0	1	1	no
1700120K04Rik	0.172765	0.0342665	0.453599	0.0755436	0.939782	NA	0.284415	0.0842715	-0.119759	0.30412	-0.39379	0.693736	NA	0.596095	1700120K04Rik	-	chr7:127603902-127604445	Gm1564WT	Gm1564KO	OK	0.234542	2.7643	3.559	1.4567	0.17305	0.411552	no
1700121L16Rik	0.187924	-0.218138	0.40774	-0.534991	0.592656	NA	0.397052	0.551836	-0.0426327	0.421727	-0.101091	0.919478	NA	0	1700121L16Rik	-	chrX:104816775-104842455	Gm1564WT	Gm1564KO	NOTEST	0	0	0	0	1	1	no
1700121N20Rik	0.189428	-0.28058	0.416288	-0.674003	0.500309	NA	0.206688	0.541736	0.0878073	0.419754	0.209188	0.834302	NA	0	1700121N20Rik	-	chr12:106442651-106447666	Gm1564WT	Gm1564KO	NOTEST	0.00706834	0	#NAME?	0	1	1	no
1700122O11Rik	0.232358	-0.305913	0.416822	-0.733916	0.463	NA	0.5836	0.631772	0.052373	0.459287	0.114031	0.909213	NA	1.45277	1700122O11Rik	-	chr17:48036744-48038293	Gm1564WT	Gm1564KO	NOTEST	0	0	0	0	1	1	no
1700123I01Rik	57.608	-0.525247	0.347772	-1.51032	0.130962	0.263227	17.2196	24.5569	-0.374882	0.533863	-0.702206	0.482551	0.999445	12.1235	1700123I01Rik	-	chr19:6184409-6224219	Gm1564WT	Gm1564KO	OK	6.35138	4.62063	-0.45898	-0.836804	0.1645	0.400432	no
1700123K08Rik	0.141802	-0.174317	0.372309	-0.468205	0.639638	NA	0	3.29438	-0.736301	0.610779	-1.20551	0.228006	NA	2.82859	1700123K08Rik	-	chr5:138561839-138564694	Gm1564WT	Gm1564KO	NOTEST	0.00905416	0	#NAME?	0	1	1	no
1700123L14Rik	22.729	0.459635	0.519236	0.885215	0.376041	0.542002	11.005	227.548	-0.273584	0.440805	-0.620647	0.534832	0.999445	148.99	1700123L14Rik	-	chr6:96113153-96657198	Gm1564WT	Gm1564KO	NOTEST	0.216525	0.0878607	-1.30124	0	1	1	no
1700123M08Rik	5.12951	-0.568867	0.562796	-1.01079	0.312118	0.478181	1.78037	3.06307	-0.741692	0.602305	-1.23142	0.218164	NA	1.68267	1700123M08Rik	-	chr4:11966573-11994295	Gm1564WT	Gm1564KO	OK	1.26512	1.93983	0.61666	0.511797	0.3715	0.619864	no
1700123O12Rik	0	NA	NA	NA	NA	NA	0.26503	0.687948	0.248331	0.472625	0.525429	0.599285	NA	0	1700123O12Rik	-	chr4:10508030-10797802	Gm1564WT	Gm1564KO	NOTEST	0	0	0	0	1	1	no
1700123O20Rik	34.5513	2.22498	0.424595	5.24025	1.60358e-07	2.87115e-06	11.8511	13.7995	0.591212	0.570745	1.03586	0.300267	NA	7.69153	1700123O20Rik	-	chr14:54642160-54690742	Gm1564WT	Gm1564KO	OK	31.6132	21.5928	-0.549977	-0.912568	0.13395	0.35576	no
1700123O21Rik	0.0637228	-0.182781	0.371542	-0.491953	0.622753	NA	0	0	NA	NA	NA	NA	NA	0	1700123O21Rik	-	chr16:5884792-7412480	Gm1564WT	Gm1564KO	NOTEST	0.178566	0.109688	-0.703053	0	1	1	no
1700125G02Rik	0.216372	-0.25888	0.410882	-0.630061	0.528655	NA	0.434557	0.324987	-0.182596	0.338725	-0.539068	0.58984	NA	0.62855	1700125G02Rik	-	chr4:124881784-124917800	Gm1564WT	Gm1564KO	NOTEST	0	0	0	0	1	1	no
1700125G22Rik	0.703568	-0.063918	0.551229	-0.115955	0.907688	NA	0.550282	4.80337	-0.524657	0.617497	-0.849651	0.395519	NA	6.91107	1700125G22Rik	-	chr3:27154025-27157019	Gm1564WT	Gm1564KO	NOTEST	0	0	0	0	1	1	no
1700125H03Rik	0	NA	NA	NA	NA	NA	0.709609	0.0900364	-0.114027	0.30325	-0.376018	0.706904	NA	0.68443	1700125H03Rik	-	chr8:68356780-68735146	Gm1564WT	Gm1564KO	OK	0.314308	0.739848	1.23505	0.34621	0.67225	0.834211	no
1700125H20Rik	3.31757	-0.150834	0.553089	-0.272712	0.785075	0.869647	1.98792	8.36649	-0.404029	0.605085	-0.667723	0.50431	NA	10.356	1700125H20Rik	-	chr11:85171095-85181154	Gm1564WT	Gm1564KO	OK	1.23281	0.229747	-2.42383	-1.36398	0.2349	0.486186	no
1700126H18Rik	0	NA	NA	NA	NA	NA	0	0	NA	NA	NA	NA	NA	0	1700126H18Rik	-	chr5:66166606-66191335	Gm1564WT	Gm1564KO	NOTEST	0	0	0	0	1	1	no
1700128A07Rik	0.0476381	0.250567	0.37088	0.675603	0.499293	NA	0	0.0741712	0.179024	0.303468	0.589929	0.555238	NA	0	1700128A07Rik	-	chr14:106417186-106486520	Gm1564WT	Gm1564KO	NOTEST	0	0	0	0	1	1	no
1700128F08Rik	6.57233	-0.272612	0.573451	-0.475388	0.63451	0.759426	14.1446	4.79557	-0.0161252	0.615751	-0.0261879	0.979107	NA	5.67888	1700128F08Rik	-	chr9:8221888-8241987	Gm1564WT	Gm1564KO	NOTEST	0	0	0	0	1	1	no
1700129C05Rik	6.00918	1.76231	0.528344	3.33554	0.000851352	0.00493624	1.96438	20.0972	-0.0856123	0.545192	-0.157031	0.87522	0.999445	15.7747	1700129C05Rik	-	chr14:59133039-59142893	Gm1564WT	Gm1564KO	NOTEST	0	0	0	0	1	1	no
1810006J02Rik	0.0507405	-0.117888	0.367814	-0.320509	0.748582	NA	0.0480765	0	NA	NA	NA	NA	NA	0.452566	1810006J02Rik	-	chr1:98131466-98144655	Gm1564WT	Gm1564KO	NOTEST	0.0375018	0.0471561	0.330484	0	1	1	no
1810007C17Rik	0.117023	-0.121137	0.368784	-0.328476	0.742551	NA	0	0	NA	NA	NA	NA	NA	0	1810007C17Rik	-	chr12:49476992-49480862	Gm1564WT	Gm1564KO	NOTEST	0	0	0	0	1	1	no
1810007D17Rik	0.180746	-0.283978	0.405353	-0.70057	0.483572	NA	0	0.248479	-0.0229	0.330276	-0.0693358	0.944722	NA	0.834725	1810007D17Rik	-	chr19:58606328-58629753	Gm1564WT	Gm1564KO	NOTEST	0	0	0	0	1	1	no
1810007I06Rik	0.0785253	-0.155615	0.368516	-0.422274	0.672825	NA	5.62599	0.832499	-0.258291	0.479657	-0.53849	0.590239	NA	0	1810007I06Rik	-	chr16:13715061-13739471	Gm1564WT	Gm1564KO	NOTEST	0	0	0	0	1	1	no
1810008I18Rik	0.252804	0.11337	0.462681	0.245029	0.806434	NA	0.198478	0.0741712	0.179024	0.303468	0.589929	0.555238	NA	0	1810008I18Rik	-	chr7:65804051-65806223	Gm1564WT	Gm1564KO	NOTEST	0	0.202266	inf	0	1	1	no
1810009A15Rik	45.6435	0.0429195	0.392301	0.109405	0.912882	0.949692	61.8715	40.9837	-0.0999277	0.502559	-0.198838	0.84239	0.999445	52.1171	1810009A15Rik	-	chr19:8888902-8890740	Gm1564WT	Gm1564KO	OK	57.8341	48.7808	-0.245606	-0.704902	0.22915	0.47918	no
1810009J06Rik	0	NA	NA	NA	NA	NA	0.15189	0	NA	NA	NA	NA	NA	0	1810009J06Rik	-	chr6:40964771-40968427	Gm1564WT	Gm1564KO	NOTEST	0	0	0	0	1	1	no
1810010D01Rik	0.285011	0.45599	0.495261	0.920707	0.357203	NA	0.232882	0.409259	-0.254532	0.384595	-0.661818	0.508088	NA	1.17416	1810010D01Rik	-	chr7:145205817-145208119	Gm1564WT	Gm1564KO	OK	0.577154	0	#NAME?	#NAME?	0.08075	0.264512	no
1810010H24Rik	0.52921	-0.0555469	0.542938	-0.102308	0.918512	NA	0.861859	0.234951	-0.148828	0.312627	-0.476057	0.634034	NA	0.71383	1810010H24Rik	-	chr11:107028222-107030442	Gm1564WT	Gm1564KO	OK	1.57332	1.48658	-0.0818158	-0.0781015	0.8914	0.953241	no
1810011H11Rik	0.0507405	-0.117888	0.367814	-0.320509	0.748582	NA	0	0.818971	-0.385886	0.445705	-0.865787	0.386607	NA	0	1810011H11Rik	-	chr14:32785962-32817968	Gm1564WT	Gm1564KO	OK	0.372136	0.278773	-0.416741	-0.229031	0.6724	0.834211	no
1810011O10Rik	1.87537	-0.505242	0.588141	-0.859049	0.390313	0.555117	0.706673	0.594484	0.0606088	0.430467	0.140798	0.88803	NA	0	1810011O10Rik	-	chr8:24437615-24438946	Gm1564WT	Gm1564KO	OK	6.67511	7.41156	0.150986	0.319655	0.57355	0.769346	no
1810012K16Rik	0.341861	-0.4641	0.465739	-0.996481	0.319016	NA	0	1.09144	0.0317724	0.536128	0.0592626	0.952743	NA	2.76998	1810012K16Rik	-	chr8:22398720-22399591	Gm1564WT	Gm1564KO	NOTEST	0.0144316	0	#NAME?	0	1	1	no
1810013A23Rik	0.17025	-0.226816	0.394591	-0.574813	0.565418	NA	0.639885	0	NA	NA	NA	NA	NA	0	1810013A23Rik	-	chr17:28232753-28301469	Gm1564WT	Gm1564KO	NOTEST	0	0	0	0	1	1	no
1810013L24Rik	376.823	0.782627	0.206496	3.79004	0.000150626	0.00113357	27.0393	103.374	0.421266	0.475695	0.885579	0.375845	0.999445	27.4935	1810013L24Rik	-	chr16:8830099-8858924	Gm1564WT	Gm1564KO	OK	26.3292	21.981	-0.26041	-1.23405	0.0581	0.216473	no
1810014B01Rik	11.1288	0.327609	0.478192	0.6851	0.493281	0.646962	3.15275	2.10369	-0.204811	0.5777	-0.354528	0.722943	NA	2.13544	1810014B01Rik	-	chr10:86685526-86689954	Gm1564WT	Gm1564KO	OK	2.09754	3.37783	0.687396	1.58962	0.03005	0.142076	no
1810018F18Rik	0.101481	-0.173467	0.370138	-0.468657	0.639315	NA	0	1.0389	-0.152387	0.510795	-0.298333	0.765449	NA	0.53205	1810018F18Rik	-	chr19:58698916-58701323	Gm1564WT	Gm1564KO	NOTEST	0	0	0	0	1	1	no
1810019D21Rik	0.374081	0.0251097	0.499349	0.0502848	0.959895	NA	0.167257	0.409259	-0.254532	0.384595	-0.661818	0.508088	NA	0.213264	1810019D21Rik	-	chr8:106131182-106138722	Gm1564WT	Gm1564KO	OK	1.10904	0.624636	-0.828225	-0.396973	0.52435	0.739285	no
1810019J16Rik	10.9982	-0.358796	0.492547	-0.728451	0.466338	0.62293	2.5675	2.89387	-0.488932	0.604642	-0.808631	0.418727	NA	1.44071	1810019J16Rik	-	chr4:133518962-133530790	Gm1564WT	Gm1564KO	OK	20.9687	20.3091	-0.0461146	-0.161992	0.83375	0.924128	no
1810020O05Rik	0.727374	0.246332	0.555823	0.443185	0.657632	NA	0.799906	6.32714	0.0302897	0.617059	0.0490872	0.96085	NA	2.18196	1810020O05Rik	-	chr6:87675592-87690847	Gm1564WT	Gm1564KO	OK	0.100927	0.651626	2.69073	1.02064	0.1882	0.432228	no
1810021B22Rik	0.712237	0.916628	0.544974	1.68197	0.0925754	NA	0.157753	0.164208	0.0429001	0.317683	0.135041	0.89258	NA	0	1810021B22Rik	-	chr15:89071197-89075854	Gm1564WT	Gm1564KO	OK	2.46452	1.2946	-0.928798	-0.539451	0.3879	0.632308	no
1810022K09Rik	41.1616	-0.0425251	0.403604	-0.105364	0.916087	0.951688	148.034	22.4028	0.559455	0.55778	1.003	0.315859	0.999445	36.0923	1810022K09Rik	-	chr3:14578670-14611256	Gm1564WT	Gm1564KO	OK	3.58685	3.25246	-0.141183	-0.0710523	0.9255	0.967662	no
1810024B03Rik	3.43963	-0.215939	0.527771	-0.409153	0.682428	0.796519	0.381493	2.04253	-0.322709	0.58254	-0.553969	0.5796	NA	0.846493	1810024B03Rik	-	chr2:127186354-127208280	Gm1564WT	Gm1564KO	NOTEST	0	0.0697949	inf	0	1	1	no
1810026B05Rik	22.5587	-1.00173	0.434664	-2.30461	0.0211884	0.0667651	3.35529	8.30382	0.227723	0.601307	0.378714	0.7049	NA	3.18502	1810026B05Rik	-	chr7:73426651-73558395	Gm1564WT	Gm1564KO	OK	0.950698	0.925017	-0.0395083	-0.0534745	0.9519	0.980264	no
1810026J23Rik	270.25	0.885053	0.224699	3.93884	8.18772e-05	0.000673374	15.8836	44.2441	0.869934	0.516892	1.68301	0.0923733	0.931442	7.85299	1810026J23Rik	-	chr9:21546893-21595970	Gm1564WT	Gm1564KO	OK	35.9289	24.6188	-0.545383	-1.24797	0.03175	0.147665	no
1810030O07Rik	63.6377	-0.377361	0.347999	-1.08437	0.278199	0.443175	12.9357	9.29869	-0.0748862	0.598718	-0.125078	0.900462	NA	4.1117	1810030O07Rik	-	chrX:12654883-12673546	Gm1564WT	Gm1564KO	OK	19.9535	23.4979	0.23589	1.01948	0.1256	0.341898	no
1810032O08Rik	8.72333	-0.193984	0.534247	-0.363098	0.716531	0.821062	2.80967	3.07274	-0.251658	0.608512	-0.413563	0.679194	NA	2.11277	1810032O08Rik	-	chr11:116671659-116675798	Gm1564WT	Gm1564KO	OK	2.03239	1.04472	-0.960062	-0.725051	0.32405	0.57562	no
1810033B17Rik	0.117023	-0.121137	0.368784	-0.328476	0.742551	NA	0	0.0900364	-0.114027	0.30325	-0.376018	0.706904	NA	0.262878	1810033B17Rik	-	chr8:3665761-3668905	Gm1564WT	Gm1564KO	OK	0.210875	0.224198	0.088384	0.0409039	0.39195	0.635411	no
1810034E14Rik	3.58608	-0.73085	0.602635	-1.21276	0.225223	0.384155	2.17881	2.44122	0.080715	0.591333	0.136497	0.891428	NA	0.904417	1810034E14Rik	-	chr13:64192544-64274988	Gm1564WT	Gm1564KO	OK	0.623589	0.582872	-0.0974165	-0.0429663	0.9492	0.979017	no
1810035I16Rik	4.67241	-0.120807	0.55188	-0.2189	0.826728	0.896584	27.3295	0.248479	-0.0229	0.330276	-0.0693358	0.944722	NA	1.13536	1810035I16Rik	-	chr4:141838239-141846990	Gm1564WT	Gm1564KO	NOTEST	0	0	0	0	1	1	no
1810037I17Rik	25.6617	-0.481256	0.484597	-0.993105	0.320659	0.487197	23.8853	9.18481	-0.168824	0.609707	-0.276893	0.781862	NA	18.2203	1810037I17Rik	-	chr3:122924396-122926194	Gm1564WT	Gm1564KO	OK	13.4761	23.215	0.784652	3.56607	5e-05	0.00106494	yes
1810041L15Rik	5.62308	0.135336	0.540777	0.250262	0.802384	0.881627	0.304331	4.85002	0.485469	0.615317	0.788974	0.430127	NA	0.189755	1810041L15Rik	-	chr15:84379202-84447097	Gm1564WT	Gm1564KO	OK	1.1483	0.842632	-0.446528	-0.72219	0.21575	0.465248	no
1810043G02Rik	28.9185	0.627792	0.437138	1.43614	0.150962	0.290222	7.14392	13.1113	0.313374	0.580434	0.539896	0.589269	NA	9.68115	1810043G02Rik	-	chr10:77978649-77985438	Gm1564WT	Gm1564KO	OK	16.2271	13.5027	-0.26515	-0.743725	0.23675	0.487786	no
1810043H04Rik	14.0214	0.406701	0.537413	0.756774	0.449185	0.607671	36.2051	9.93785	0.349668	0.60886	0.5743	0.565765	NA	24.7816	1810043H04Rik	-	chr11:120098933-120100424	Gm1564WT	Gm1564KO	OK	64.9662	56.9341	-0.190395	-0.39642	0.49785	0.719241	no
1810044D09Rik	6.23522	0.591144	0.562247	1.0514	0.293076	0.4591	14.5476	14.3658	-0.827783	0.602249	-1.37449	0.169291	NA	52.1416	1810044D09Rik	-	chr6:91440986-91441755	Gm1564WT	Gm1564KO	OK	5.56606	10.8664	0.965147	0.988778	0.10085	0.302523	no
1810046K07Rik	0.209589	-0.26624	0.411488	-0.647018	0.51762	NA	0.539836	0.768792	-0.0514798	0.477455	-0.107821	0.914137	NA	0.810945	1810046K07Rik	-	chr9:51289685-51328917	Gm1564WT	Gm1564KO	NOTEST	0	0	0	0	1	1	no
1810053B23Rik	0.563268	-0.489607	0.478899	-1.02236	0.30661	NA	1.40612	2.49868	0.240512	0.6009	0.400254	0.68897	NA	0	1810053B23Rik	-	chr16:93343715-93359543	Gm1564WT	Gm1564KO	NOTEST	0.184999	0.13778	-0.425153	0	1	1	no
1810055G02Rik	102.12	-0.642189	0.268047	-2.39581	0.0165839	0.055212	19.543	78.4784	-0.00902367	0.466225	-0.0193548	0.984558	0.999445	25.1643	1810055G02Rik	-	chr19:3708332-3717881	Gm1564WT	Gm1564KO	OK	18.9976	15.4715	-0.296202	-0.848504	0.16265	0.398191	no
1810058I24Rik	45.4012	-0.698817	0.358717	-1.9481	0.0514031	0.131971	32.112	12.3954	0.777991	0.583795	1.33264	0.182649	NA	13.2287	1810058I24Rik	-	chr6:35252698-35262059	Gm1564WT	Gm1564KO	OK	114.55	66.2614	-0.789741	-3.59239	5e-05	0.00106494	yes
1810062G17Rik	0.557671	-0.263305	0.528423	-0.498285	0.618283	NA	0.377718	1.49303	-0.65893	0.522962	-1.26	0.207671	NA	0.332651	1810062G17Rik	-	chr3:36475936-36482299	Gm1564WT	Gm1564KO	NOTEST	0.144408	0.0662754	-1.12361	0	1	1	no
1810062O18Rik	4.10701	0.136931	0.535629	0.255646	0.798224	0.878782	2.16959	3.41111	-0.286784	0.61414	-0.466968	0.640523	NA	1.08429	1810062O18Rik	-	chr14:20499313-20618354	Gm1564WT	Gm1564KO	OK	0.387539	0.540996	0.481278	0.0907523	0.8591	0.936648	no
1810064F22Rik	8.18117	-0.576312	0.5243	-1.0992	0.271679	0.436491	1.59563	1.54891	0.171655	0.568366	0.302014	0.762641	NA	0.903682	1810064F22Rik	-	chr9:22055459-22389206	Gm1564WT	Gm1564KO	NOTEST	0.111665	0.0492719	-1.18034	0	1	1	no
1810065E05Rik	0.234047	-0.230217	0.403395	-0.570699	0.568204	NA	0.274823	0	NA	NA	NA	NA	NA	0	1810065E05Rik	-	chr11:58421110-58426023	Gm1564WT	Gm1564KO	NOTEST	0.176938	0	#NAME?	0	1	1	no
2010001E11Rik	9.10837	-0.068397	0.503575	-0.135823	0.891961	0.938162	1.42859	0.380956	0.254403	0.367192	0.692833	0.488414	NA	0	2010001E11Rik	-	chr10:39920381-39926923	Gm1564WT	Gm1564KO	NOTEST	0.0615017	0.00256542	-4.58336	0	1	1	no
2010001M06Rik	0.254429	-0.304416	0.437124	-0.696406	0.486174	NA	0.332863	0.234951	-0.148828	0.312627	-0.476057	0.634034	NA	0	2010001M06Rik	-	chr5:135009151-135013157	Gm1564WT	Gm1564KO	OK	2.801	1.21617	-1.2036	-0.510424	0.6907	0.845269	no
2010002M12Rik	5.5341	1.29399	0.562315	2.30119	0.0213808	0.0672578	1.30992	5.93219	0.0861534	0.612052	0.140762	0.888058	NA	1.33827	2010002M12Rik	-	chr19:34617050-34640743	Gm1564WT	Gm1564KO	NOTEST	0	0.00159049	inf	0	1	1	no
2010003K11Rik	0.407477	-0.253656	0.521309	-0.486576	0.626559	NA	0.322542	0.234951	-0.148828	0.312627	-0.476057	0.634034	NA	0.923582	2010003K11Rik	-	chr19:4496787-4498583	Gm1564WT	Gm1564KO	OK	0.2905	0.143777	-1.0147	-0.46093	0.6341	0.812273	no
2010003O02Rik	2.7545	0.580686	0.578333	1.00407	0.315346	0.481582	12.5613	0.714731	0.48927	0.460102	1.06339	0.287604	NA	1.12163	2010003O02Rik	-	chr4:40259605-40270221	Gm1564WT	Gm1564KO	OK	48.7494	30.0282	-0.699067	-0.399301	0.50525	0.725102	no
2010005H15Rik	0.6749	-0.582412	0.556855	-1.0459	0.295609	NA	1.17176	0.415024	-0.229448	0.370149	-0.619882	0.535336	NA	1.62447	2010005H15Rik	-	chr16:36221561-36257427	Gm1564WT	Gm1564KO	OK	0.268812	0	#NAME?	#NAME?	0.07195	0.246981	no
2010009K17Rik	0.0680933	0.289117	0.373428	0.774223	0.438799	NA	0	0.349433	0.3592	0.353432	1.01632	0.309477	NA	1.48515	2010009K17Rik	-	chr2:158028793-158091797	Gm1564WT	Gm1564KO	OK	1.64795	0.856142	-0.944752	-0.293853	0.776	0.894768	no
2010010A06Rik	0.137405	-0.192214	0.377056	-0.509775	0.610209	NA	0.420869	0	NA	NA	NA	NA	NA	0	2010010A06Rik	-	chr18:75288659-75297329	Gm1564WT	Gm1564KO	OK	0.665193	0.373727	-0.831788	-0.356746	0.767	0.889108	no
2010012O05Rik	31.2328	0.49192	0.398653	1.23395	0.21722	0.374554	7.66318	10.3714	0.249303	0.590966	0.421856	0.67313	NA	3.45136	2010012O05Rik	-	chr19:46689905-46703382	Gm1564WT	Gm1564KO	OK	3.06269	4.52319	0.562538	1.81708	0.0217	0.113121	no
2010015L04Rik	246.649	0.8286	0.303285	2.73208	0.0062936	0.0254879	24.7798	304.621	-0.526526	0.446916	-1.17813	0.238744	0.999445	46.2099	2010015L04Rik	-	chr4:155400968-155443110	Gm1564WT	Gm1564KO	OK	0.275701	0.955101	1.79255	1.00622	0.2444	0.494354	no
2010016I18Rik	0.571876	0.0682476	0.563245	0.121169	0.903558	NA	0.0526475	0	NA	NA	NA	NA	NA	0	2010016I18Rik	-	chr3:106481985-106547761	Gm1564WT	Gm1564KO	NOTEST	0	0.0250593	inf	0	1	1	no
2010106C02Rik	0.562928	-0.398259	0.539345	-0.738413	0.460264	NA	0.218202	0.275262	0.27472	0.321914	0.853397	0.393439	NA	0	2010106C02Rik	-	chr17:86167784-86657919	Gm1564WT	Gm1564KO	NOTEST	0	0	0	0	1	1	no
2010106E10Rik	0	NA	NA	NA	NA	NA	0	0	NA	NA	NA	NA	NA	0	2010106E10Rik	-	chrX:112495273-112558343	Gm1564WT	Gm1564KO	NOTEST	0	0	0	0	1	1	no
2010107E04Rik	33.514	-0.18993	0.511518	-0.371306	0.71041	0.817134	184.804	9.98716	0.598387	0.615458	0.972263	0.33092	NA	24.074	2010107E04Rik	-	chr12:111961375-111966977	Gm1564WT	Gm1564KO	OK	92.3929	101.885	0.141086	0.332119	0.5659	0.764613	no
2010107G12Rik	1.01906	-0.559417	0.585312	-0.955757	0.339195	NA	0.156765	2.04746	0.202955	0.587628	0.345381	0.729808	NA	0.483151	2010107G12Rik	-	chr6:34945294-34977999	Gm1564WT	Gm1564KO	NOTEST	0.110319	0.0961965	-0.197619	0	1	1	no
2010107G23Rik	6.10317	-1.36245	0.599844	-2.27134	0.0231266	0.0715351	2.02573	1.93411	0.186418	0.581702	0.32047	0.748612	NA	1.61369	2010107G23Rik	-	chr10:62107655-62111013	Gm1564WT	Gm1564KO	OK	1.68054	0.565914	-1.57027	-1.35554	0.0264	0.129263	no
2010109A12Rik	3.87354	0.449151	0.546823	0.821383	0.411428	0.57426	7.90099	17.5282	0.206618	0.574667	0.359543	0.719189	0.999445	15.8173	2010109A12Rik	-	chr5:93206517-93213474	Gm1564WT	Gm1564KO	OK	1.05129	0.411655	-1.35265	-0.656333	0.4312	0.668686	no
2010109I03Rik	13.9252	-0.0875559	0.475424	-0.184164	0.853885	0.913846	3.50067	1.4744	0.289647	0.560281	0.516967	0.60518	NA	0.153142	2010109I03Rik	-	chr15:74878335-74881704	Gm1564WT	Gm1564KO	NOTEST	0	0.0455709	inf	0	1	1	no
2010111I01Rik	25.2984	-0.225312	0.417704	-0.539405	0.589607	0.723152	3.30748	13.497	-0.331607	0.572588	-0.579137	0.562497	NA	2.64491	2010111I01Rik	-	chr13:63014933-63299656	Gm1564WT	Gm1564KO	OK	2.71106	1.77286	-0.612779	-1.03069	0.0842	0.271538	no
2010204K13Rik	6.32109	-0.782435	0.605756	-1.29167	0.196473	0.349613	11.8083	2.15197	-0.12707	0.584992	-0.217217	0.828039	NA	2.98134	2010204K13Rik	-	chrX:7411816-7422988	Gm1564WT	Gm1564KO	OK	10.8719	10.6364	-0.0315962	-0.0352382	0.9551	0.981473	no
2010300C02Rik	14.3839	-0.686025	0.471965	-1.45355	0.14607	0.283723	1.19473	2.77703	0.236533	0.606243	0.390161	0.696417	NA	0.12935	2010300C02Rik	-	chr1:37611675-37719811	Gm1564WT	Gm1564KO	OK	1.20227	1.677	0.480124	0.702097	0.2004	0.446723	no
2010308F09Rik	0.0665044	-0.130336	0.368119	-0.354058	0.723295	NA	0	0.668292	-0.337404	0.424319	-0.795164	0.426518	NA	0	2010308F09Rik	-	chrX:13234640-13247733	Gm1564WT	Gm1564KO	OK	0.355319	0	#NAME?	#NAME?	0.12525	0.34167	no
2010310C07Rik	0.259454	-0.420456	0.453759	-0.926606	0.354131	NA	0.221905	0.0842715	-0.119759	0.30412	-0.39379	0.693736	NA	0	2010310C07Rik	-	chr6:42358486-42380558	Gm1564WT	Gm1564KO	NOTEST	0	0	0	0	1	1	no
2010315B03Rik	31.0223	-0.240952	0.39924	-0.603528	0.546157	0.689096	5.69813	4.45853	0.700066	0.615009	1.1383	0.254995	NA	1.11691	2010315B03Rik	-	chr9:124291803-124312694	Gm1564WT	Gm1564KO	OK	0.354276	0.400117	0.175546	0.247059	0.77235	0.892296	no
2010320M18Rik	7.99095	0.0174288	0.535957	0.0325191	0.974058	0.984733	7.50261	3.36943	0.717796	0.611255	1.1743	0.240275	NA	4.94418	2010320M18Rik	-	chr8:70776861-70777606	Gm1564WT	Gm1564KO	OK	23.5387	20.6637	-0.187932	-0.357108	0.5308	0.743007	no
2200002D01Rik	2.30732	-0.331728	0.58074	-0.571216	0.567853	0.706257	2.4386	7.96982	-0.323385	0.612626	-0.527867	0.597591	NA	1.29228	2200002D01Rik	-	chr7:29238322-29248467	Gm1564WT	Gm1564KO	OK	5.60302	4.74189	-0.240742	-0.141608	0.8363	0.925655	no
2200002J24Rik	0.625579	-0.676256	0.514215	-1.31512	0.188469	NA	0.718893	0.148342	0.247025	0.315259	0.783562	0.433297	NA	0	2200002J24Rik	-	chr7:30698925-30700534	Gm1564WT	Gm1564KO	OK	3.17694	1.25295	-1.34232	-1.06482	0.14385	0.37142	no
2210010C04Rik	0.42745	0.0803672	0.50629	0.158738	0.873876	NA	0.0711602	2.48066	0.497622	0.596735	0.833908	0.404333	NA	0.4869	2210010C04Rik	-	chr6:41030267-41035509	Gm1564WT	Gm1564KO	NOTEST	0	0	0	0	1	1	no
2210013O21Rik	6.74949	-1.24204	0.60673	-2.04711	0.0406476	0.111007	7.80747	0.814182	-0.223401	0.471554	-0.473755	0.635674	NA	2.94352	2210013O21Rik	-	chrX:153723553-153741296	Gm1564WT	Gm1564KO	OK	48.7265	31.995	-0.606858	-1.81495	0.00165	0.0179058	yes
2210015D19Rik	39.7333	0.464808	0.379727	1.22406	0.220931	0.37913	8.30806	18.4411	0.388261	0.559448	0.694008	0.487677	0.999445	6.39179	2210015D19Rik	-	chr11:5713416-5784710	Gm1564WT	Gm1564KO	OK	3.12758	3.32774	0.0894962	0.101164	0.8624	0.937716	no
2210016F16Rik	38.8249	-0.0289357	0.361424	-0.0800603	0.936189	0.963338	9.16728	10.5708	-0.198328	0.589069	-0.336681	0.736358	NA	3.10552	2210016F16Rik	-	chr13:58380045-58385225	Gm1564WT	Gm1564KO	OK	14.525	14.5926	0.00669702	0.0222209	0.9672	0.987377	no
2210016L21Rik	32.0848	0.112595	0.386651	0.291205	0.770894	0.859038	10.9537	5.04876	0.423898	0.615614	0.688577	0.491089	NA	2.65198	2210016L21Rik	-	chr5:114942201-114948540	Gm1564WT	Gm1564KO	OK	27.6582	25.9409	-0.0924739	-0.271155	0.6588	0.826869	no
2210018M11Rik	511.743	-0.159496	0.187169	-0.852147	0.394133	0.558535	24.8365	81.7595	0.101032	0.477366	0.211644	0.832385	0.999445	13.2975	2210018M11Rik	-	chr7:98590605-98656569	Gm1564WT	Gm1564KO	OK	12.3284	14.8143	0.265004	1.01382	0.0872	0.277609	no
2210019I11Rik	0.136044	0.150276	0.388198	0.387111	0.698674	NA	0.156699	0.0842715	-0.119759	0.30412	-0.39379	0.693736	NA	0	2210019I11Rik	-	chr5:147228597-147275149	Gm1564WT	Gm1564KO	NOTEST	0	0	0	0	1	1	no
2210039B01Rik	24.3676	-0.508554	0.419541	-1.21217	0.225448	0.384373	20.3136	16.2438	0.108823	0.573971	0.189596	0.849625	NA	21.7886	2210039B01Rik	-	chr12:73548482-73551986	Gm1564WT	Gm1564KO	NOTEST	0	0	0	0	1	1	no
2210404J11Rik	38.9957	-0.929546	0.374305	-2.48339	0.0130139	0.0457708	7.11082	8.51894	-0.243459	0.600141	-0.40567	0.684985	NA	2.37683	2210404J11Rik	-	chr17:15041611-15064232	Gm1564WT	Gm1564KO	OK	1.79253	2.81677	0.652044	0.892602	0.14455	0.372415	no
2210404O07Rik	65.7801	1.37472	0.523605	2.62548	0.0086526	0.0329597	122.69	187.046	-0.180263	0.457286	-0.394202	0.693432	0.999445	620.945	2210404O07Rik	-	chr10:81393063-81395079	Gm1564WT	Gm1564KO	OK	4.91324	5.73524	0.223179	0.199035	0.71745	0.860437	no
2210404O09Rik	15.668	-0.0615365	0.445443	-0.138147	0.890124	0.936804	2.64866	3.54268	0.166914	0.613975	0.271859	0.785731	NA	1.87574	2210404O09Rik	-	chr17:21879569-21909926	Gm1564WT	Gm1564KO	OK	0.410285	0.314536	-0.383401	-0.369714	0.65	0.821246	no
2210407C18Rik	0	NA	NA	NA	NA	NA	0	0.0741712	0.179024	0.303468	0.589929	0.555238	NA	0	2210407C18Rik	-	chr11:58608205-58613492	Gm1564WT	Gm1564KO	OK	0.232905	0	#NAME?	#NAME?	0.1215	0.337104	no
2210408F21Rik	0.914916	0.357788	0.570604	0.627033	0.530638	NA	1.00369	0.657738	-0.240918	0.463351	-0.519946	0.603101	NA	1.60211	2210408F21Rik	-	chr6:31220350-31337394	Gm1564WT	Gm1564KO	NOTEST	0	0	0	0	1	1	no
2210408I21Rik	21.6988	0.734705	0.425906	1.72504	0.0845205	0.19087	3.15391	23.6852	-0.181209	0.530716	-0.341443	0.73277	0.999445	5.62983	2210408I21Rik	-	chr13:77135535-77613679	Gm1564WT	Gm1564KO	OK	0.914622	0.724155	-0.336877	-0.346467	0.5234	0.738621	no
2210409D07Rik	0	NA	NA	NA	NA	NA	0	0	NA	NA	NA	NA	NA	0	2210409D07Rik	-	chr18:57533825-57731065	Gm1564WT	Gm1564KO	NOTEST	0.0216204	0	#NAME?	0	1	1	no
2210409E12Rik	0.134019	-0.155418	0.368493	-0.421766	0.673196	NA	0.564887	0.794551	-0.0656449	0.468328	-0.140168	0.888527	NA	2.4497	2210409E12Rik	-	chr11:88972637-88973014	Gm1564WT	Gm1564KO	OK	3.05562	1.84781	-0.725651	-0.436558	0.48245	0.708424	no
2210414B05Rik	0	NA	NA	NA	NA	NA	0	0	NA	NA	NA	NA	NA	0	2210414B05Rik	-	chr4:3656505-3663108	Gm1564WT	Gm1564KO	NOTEST	0	0	0	0	1	1	no
2210416O15Rik	0.442574	-0.42873	0.468702	-0.914717	0.36034	NA	0.335244	0.58402	-0.253147	0.381695	-0.663219	0.50719	NA	0	2210416O15Rik	-	chr11:88098057-88194140	Gm1564WT	Gm1564KO	NOTEST	0.150121	0.200812	0.419721	0	1	1	no
2210417A02Rik	0.664056	0.200212	0.560568	0.357159	0.720973	NA	0.483495	0.248479	-0.0229	0.330276	-0.0693358	0.944722	NA	0.58725	2210417A02Rik	-	chr5:148741839-148743139	Gm1564WT	Gm1564KO	OK	0.559445	0.484184	-0.20844	-0.0985774	0.6886	0.843967	no
2210417K05Rik	0.775542	-1.11135	0.567776	-1.95737	0.0503037	NA	0.54645	0.67442	0.197719	0.468445	0.422074	0.672971	NA	2.10431	2210417K05Rik	-	chr10:62268854-62379908	Gm1564WT	Gm1564KO	OK	0.484562	1.28084	1.40234	0.327181	0.598	0.787531	no
2210420H20Rik	0.533604	-0.164434	0.518318	-0.317246	0.751057	NA	1.34414	0.993279	-0.547203	0.49707	-1.10086	0.270959	NA	0.504845	2210420H20Rik	-	chr18:82754504-82759039	Gm1564WT	Gm1564KO	NOTEST	0	0	0	0	1	1	no
2300002M23Rik	0	NA	NA	NA	NA	NA	0.18574	0	NA	NA	NA	NA	NA	0	2300002M23Rik	-	chr17:35567484-35568945	Gm1564WT	Gm1564KO	NOTEST	0	0.0126043	inf	0	1	1	no
2300003K06Rik	0.0680933	0.289117	0.373428	0.774223	0.438799	NA	0	0.0741712	0.179024	0.303468	0.589929	0.555238	NA	0.329485	2300003K06Rik	-	chr11:99837147-99838066	Gm1564WT	Gm1564KO	NOTEST	0	0	0	0	1	1	no
2300005B03Rik	0.110225	0.153385	0.387796	0.395529	0.692452	NA	0	0	NA	NA	NA	NA	NA	0	2300005B03Rik	-	chr15:74742838-74746687	Gm1564WT	Gm1564KO	NOTEST	0	0	0	0	1	1	no
2300009A05Rik	7.0487	0.0712267	0.555751	0.128163	0.89802	0.941314	9.36498	7.91261	-0.272328	0.608003	-0.447905	0.654222	NA	12.5485	2300009A05Rik	-	chr9:63394446-63399244	Gm1564WT	Gm1564KO	OK	23.1254	9.91438	-1.22189	-1.92704	0.00315	0.0286007	yes
2310001H17Rik	0.233491	-0.388099	0.445625	-0.87091	0.383803	NA	0.459826	0	NA	NA	NA	NA	NA	0	2310001H17Rik	-	chr6:129232622-129238482	Gm1564WT	Gm1564KO	NOTEST	0	0	0	0	1	1	no
2310001K24Rik	0	NA	NA	NA	NA	NA	0.27707	0.0900364	-0.114027	0.30325	-0.376018	0.706904	NA	1.92027	2310001K24Rik	-	chr2:163468702-163473003	Gm1564WT	Gm1564KO	OK	1.78024	0	#NAME?	#NAME?	0.16645	0.402191	no
2310002D06Rik	0	NA	NA	NA	NA	NA	0	8.94573	-0.0453239	0.616927	-0.0734672	0.941434	NA	18.1716	2310002D06Rik	-	chr12:80507205-80517954	Gm1564WT	Gm1564KO	NOTEST	0	0	0	0	1	1	no
2310002F09Rik	0.440498	-0.799402	0.523891	-1.5259	0.127036	NA	0.0422727	1.51666	-0.721044	0.534416	-1.34922	0.177267	NA	0.223764	2310002F09Rik	-	chr7:43745465-43755936	Gm1564WT	Gm1564KO	NOTEST	0	0	0	0	1	1	no
2310002J15Rik	0.576215	-0.0461703	0.558823	-0.0826207	0.934153	NA	0.1232	0.0741712	0.179024	0.303468	0.589929	0.555238	NA	1.18259	2310002J15Rik	-	chr2:25238818-25239897	Gm1564WT	Gm1564KO	NOTEST	0	0	0	0	1	1	no
2310002L09Rik	0.20492	-0.299421	0.413841	-0.723517	0.469362	NA	0.0575307	0.0741712	0.179024	0.303468	0.589929	0.555238	NA	0	2310002L09Rik	-	chr4:73939370-73950846	Gm1564WT	Gm1564KO	NOTEST	0	0	0	0	1	1	no
2310003H01Rik	65.1467	-0.807287	0.326286	-2.47417	0.0133546	0.0467324	4.98687	31.6116	-0.352478	0.518233	-0.680153	0.496407	0.999445	9.30609	2310003H01Rik	-	chr11:120369561-120378746	Gm1564WT	Gm1564KO	OK	26.262	35.2617	0.425125	1.64499	0.01225	0.0765265	no
2310005A03Rik	0.259047	-0.332883	0.435223	-0.764855	0.444358	NA	0.773398	0.554173	-0.282326	0.399928	-0.705942	0.480224	NA	0.210528	2310005A03Rik	-	chr2:155097790-155100079	Gm1564WT	Gm1564KO	NOTEST	0	0.00510413	inf	0	1	1	no
2310005E17Rik	0	NA	NA	NA	NA	NA	0	0.586995	-0.0781878	0.441028	-0.177285	0.859284	NA	0.500125	2310005E17Rik	-	chr13:98424109-98435065	Gm1564WT	Gm1564KO	NOTEST	0	0	0	0	1	1	no
2310005G13Rik	1.75726	-0.0124238	0.590337	-0.0210453	0.983209	0.99024	0.308438	1.18111	-0.467653	0.524858	-0.891009	0.372924	NA	0.278031	2310005G13Rik	-	chr16:57036966-57071346	Gm1564WT	Gm1564KO	NOTEST	0.112493	0.0274851	-2.03311	0	1	1	no
2310007B03Rik	0.39191	0.234295	0.52097	0.449729	0.652906	NA	0.114529	0	NA	NA	NA	NA	NA	0	2310007B03Rik	-	chr1:93151354-93160948	Gm1564WT	Gm1564KO	NOTEST	0.125933	0.031173	-2.01428	0	1	1	no
2310007L24Rik	0.0785253	-0.155615	0.368516	-0.422274	0.672825	NA	0	0.818971	-0.385886	0.445705	-0.865787	0.386607	NA	0	2310007L24Rik	-	chr11:106374825-106377114	Gm1564WT	Gm1564KO	NOTEST	0	0	0	0	1	1	no
2310008H04Rik	69.3708	-0.483118	0.292121	-1.65383	0.0981624	0.213692	9.45746	21.3798	-0.0364224	0.539092	-0.0675624	0.946134	0.999445	7.32438	2310008H04Rik	-	chr16:15887285-16146833	Gm1564WT	Gm1564KO	OK	17.7648	15.5193	-0.194958	-0.710543	0.2367	0.487748	no
2310008N11Rik	0.133009	-0.191567	0.372218	-0.514664	0.606788	NA	0.80386	0	NA	NA	NA	NA	NA	0	2310008N11Rik	-	chr8:26814596-26824423	Gm1564WT	Gm1564KO	OK	0.312344	0	#NAME?	#NAME?	0.0593	0.219563	no
2310009A05Rik	5.54966	0.291199	0.567846	0.512813	0.608082	0.738917	14.0541	3.51157	0.496923	0.612128	0.811796	0.416908	NA	5.96896	2310009A05Rik	-	chr9:73039717-73042775	Gm1564WT	Gm1564KO	OK	26.0665	23.0289	-0.17875	-0.304173	0.57785	0.772825	no
2310009B15Rik	4.48757	-0.952012	0.619539	-1.53665	0.12438	0.253653	10.625	2.89055	-0.133837	0.602726	-0.222052	0.824273	NA	5.4177	2310009B15Rik	-	chr1:138851978-138856854	Gm1564WT	Gm1564KO	OK	14.465	9.7844	-0.564006	-0.669017	0.2845	0.535184	no
2310010J17Rik	7.29879	1.01667	0.574391	1.76999	0.076728	0.178653	17.8881	3.77383	0.0656723	0.613803	0.106992	0.914795	NA	7.46672	2310010J17Rik	-	chr7:90124835-90129936	Gm1564WT	Gm1564KO	OK	21.6698	11.5328	-0.909939	-1.11385	0.06	0.220933	no
2310011J03Rik	15.3091	0.386683	0.467571	0.827003	0.408235	0.571588	4.86854	5.47035	-0.223318	0.618171	-0.361256	0.717908	NA	2.21291	2310011J03Rik	-	chr10:79697304-80369637	Gm1564WT	Gm1564KO	OK	39.0448	28.4816	-0.455099	-0.161558	0.85615	0.935158	no
2310014F07Rik	0.230859	-0.421254	0.450519	-0.935042	0.349767	NA	0.150476	0.0842715	-0.119759	0.30412	-0.39379	0.693736	NA	0	2310014F07Rik	-	chr9:50488798-50505639	Gm1564WT	Gm1564KO	NOTEST	0.0519232	0	#NAME?	0	1	1	no
2310014L17Rik	764.068	-1.10604	0.475729	-2.32494	0.0200753	0.0639476	211.04	1531.1	-0.493939	0.428759	-1.15202	0.249313	0.999445	1018.93	2310014L17Rik	-	chr7:12927415-12931072	Gm1564WT	Gm1564KO	OK	0.23875	0.102671	-1.21748	-0.712321	0.1692	0.406096	no
2310015A10Rik	21.3723	0.56964	0.437916	1.3008	0.193328	0.345731	2.42094	3.92779	0.496798	0.614416	0.808569	0.418763	NA	0.574015	2310015A10Rik	-	chr12:80120545-80132844	Gm1564WT	Gm1564KO	OK	1.65512	2.21765	0.422094	0.992573	0.1009	0.302523	no
2310015B20Rik	0.729747	-0.655165	0.559413	-1.17117	0.241532	NA	0.590805	0.0741712	0.179024	0.303468	0.589929	0.555238	NA	0	2310015B20Rik	-	chr10:70204666-70219711	Gm1564WT	Gm1564KO	OK	1.15654	0.95501	-0.276231	-0.161044	0.6401	0.816096	no
2310015D24Rik	0.198922	-0.325188	0.421359	-0.771761	0.440256	NA	0.0366225	0.661166	-0.000829348	0.457559	-0.00181255	0.998554	NA	0	2310015D24Rik	-	chr16:13514130-13520419	Gm1564WT	Gm1564KO	NOTEST	0	0	0	0	1	1	no
2310016D03Rik	0.306452	-0.362588	0.451941	-0.802291	0.422385	NA	0.200884	0.0900364	-0.114027	0.30325	-0.376018	0.706904	NA	0.188595	2310016D03Rik	-	chr12:30410558-30467358	Gm1564WT	Gm1564KO	NOTEST	0	0.00348183	inf	0	1	1	no
2310020H05Rik	0	NA	NA	NA	NA	NA	0	0	NA	NA	NA	NA	NA	0	2310020H05Rik	-	chr13:99076527-99087921	Gm1564WT	Gm1564KO	NOTEST	0	0	0	0	1	1	no
2310022A10Rik	62.8988	1.16597	0.346621	3.36381	0.000768748	0.00452923	7.52183	21.7543	0.00394479	0.540657	0.0072963	0.994178	0.999445	7.66993	2310022A10Rik	-	chr7:27553289-27582098	Gm1564WT	Gm1564KO	OK	25.2255	20.709	-0.284627	-1.00864	0.08855	0.280111	no
2310022B05Rik	92.0743	0.324103	0.271839	1.19226	0.23316	0.392808	11.7836	26.3242	0.564431	0.528238	1.06852	0.285288	0.999445	10.4376	2310022B05Rik	-	chr8:124635755-124663369	Gm1564WT	Gm1564KO	OK	57.161	47.9867	-0.252397	-1.07415	0.0674	0.237341	no
2310030A07Rik	0.328548	-0.191754	0.492214	-0.389574	0.696852	NA	0.475605	0.439469	0.286047	0.398498	0.717812	0.472873	NA	0.520985	2310030A07Rik	-	chr1:150319416-150346771	Gm1564WT	Gm1564KO	NOTEST	0	0	0	0	1	1	no
2310030G06Rik	1.57675	-0.395676	0.592189	-0.668159	0.504032	0.656178	0.86726	0.911982	-0.208701	0.502969	-0.414938	0.678187	NA	1.34003	2310030G06Rik	-	chr9:50739690-50746521	Gm1564WT	Gm1564KO	OK	2.43464	2.17947	-0.159732	-0.216048	0.736	0.870435	no
2310033P09Rik	127.029	0.082707	0.305119	0.271065	0.786341	0.87024	31.1701	50.8693	0.0871053	0.500142	0.174161	0.861739	0.999445	28.7914	2310033P09Rik	-	chr11:59208360-59210734	Gm1564WT	Gm1564KO	OK	85.6499	108.615	0.342702	1.33859	0.02715	0.131804	no
2310034C09Rik	0	NA	NA	NA	NA	NA	0.134076	0.0900364	-0.114027	0.30325	-0.376018	0.706904	NA	0.32034	2310034C09Rik	-	chr16:88758846-88759789	Gm1564WT	Gm1564KO	NOTEST	0	0	0	0	1	1	no
2310034G01Rik	0.425519	-0.491397	0.478878	-1.02614	0.304824	NA	0.33516	0.644209	-0.363707	0.437829	-0.830706	0.40614	NA	2.44549	2310034G01Rik	-	chr19:46348200-46348988	Gm1564WT	Gm1564KO	OK	4.92901	2.41648	-1.02839	-1.05794	0.0758	0.25469	no
2310034O05Rik	0.0665044	-0.130336	0.368119	-0.354058	0.723295	NA	0.217128	0.579231	-0.149766	0.432324	-0.346421	0.729026	NA	0.708265	2310034O05Rik	-	chr5:100210691-100218049	Gm1564WT	Gm1564KO	NOTEST	0.364414	0.10498	-1.79546	0	1	1	no
2310035C23Rik	416.364	0.919441	0.199593	4.60659	4.09336e-06	4.85478e-05	17.155	59.3804	1.11742	0.517877	2.15769	0.0309521	0.530045	9.53622	2310035C23Rik	-	chr1:105663860-105755131	Gm1564WT	Gm1564KO	OK	10.8696	9.88929	-0.136362	-0.585267	0.35835	0.608808	no
2310036O22Rik	63.8423	-0.104	0.315777	-0.329344	0.741895	0.839101	54.9109	28.0451	0.142967	0.541054	0.264238	0.791597	0.999445	36.05	2310036O22Rik	-	chr8:85026832-85030286	Gm1564WT	Gm1564KO	OK	220.174	315.872	0.520697	2.4389	0.0002	0.00342962	yes
2310039H08Rik	4.40229	-0.501965	0.600793	-0.835505	0.403434	0.567467	4.66361	3.94869	-1.02973	0.616436	-1.67046	0.0948277	NA	5.14323	2310039H08Rik	-	chr17:46772634-46773407	Gm1564WT	Gm1564KO	OK	20.8289	17.8318	-0.224129	-0.402726	0.51015	0.728603	no
2310039L15Rik	26.99	-0.505205	0.387272	-1.30452	0.192055	0.344249	45.8229	2.61368	-0.539038	0.594681	-0.906432	0.364707	NA	16.7934	2310039L15Rik	-	chr10:95336275-95363216	Gm1564WT	Gm1564KO	OK	1.26304	0.658987	-0.938575	-0.570068	0.3324	0.583719	no
2310040G24Rik	0.252819	-0.362541	0.436827	-0.829943	0.406571	NA	1.05376	0.348616	-0.204495	0.352692	-0.579811	0.562042	NA	0	2310040G24Rik	-	chr6:86483375-86488227	Gm1564WT	Gm1564KO	OK	1.79165	1.3282	-0.431811	-0.25763	0.6629	0.828961	no
2310042D19Rik	0.383954	-0.656144	0.507561	-1.29274	0.196101	NA	0.635748	1.39312	0.0247023	0.540177	0.04573	0.963525	NA	0.782035	2310042D19Rik	-	chr4:156215926-156221307	Gm1564WT	Gm1564KO	OK	0.343632	0.450583	0.390927	0.329951	0.5846	0.777396	no
2310042E22Rik	0.0665044	-0.130336	0.368119	-0.354058	0.723295	NA	0.270917	0.359533	0.180256	0.35	0.515017	0.606541	NA	0	2310042E22Rik	-	chr16:21152658-21153944	Gm1564WT	Gm1564KO	NOTEST	0	0	0	0	1	1	no
2310043L19Rik	0	NA	NA	NA	NA	NA	0	0.0900364	-0.114027	0.30325	-0.376018	0.706904	NA	0.446999	2310043L19Rik	-	chr1:177641541-177642943	Gm1564WT	Gm1564KO	NOTEST	0	0.152321	inf	0	1	1	no
2310043O21Rik	0.209589	-0.26624	0.411488	-0.647018	0.51762	NA	0	0	NA	NA	NA	NA	NA	0	2310043O21Rik	-	chr15:38549343-38594934	Gm1564WT	Gm1564KO	NOTEST	0	0	0	0	1	1	no
2310044G17Rik	196.636	1.43875	0.255097	5.64004	1.70012e-08	3.83111e-07	13.0987	66.0634	-0.0324541	0.495464	-0.0655025	0.947774	0.999445	17.0374	2310044G17Rik	-	chr12:86947042-86965365	Gm1564WT	Gm1564KO	OK	6.45753	8.16018	0.33762	1.10518	0.0572	0.214782	no
2310045N01Rik	15.9602	-0.304954	0.50423	-0.604791	0.545318	0.688423	24.2572	20.6151	-0.291095	0.54884	-0.530382	0.595847	0.999445	28.6679	2310045N01Rik	-	chr8:70139712-70147260	Gm1564WT	Gm1564KO	OK	36.4426	31.6537	-0.20325	-0.448106	0.46825	0.698564	no
2310047M10Rik	21.1129	0.823887	0.429522	1.91815	0.0550923	0.139423	4.73159	9.82831	-0.0253185	0.597951	-0.0423421	0.966226	NA	5.48625	2310047M10Rik	-	chr11:69059774-69061576	Gm1564WT	Gm1564KO	OK	28.8722	21.806	-0.404955	-1.21916	0.05705	0.214481	no
2310050B05Rik	0.494984	-1.01763	0.547416	-1.85897	0.063032	NA	1.41643	2.15322	-0.526231	0.575585	-0.914255	0.360583	NA	0	2310050B05Rik	-	chr10:81194690-81230779	Gm1564WT	Gm1564KO	NOTEST	0	0	0	0	1	1	no
2310050C09Rik	0	NA	NA	NA	NA	NA	0	0	NA	NA	NA	NA	NA	0	2310050C09Rik	-	chr3:92868358-92870205	Gm1564WT	Gm1564KO	NOTEST	0.013227	0	#NAME?	0	1	1	no
2310057J18Rik	0	NA	NA	NA	NA	NA	0	0	NA	NA	NA	NA	NA	0	2310057J18Rik	-	chr10:28972287-28986306	Gm1564WT	Gm1564KO	NOTEST	0	0	0	0	1	1	no
2310057M21Rik	34.569	0.0745521	0.372367	0.200212	0.841315	0.905617	8.02401	10.7857	-0.0555319	0.590706	-0.0940094	0.925102	NA	5.19041	2310057M21Rik	-	chr7:131342717-131362698	Gm1564WT	Gm1564KO	OK	3.21284	3.14549	-0.0305645	-0.0646443	0.9118	0.960831	no
2310057N15Rik	0.0409493	-0.15729	0.369231	-0.425994	0.670112	NA	0	0.0842715	-0.119759	0.30412	-0.39379	0.693736	NA	0.584565	2310057N15Rik	-	chr16:88773180-88774206	Gm1564WT	Gm1564KO	NOTEST	0	0	0	0	1	1	no
2310061I04Rik	43.6791	-0.11693	0.405168	-0.288596	0.772891	0.86061	18.4168	16.6876	-0.277355	0.563309	-0.492368	0.622459	0.999445	13.6882	2310061I04Rik	-	chr17:35892676-35897378	Gm1564WT	Gm1564KO	OK	167.669	65.2411	-1.36176	-5.22364	5e-05	0.00106494	yes
2310061J03Rik	4.23881	0.245342	0.576058	0.425898	0.670182	0.787974	1.58997	3.82825	0.0566214	0.614578	0.0921304	0.926594	NA	3.02497	2310061J03Rik	-	chr16:55973267-56008912	Gm1564WT	Gm1564KO	OK	9.50597	9.11715	-0.0602507	-0.059314	0.91665	0.963712	no
2310061N02Rik	0	NA	NA	NA	NA	NA	0.329095	0	NA	NA	NA	NA	NA	0	2310061N02Rik	-	chr16:88707170-88707962	Gm1564WT	Gm1564KO	NOTEST	0	0	0	0	1	1	no
2310065F04Rik	0	NA	NA	NA	NA	NA	0.123479	0.668292	-0.337404	0.424319	-0.795164	0.426518	NA	0.41877	2310065F04Rik	-	chr11:67112460-67120080	Gm1564WT	Gm1564KO	NOTEST	0	0	0	0	1	1	no
2310067B10Rik	124.829	-1.04627	0.254013	-4.11895	3.80603e-05	0.00034663	6.14349	73.7516	-0.650109	0.47862	-1.3583	0.174369	0.999445	9.4149	2310067B10Rik	-	chr11:115765432-115799033	Gm1564WT	Gm1564KO	OK	31.9846	38.4247	0.264656	1.17694	0.06375	0.229259	no
2310068J16Rik	2.44989	-0.391683	0.580519	-0.674713	0.499858	0.65255	1.47748	0.995641	0.0606255	0.511824	0.11845	0.905711	NA	0.265651	2310068J16Rik	-	chr15:99970073-100016358	Gm1564WT	Gm1564KO	OK	2.39725	1.60762	-0.576447	-0.268966	0.6504	0.821461	no
2310069B03Rik	0.464324	0.0838599	0.51272	0.163559	0.870078	NA	0	0.60286	-0.207205	0.44057	-0.47031	0.638133	NA	0	2310069B03Rik	-	chr6:82877865-82881853	Gm1564WT	Gm1564KO	NOTEST	0.00230231	0	#NAME?	0	1	1	no
2310069G16Rik	0	NA	NA	NA	NA	NA	0.216196	0	NA	NA	NA	NA	NA	0.353459	2310069G16Rik	-	chr15:44671855-44805829	Gm1564WT	Gm1564KO	NOTEST	0	0.180815	inf	0	1	1	no
2310079G19Rik	0	NA	NA	NA	NA	NA	0	0.58402	-0.253147	0.381695	-0.663219	0.50719	NA	0	2310079G19Rik	-	chr16:88626787-88627666	Gm1564WT	Gm1564KO	NOTEST	0	0	0	0	1	1	no
2310081J21Rik	1.7836	0.784056	0.585649	1.33878	0.180642	0.330715	0.292687	0.148342	0.247025	0.315259	0.783562	0.433297	NA	0	2310081J21Rik	-	chr13:50679169-50680224	Gm1564WT	Gm1564KO	NOTEST	0	0	0	0	1	1	no
2410002F23Rik	150.357	0.0854412	0.245808	0.347593	0.728146	0.829118	31.421	23.2951	0.595099	0.548655	1.08465	0.278077	0.999445	13.8325	2410002F23Rik	-	chr7:44246721-44252319	Gm1564WT	Gm1564KO	OK	9.95763	7.64327	-0.381612	-0.846495	0.14735	0.376043	no
2410003L11Rik	0.895733	-0.767782	0.572798	-1.34041	0.180113	NA	0.658089	0	NA	NA	NA	NA	NA	0	2410003L11Rik	-	chr11:97598510-97622893	Gm1564WT	Gm1564KO	OK	0	1.37224	inf	#NAME?	5e-05	0.00106494	yes
2410004B18Rik	49.4909	1.67952	0.356069	4.71684	2.39531e-06	3.07264e-05	16.7766	17.3795	0.769261	0.554982	1.3861	0.165716	0.999445	10.242	2410004B18Rik	-	chr3:145938031-145944275	Gm1564WT	Gm1564KO	OK	16.723	14.9265	-0.163958	-0.367342	0.5217	0.736965	no
2410004I01Rik	0.623244	-0.530665	0.485258	-1.09357	0.274142	NA	1.09963	0.324987	-0.182596	0.338725	-0.539068	0.58984	NA	0	2410004I01Rik	-	chr11:102958299-102964154	Gm1564WT	Gm1564KO	OK	1.00646	0.431784	-1.22091	-0.738868	0.15045	0.380863	no
2410004N09Rik	3.91879	0.180055	0.598158	0.301016	0.763403	0.854461	13.6208	3.44988	-0.0535504	0.612911	-0.0873706	0.930377	NA	7.74663	2410004N09Rik	-	chr18:33794891-33795989	Gm1564WT	Gm1564KO	OK	215.947	213.122	-0.0189928	-0.0496606	0.93025	0.970194	no
2410004P03Rik	2.95581	-0.252515	0.583157	-0.433014	0.665005	0.783873	1.36842	3.13352	-0.306823	0.612158	-0.501216	0.616219	NA	1.2577	2410004P03Rik	-	chr12:17004957-17011727	Gm1564WT	Gm1564KO	NOTEST	0.114834	0.108578	-0.0808215	0	1	1	no
2410006H16Rik	10.4818	0.496758	0.538267	0.922884	0.356067	0.522378	16.9321	6.17546	0.0498377	0.615371	0.0809881	0.935451	NA	11.319	2410006H16Rik	-	chr11:62602876-62604806	Gm1564WT	Gm1564KO	OK	101.518	78.6703	-0.367842	-0.901826	0.12135	0.337061	no
2410007B07Rik	0.513133	0.0399053	0.524745	0.076047	0.939382	NA	0.852133	3.68436	-0.0224353	0.615836	-0.0364307	0.970939	NA	0.290749	2410007B07Rik	-	chr3:75647440-75655731	Gm1564WT	Gm1564KO	NOTEST	0	0.0072409	inf	0	1	1	no
2410012E07Rik	0.967289	-0.503148	0.587068	-0.857051	0.391417	NA	0.342267	0.800315	-0.0651575	0.488669	-0.133337	0.893927	NA	0.78618	2410012E07Rik	-	chr14:70852932-70873954	Gm1564WT	Gm1564KO	OK	0.637685	0.676871	0.0860376	0.0680501	0.46335	0.694754	no
2410012M07Rik	6.18783	-0.653242	0.535659	-1.21951	0.222651	0.381008	1.27183	0.180073	-0.148866	0.313885	-0.47427	0.635307	NA	0.159583	2410012M07Rik	-	chr9:98864766-98866580	Gm1564WT	Gm1564KO	OK	1.64406	2.97241	0.854369	1.0934	0.05215	0.203409	no
2410015M20Rik	21.411	0.153155	0.522458	0.293143	0.769413	0.858135	28.1313	12.5385	-0.203221	0.592672	-0.342889	0.731682	NA	26.1424	2410015M20Rik	-	chr17:56607451-56609771	Gm1564WT	Gm1564KO	OK	63.7554	48.6181	-0.391054	-1.25091	0.0491	0.195828	no
2410016O06Rik	27.7865	0.44119	0.385097	1.14566	0.251936	0.414314	4.09016	4.1616	-0.223972	0.612227	-0.365832	0.71449	NA	2.29198	2410016O06Rik	-	chr12:83950607-83952953	Gm1564WT	Gm1564KO	OK	23.0984	24.8464	0.105242	0.331065	0.56265	0.763168	no
2410017I17Rik	0.180968	-0.361806	0.432046	-0.837424	0.402354	NA	0.109073	0.0741712	0.179024	0.303468	0.589929	0.555238	NA	0.193334	2410017I17Rik	-	chr17:36145017-36162374	Gm1564WT	Gm1564KO	OK	0.122241	0.827057	2.75826	1.61199	0.1785	0.419002	no
2410018L13Rik	32.6095	-0.375953	0.366217	-1.02659	0.304615	0.470986	6.1829	3.0906	0.477891	0.608798	0.784975	0.432468	NA	2.81777	2410018L13Rik	-	chr12:22953996-23010243	Gm1564WT	Gm1564KO	OK	0.803656	0.23537	-1.77165	-1.06943	0.0492	0.196023	no
2410018M08Rik	56.3706	0.158265	0.348896	0.453617	0.650104	0.772195	14.7317	6.78226	-0.196314	0.610836	-0.321385	0.747918	NA	3.83339	2410018M08Rik	-	chr5:129895722-129903622	Gm1564WT	Gm1564KO	OK	3.63577	2.55374	-0.50965	-1.04525	0.1183	0.332427	no
2410021H03Rik	0.85079	-0.336346	0.57551	-0.584431	0.55893	NA	3.87253	5.74183	0.550617	0.614732	0.895702	0.370412	NA	0	2410021H03Rik	-	chr17:69156809-69289987	Gm1564WT	Gm1564KO	NOTEST	0.00608729	0.0801199	3.71829	0	1	1	no
2410057H14Rik	0.0993491	-0.132579	0.368098	-0.360172	0.718719	NA	0.355205	0	NA	NA	NA	NA	NA	0	2410057H14Rik	-	chr3:102720230-102772310	Gm1564WT	Gm1564KO	NOTEST	0	0	0	0	1	1	no
2410066E13Rik	9.06486	-0.016964	0.511932	-0.0331372	0.973565	0.98445	1.90355	3.61901	0.0344963	0.611721	0.0563923	0.955029	NA	2.42015	2410066E13Rik	-	chr6:54681771-54700406	Gm1564WT	Gm1564KO	OK	4.15693	6.20378	0.577629	1.33361	0.0409	0.174176	no
2410076I21Rik	7.1181	-0.693684	0.587275	-1.18119	0.237526	0.397448	6.68638	1.85635	0.220814	0.584234	0.377955	0.705464	NA	2.50035	2410076I21Rik	-	chr9:58582239-58741559	Gm1564WT	Gm1564KO	OK	17.5097	16.7244	-0.0661968	-0.0663295	0.9138	0.961504	no
2410088K16Rik	0.314101	-0.42833	0.451756	-0.948145	0.343055	NA	2.86248	0.467565	0.0136331	0.400151	0.0340698	0.972822	NA	2.53432	2410088K16Rik	-	chr1:88754889-88755733	Gm1564WT	Gm1564KO	NOTEST	0	0	0	0	1	1	no
2410089E03Rik	938.182	-0.981464	0.215352	-4.55748	5.17712e-06	5.96087e-05	19.3994	243.415	-0.311296	0.43187	-0.720809	0.471027	0.999445	17.8285	2410089E03Rik	-	chr15:8169105-8271158	Gm1564WT	Gm1564KO	OK	7.11272	5.73567	-0.310439	-1.25243	0.0369	0.162908	no
2410114N07Rik	2.30931	-0.259373	0.593738	-0.436847	0.662222	0.78177	2.9573	0.856491	0.134333	0.500066	0.26863	0.788214	NA	0	2410114N07Rik	-	chr4:34909788-34911481	Gm1564WT	Gm1564KO	NOTEST	0	0	0	0	1	1	no
2410124H12Rik	0	NA	NA	NA	NA	NA	0	0.34428	-0.0535586	0.349743	-0.153137	0.87829	NA	0	2410124H12Rik	-	chr16:92478741-92497365	Gm1564WT	Gm1564KO	NOTEST	0	0	0	0	1	1	no
2410127L17Rik	121.643	1.21085	0.260247	4.6527	3.27612e-06	4.01535e-05	28.5643	42.0642	0.531101	0.4913	1.08101	0.279691	0.999445	18.8188	2410127L17Rik	-	chr19:18670779-18704792	Gm1564WT	Gm1564KO	OK	0.0506669	0.476673	3.23389	1.39605	0.0017	0.0183193	yes
2410131K14Rik	39.1583	0.102247	0.380416	0.268777	0.788102	0.87147	3.15659	7.17683	0.641528	0.605948	1.05872	0.289728	NA	2.53961	2410131K14Rik	-	chr5:118245226-118263114	Gm1564WT	Gm1564KO	OK	8.99746	10.1374	0.172098	0.537103	0.39605	0.638615	no
2410133F24Rik	1.44199	-0.569721	0.602584	-0.945462	0.344423	0.510902	1.36566	0.264344	-0.166878	0.326041	-0.511831	0.60877	NA	0.342101	2410133F24Rik	-	chr9:57129981-57142210	Gm1564WT	Gm1564KO	OK	0.507793	0.1843	-1.46219	-0.236859	0.5637	0.763853	no
2410137F16Rik	0.602939	-0.599271	0.512231	-1.16992	0.242032	NA	0.177319	0.518588	-0.154802	0.419528	-0.368991	0.712134	NA	0.475195	2410137F16Rik	-	chr5:116438721-116591817	Gm1564WT	Gm1564KO	NOTEST	0	0.0300663	inf	0	1	1	no
2410137M14Rik	0.134019	-0.155418	0.368493	-0.421766	0.673196	NA	0	0	NA	NA	NA	NA	NA	0	2410137M14Rik	-	chr17:36977700-36981237	Gm1564WT	Gm1564KO	NOTEST	0	0.0499454	inf	0	1	1	no
2410141K09Rik	10.2537	0.231422	0.470498	0.491867	0.622814	0.750445	4.53327	1.44128	0.146326	0.553518	0.264356	0.791505	NA	4.21026	2410141K09Rik	-	chr13:66418113-66441118	Gm1564WT	Gm1564KO	OK	0	0.303585	inf	#NAME?	0.1091	0.317286	no
2500004C02Rik	52.2398	0.0470881	0.315485	0.149256	0.881351	0.930738	13.2503	29.7475	-0.485917	0.512303	-0.948496	0.342877	0.999445	8.14908	2500004C02Rik	-	chr2:153341156-153345810	Gm1564WT	Gm1564KO	OK	2.72987	3.43149	0.330002	0.97787	0.24405	0.494071	no
2510002D24Rik	25.0201	0.170854	0.415397	0.411304	0.68085	0.795584	6.35225	7.81088	0.112212	0.605856	0.185212	0.853063	NA	4.20617	2510002D24Rik	-	chr16:18836579-18840113	Gm1564WT	Gm1564KO	OK	14.4448	12.2487	-0.237926	-0.481622	0.4216	0.661257	no
2510003D18Rik	0.670477	-0.164473	0.565563	-0.290812	0.771195	NA	0.243122	0	NA	NA	NA	NA	NA	0	2510003D18Rik	-	chr3:153844246-153853615	Gm1564WT	Gm1564KO	OK	3.83961	2.76718	-0.47254	-0.383098	0.4794	0.706168	no
2510003E04Rik	99.3987	0.938286	0.272076	3.44861	0.000563473	0.00349105	19.8267	33.5669	0.248711	0.520963	0.477407	0.633072	0.999445	14.9041	2510003E04Rik	-	chr10:62558469-62578457	Gm1564WT	Gm1564KO	OK	38.2302	35.1572	-0.120895	-0.527977	0.399	0.640956	no
2510009E07Rik	21.555	-0.929962	0.429105	-2.16721	0.0302187	0.088109	2.53929	3.74385	0.0562412	0.612528	0.0918181	0.926843	NA	0.776214	2510009E07Rik	-	chr16:21649044-21694665	Gm1564WT	Gm1564KO	OK	8.80089	9.94467	0.176274	0.723314	0.2431	0.493214	no
2510039O18Rik	104.111	0.233721	0.267629	0.873301	0.382499	0.547558	15.929	26.4614	0.266246	0.523251	0.508831	0.61087	0.999445	9.66285	2510039O18Rik	-	chr4:147940894-147947314	Gm1564WT	Gm1564KO	OK	72.6608	60.3396	-0.26807	-1.08155	0.06165	0.224432	no
2510049J12Rik	4.36375	-0.166416	0.579881	-0.286982	0.774126	0.861511	1.14446	7.31763	0.425529	0.609288	0.698404	0.484924	NA	1.45002	2510049J12Rik	-	chr6:115583546-115592576	Gm1564WT	Gm1564KO	OK	0.230437	0.0337664	-2.77071	-1.19706	0.23955	0.490135	no
2600006L11Rik	0.400469	-0.509586	0.483891	-1.0531	0.292295	NA	0.829457	0.242714	-0.0213384	0.327269	-0.0652014	0.948014	NA	0	2600006L11Rik	-	chr9:64080760-64088045	Gm1564WT	Gm1564KO	OK	0	0.550252	inf	#NAME?	0.0539	0.206675	no
2610001J05Rik	11.5352	0.916349	0.530793	1.72638	0.0842795	0.190462	4.44223	6.97947	0.316002	0.612964	0.515531	0.606182	NA	4.13855	2610001J05Rik	-	chr6:13869073-13871483	Gm1564WT	Gm1564KO	OK	9.51202	13.6686	0.523037	1.90195	0.0036	0.0316418	yes
2610002J02Rik	10.9108	-0.358064	0.517227	-0.692277	0.488764	0.643086	5.45392	1.99038	-0.379366	0.578161	-0.656161	0.511721	NA	2.98884	2610002J02Rik	-	chr4:155249965-155256687	Gm1564WT	Gm1564KO	OK	70.3971	52.9592	-0.410634	-1.37248	0.02355	0.119409	no
2610002M06Rik	46.4349	-0.389501	0.331915	-1.1735	0.240597	0.401237	4.13864	10.9401	-0.916098	0.594091	-1.54202	0.12307	NA	1.74866	2610002M06Rik	-	chrX:107782751-107872911	Gm1564WT	Gm1564KO	OK	2.78534	3.43416	0.302103	1.09691	0.10405	0.309079	no
2610005L07Rik	367.313	1.44204	0.205142	7.02944	2.07359e-12	9.37215e-11	22.2696	45.8333	0.173158	0.492455	0.351621	0.725122	0.999445	7.68243	2610005L07Rik	-	chr8:20385781-20424814	Gm1564WT	Gm1564KO	NOTEST	0	0	0	0	1	1	no
2610008E11Rik	131.072	-0.608705	0.287283	-2.11884	0.0341043	0.0966338	7.68753	20.6742	-0.205741	0.547171	-0.376008	0.706911	0.999445	3.91294	2610008E11Rik	-	chr10:79064373-79097600	Gm1564WT	Gm1564KO	OK	11.6072	10.9877	-0.0791387	-0.359625	0.5929	0.78383	no
2610015P09Rik	342.428	-0.197714	0.257585	-0.767568	0.442744	0.601744	23.5485	302.935	-0.417114	0.480144	-0.868726	0.384997	0.999445	22.8314	2610015P09Rik	-	chr16:43889901-43964314	Gm1564WT	Gm1564KO	OK	3.57466	2.22376	-0.684803	-1.41868	0.0145	0.0863774	no
2610016A17Rik	0.233369	-0.33312	0.423283	-0.786991	0.431287	NA	0	0.164208	0.0429001	0.317683	0.135041	0.89258	NA	0	2610016A17Rik	-	chr19:25671133-25672239	Gm1564WT	Gm1564KO	NOTEST	0	0	0	0	1	1	no
2610017I09Rik	0.0785253	-0.155615	0.368516	-0.422274	0.672825	NA	0	0.58402	-0.253147	0.381695	-0.663219	0.50719	NA	0	2610017I09Rik	-	chr1:42648199-42694825	Gm1564WT	Gm1564KO	NOTEST	0	0	0	0	1	1	no
2610018G03Rik	13.29	-0.813346	0.490363	-1.65866	0.0971841	0.212236	3.39875	3.48155	-0.332151	0.611875	-0.542841	0.587239	NA	1.90766	2610018G03Rik	-	chrX:50841435-50891850	Gm1564WT	Gm1564KO	OK	10.3431	8.00032	-0.370542	-1.27595	0.06935	0.241502	no
2610019E17Rik	2.7301	-1.05576	0.618411	-1.70721	0.0877827	0.196396	9.08886	1.05758	0.234615	0.517033	0.453772	0.649993	NA	1.27587	2610019E17Rik	-	chr17:24528250-24528744	Gm1564WT	Gm1564KO	OK	15.7368	11.5702	-0.443729	-0.452032	0.4954	0.717722	no
2610020C07Rik	15.0418	-0.422291	0.483114	-0.874102	0.382062	0.54738	5.27602	5.00118	0.172045	0.615575	0.279487	0.779871	NA	0.799885	2610020C07Rik	-	chr16:11203382-11254325	Gm1564WT	Gm1564KO	OK	1.43358	1.06746	-0.425435	-0.228144	0.8066	0.910685	no
2610020H08Rik	203.943	-0.582023	0.234501	-2.48197	0.0130659	0.045925	76.8435	79.1442	-0.0278641	0.474218	-0.0587579	0.953145	0.999445	57.3598	2610020H08Rik	-	chr7:119794129-119848941	Gm1564WT	Gm1564KO	OK	7.55889	9.25968	0.292789	0.798834	0.19515	0.44031	no
2610027K06Rik	1.10598	-0.218348	0.583302	-0.374332	0.708157	NA	1.25164	0.730596	0.306012	0.43955	0.696194	0.486307	NA	0.693475	2610027K06Rik	-	chr11:85353163-85832388	Gm1564WT	Gm1564KO	OK	0.747402	0.732856	-0.0283538	-0.0139339	0.9792	0.991177	no
2610028E06Rik	0.3706	-0.697623	0.506267	-1.37798	0.168211	NA	0.292238	1.20181	-0.268724	0.526189	-0.510699	0.609562	NA	0	2610028E06Rik	-	chr4:125887850-125922310	Gm1564WT	Gm1564KO	OK	3.23902	3.5755	0.142588	0.376898	0.5441	0.75111	no
2610028H24Rik	13.9054	-0.0184014	0.482422	-0.0381437	0.969573	0.982087	0.781719	3.73597	-0.0703939	0.614026	-0.114643	0.908728	NA	0.164414	2610028H24Rik	-	chr10:76449080-76515857	Gm1564WT	Gm1564KO	NOTEST	0	0.0117244	inf	0	1	1	no
2610034B18Rik	5.38049	-0.0921333	0.588403	-0.156582	0.875574	0.927307	2.0182	2.01631	-0.430586	0.586968	-0.733577	0.463206	NA	0.871804	2610034B18Rik	-	chr7:79925358-79935264	Gm1564WT	Gm1564KO	OK	9.59914	9.9669	0.0542401	0.152965	0.7896	0.902007	no
2610034M16Rik	1.04921	-0.469493	0.571667	-0.82127	0.411492	NA	0.164443	1.94991	-0.455599	0.586248	-0.777144	0.437074	NA	0.380497	2610034M16Rik	-	chr17:58878807-58991375	Gm1564WT	Gm1564KO	NOTEST	0	0	0	0	1	1	no
2610035D17Rik	14.7559	-0.200799	0.46268	-0.433991	0.664295	0.783388	2.12543	1.82478	0.136183	0.579578	0.23497	0.814232	NA	1.76179	2610035D17Rik	-	chr11:113043905-113201838	Gm1564WT	Gm1564KO	OK	6.0673	7.34219	0.275155	0.642807	0.31125	0.562948	no
2610035F20Rik	0.0993491	-0.132579	0.368098	-0.360172	0.718719	NA	0	0	NA	NA	NA	NA	NA	0	2610035F20Rik	-	chr14:122470376-122475199	Gm1564WT	Gm1564KO	NOTEST	0	0.0138943	inf	0	1	1	no
2610037D02Rik	3.5364	-1.25161	0.634639	-1.97216	0.0485915	0.126503	0.985421	8.14641	0.226873	0.605111	0.374927	0.707715	NA	0.643446	2610037D02Rik	-	chr15:96182799-96203470	Gm1564WT	Gm1564KO	NOTEST	0	0.010298	inf	0	1	1	no
2610044O15Rik8	22.8579	-0.253112	0.420553	-0.601855	0.547271	0.689894	4.90017	7.57536	0.286904	0.609291	0.470882	0.637725	NA	2.03871	2610044O15Rik8	-	chr8:129216614-129234003	Gm1564WT	Gm1564KO	OK	3.95999	2.94514	-0.427162	-0.79046	0.24605	0.496228	no
2610100L16Rik	0.511988	1.36482	0.536646	2.54325	0.0109828	NA	0	1.69755	-0.187424	0.548319	-0.341816	0.73249	NA	0	2610100L16Rik	-	chr3:17789920-17800071	Gm1564WT	Gm1564KO	NOTEST	0.127473	0.0314576	-2.01871	0	1	1	no
2610203C20Rik	31.1811	-1.43397	0.406309	-3.52925	0.000416737	0.00268608	7.32672	2.90188	-0.209946	0.603971	-0.347609	0.728134	NA	2.16172	2610203C20Rik	-	chr9:41581338-41592487	Gm1564WT	Gm1564KO	OK	6.06724	6.12899	0.0146083	0.042204	0.94565	0.976964	no
2610203C22Rik	0.459106	-0.582334	0.492919	-1.1814	0.237444	NA	0.393725	0.528076	0.073867	0.402137	0.183686	0.85426	NA	0	2610203C22Rik	-	chr1:9548045-9631092	Gm1564WT	Gm1564KO	OK	0.495235	0.295655	-0.744197	-0.346698	0.70765	0.855278	no
2610204G22Rik	2.65149	-0.0966245	0.608299	-0.158844	0.873792	0.925979	1.93794	2.73845	-0.285917	0.601481	-0.475355	0.634534	NA	0.92227	2610204G22Rik	-	chr4:155761191-155763560	Gm1564WT	Gm1564KO	OK	1.72105	0.631163	-1.4472	-1.00607	0.62975	0.809611	no
2610206C17Rik	4.25037	0.101875	0.568483	0.179205	0.857777	0.916457	1.12129	0.594484	0.0606088	0.430467	0.140798	0.88803	NA	1.77708	2610206C17Rik	-	chr7:84689639-84776549	Gm1564WT	Gm1564KO	OK	0.318509	0.225873	-0.495822	-0.308267	0.62065	0.80233	no
2610301B20Rik	84.9331	1.59373	0.342704	4.65047	3.31186e-06	4.04657e-05	17.1449	36.5104	0.0342414	0.51249	0.0668138	0.94673	0.999445	20.0592	2610301B20Rik	-	chr4:10874497-10899423	Gm1564WT	Gm1564KO	OK	12.316	12.987	0.0765395	0.275011	0.65065	0.821461	no
2610301G19Rik	221.037	0.152338	0.223465	0.681708	0.495423	0.648747	31.1053	96.0812	-0.43669	0.454486	-0.960844	0.336631	0.999445	31.0438	2610301G19Rik	-	chr14:70100144-70153791	Gm1564WT	Gm1564KO	OK	43.4679	30.6877	-0.50229	-1.78726	0.00215	0.0218678	yes
2610305D13Rik	25.182	1.27354	0.434464	2.93128	0.00337567	0.0153364	2.99375	10.35	0.642842	0.589204	1.09103	0.275258	NA	1.54872	2610305D13Rik	-	chr4:147611935-147642508	Gm1564WT	Gm1564KO	OK	0.776062	0.867649	0.160939	0.331085	0.7285	0.865971	no
2610306M01Rik	5.74865	0.560405	0.547477	1.02361	0.306018	0.472183	3.89804	5.97353	-0.414463	0.615052	-0.673866	0.500396	NA	6.34517	2610306M01Rik	-	chr6:86848406-86849440	Gm1564WT	Gm1564KO	OK	15.7918	8.9426	-0.820409	-1.42934	0.01135	0.0724021	no
2610307P16Rik	9.66893	-0.258117	0.50979	-0.50632	0.612632	0.741761	1.57081	3.62008	0.207189	0.612969	0.338008	0.735357	NA	0.82935	2610307P16Rik	-	chr13:28460033-28885422	Gm1564WT	Gm1564KO	OK	0.601371	0.528648	-0.185949	-0.172979	0.7667	0.88897	no
2610316D01Rik	0.18481	-0.231618	0.399686	-0.579499	0.562253	NA	0.137983	0.238379	0.121402	0.327845	0.370302	0.711157	NA	0	2610316D01Rik	-	chr3:45280438-45378260	Gm1564WT	Gm1564KO	OK	0	0.33421	inf	#NAME?	5e-05	0.00106494	yes
2610318N02Rik	4.87985	-0.470501	0.576812	-0.815692	0.414676	0.577021	1.28286	12.608	-0.295458	0.581597	-0.508011	0.611446	NA	8.60313	2610318N02Rik	-	chr16:17113397-17125106	Gm1564WT	Gm1564KO	OK	1.80532	1.16157	-0.636181	-0.538994	0.28235	0.532861	no
2610507B11Rik	2158.66	-0.765488	0.170172	-4.49831	6.84942e-06	7.63553e-05	64.9841	681.498	-0.499224	0.439863	-1.13495	0.256395	0.999445	63.6307	2610507B11Rik	-	chr11:78261753-78290625	Gm1564WT	Gm1564KO	OK	56.5504	50.9787	-0.149642	-0.697379	0.2507	0.500782	no
2610507I01Rik	61.1234	-0.550603	0.310308	-1.77438	0.076001	0.177396	14.2001	11.5895	-0.185761	0.58735	-0.316269	0.751798	NA	3.2717	2610507I01Rik	-	chr11:59197792-59202431	Gm1564WT	Gm1564KO	OK	2.9977	3.92581	0.389134	0.980406	0.10575	0.311752	no
2610524H06Rik	38.5644	0.0319896	0.384756	0.0831426	0.933738	0.962119	26.0629	6.99781	-0.668029	0.615345	-1.08562	0.277649	NA	9.08286	2610524H06Rik	-	chr5:114821936-114823468	Gm1564WT	Gm1564KO	OK	40.7391	43.9593	0.109755	0.426385	0.52975	0.742479	no
2610528A11Rik	0.0637228	-0.182781	0.371542	-0.491953	0.622753	NA	0.308017	0.32265	0.0639784	0.363594	0.175961	0.860325	NA	0.408741	2610528A11Rik	-	chr14:37102139-37110101	Gm1564WT	Gm1564KO	NOTEST	0	0.0798841	inf	0	1	1	no
2610528J11Rik	0.0677871	-0.13128	0.368154	-0.356589	0.721399	NA	0.139336	0	NA	NA	NA	NA	NA	0	2610528J11Rik	-	chr4:118527274-118530217	Gm1564WT	Gm1564KO	NOTEST	0	0.138759	inf	0	1	1	no
2700029M09Rik	54.2493	0.455486	0.337803	1.34838	0.177537	0.326401	29.0255	20.5586	0.554573	0.545382	1.01685	0.309224	0.999445	24.2215	2700029M09Rik	-	chr8:60890450-60907572	Gm1564WT	Gm1564KO	OK	14.1532	19.8561	0.488456	1.49057	0.0157	0.0910257	no
2700038G22Rik	28.0079	-0.658003	0.410109	-1.60446	0.108612	0.229882	8.33293	4.62241	-0.923718	0.620432	-1.48883	0.136532	NA	1.21533	2700038G22Rik	-	chr5:23787743-24161231	Gm1564WT	Gm1564KO	OK	0.136817	0.373207	1.44773	0.187897	0.62745	0.807733	no
2700046A07Rik	3.35125	-0.145122	0.592122	-0.245088	0.806389	0.883502	0.729162	1.42526	-0.28151	0.544008	-0.517473	0.604826	NA	0.67403	2700046A07Rik	-	chr18:62751673-62756347	Gm1564WT	Gm1564KO	OK	0.4194	0.231996	-0.854227	-0.600029	0.3252	0.576797	no
2700046G09Rik	15.991	1.08723	0.499726	2.17566	0.0295807	0.086633	6.53028	10.3948	0.235703	0.588482	0.400527	0.688768	NA	6.96331	2700046G09Rik	-	chr19:32389215-32391184	Gm1564WT	Gm1564KO	OK	1.21895	1.39747	0.197177	0.272339	0.655	0.824547	no
2700049A03Rik	194.311	-1.11508	0.245068	-4.55009	5.36227e-06	6.14713e-05	13.2643	153.128	-0.544782	0.448139	-1.21565	0.224117	0.999445	27.0791	2700049A03Rik	-	chr12:71136847-71243303	Gm1564WT	Gm1564KO	OK	2.78917	3.86316	0.469946	1.46514	0.0161	0.092578	no
2700050L05Rik	202.575	-0.464309	0.224042	-2.07242	0.0382263	0.105898	10.4976	22.5147	0.0969112	0.543442	0.178328	0.858465	0.999445	4.98444	2700050L05Rik	-	chr7:133637674-133673017	Gm1564WT	Gm1564KO	OK	5.32033	9.85307	0.889058	4.11477	5e-05	0.00106494	yes
2700054A10Rik	30.1769	0.735422	0.430424	1.7086	0.0875253	0.196	3.41423	11.2875	0.204959	0.58666	0.349365	0.726815	NA	1.50941	2700054A10Rik	-	chr17:13487020-13554094	Gm1564WT	Gm1564KO	NOTEST	0.0447503	0.060161	0.426931	0	1	1	no
2700060E02Rik	124.269	0.119504	0.272901	0.437903	0.661456	0.78115	70.0595	71.6491	0.324452	0.510655	0.635365	0.52519	0.999445	60.8409	2700060E02Rik	-	chr14:19751256-19823823	Gm1564WT	Gm1564KO	OK	20.1067	27.591	0.456522	0.629915	0.27115	0.522256	no
2700062C07Rik	20.8053	0.300888	0.450493	0.66791	0.504191	0.656243	12.2769	7.64021	0.234514	0.607378	0.386109	0.699416	NA	9.81255	2700062C07Rik	-	chr18:24470870-24477767	Gm1564WT	Gm1564KO	OK	9.16248	7.60802	-0.268216	-0.495612	0.3853	0.630524	no
2700069I18Rik	0.322856	-0.136701	0.503669	-0.27141	0.786076	NA	1.46144	0	NA	NA	NA	NA	NA	0	2700069I18Rik	-	chr3:5177827-5415855	Gm1564WT	Gm1564KO	NOTEST	0	0	0	0	1	1	no
2700070H01Rik	11.96	-0.718324	0.489699	-1.46687	0.142412	0.278365	3.64899	5.62187	0.115716	0.613686	0.18856	0.850438	NA	1.10089	2700070H01Rik	-	chr14:63055072-63058149	Gm1564WT	Gm1564KO	NOTEST	0.0266162	0.147859	2.47384	0	1	1	no
2700081L22Rik	0.58954	-0.176145	0.414171	-0.425295	0.670622	NA	0.504452	0.768792	-0.0514798	0.477455	-0.107821	0.914137	NA	3.17122	2700081L22Rik	-	chr4:52430283-52438964	Gm1564WT	Gm1564KO	OK	2.18926	1.86626	-0.230287	-0.162992	0.76225	0.886338	no
2700081O15Rik	71.0114	0.834539	0.304432	2.74129	0.00611976	0.0249016	2.53092	4.45795	0.877084	0.612367	1.43229	0.152062	NA	0.726388	2700081O15Rik	-	chr19:7417624-7483291	Gm1564WT	Gm1564KO	OK	23.2249	26.7823	0.205608	0.356338	0.5675	0.766035	no
2700086A05Rik	0.117023	-0.121137	0.368784	-0.328476	0.742551	NA	0.153385	0	NA	NA	NA	NA	NA	0	2700086A05Rik	-	chr6:52169061-52213597	Gm1564WT	Gm1564KO	NOTEST	0.249154	0	#NAME?	0	1	1	no
2700089E24Rik	81.7391	0.561029	0.292052	1.92099	0.0547324	0.138691	16.9811	28.8504	0.0785643	0.519622	0.151195	0.879822	0.999445	10.361	2700089E24Rik	-	chr6:133105238-133110899	Gm1564WT	Gm1564KO	OK	30.0553	46.2329	0.6213	0.761513	0.2439	0.493991	no
2700089I24Rik	1.11745	-0.682961	0.584501	-1.16845	0.242624	NA	0.402512	5.95027	0.755511	0.61359	1.2313	0.218212	NA	1.14937	2700089I24Rik	-	chr19:59493135-59559391	Gm1564WT	Gm1564KO	NOTEST	0	0	0	0	1	1	no
2700094K13Rik	18.1946	-0.906288	0.536011	-1.6908	0.0908746	0.20181	26.7401	2.49599	-0.572061	0.581522	-0.983731	0.325248	NA	10.9087	2700094K13Rik	-	chr2:84669220-84670708	Gm1564WT	Gm1564KO	OK	263.976	311.018	0.236591	0.927736	0.10685	0.313466	no
2700097O09Rik	12.9836	-0.100364	0.51747	-0.193951	0.846214	0.90871	5.99259	2.24037	-0.140506	0.594206	-0.23646	0.813076	NA	2.49836	2700097O09Rik	-	chr12:55045660-55080110	Gm1564WT	Gm1564KO	OK	3.40648	5.56817	0.708924	1.08413	0.05735	0.215031	no
2700099C18Rik	63.6186	0.118287	0.325281	0.363646	0.716122	0.820879	19.9756	28.2001	0.269611	0.538835	0.500358	0.616823	0.999445	11.5217	2700099C18Rik	-	chr17:94750099-94834799	Gm1564WT	Gm1564KO	OK	1.65043	1.01335	-0.703714	-0.535401	0.3451	0.595628	no
2810001G20Rik	9.25061	0.349894	0.529137	0.661255	0.508449	0.659074	6.57761	4.45451	-0.329122	0.616852	-0.533551	0.593652	NA	6.02518	2810001G20Rik	-	chr11:64079483-64083259	Gm1564WT	Gm1564KO	OK	50.7088	41.8442	-0.277207	-0.843877	0.14465	0.372432	no
2810002D19Rik	23.6811	0.735482	0.430313	1.70918	0.0874174	0.195814	4.92355	7.6547	0.541181	0.602096	0.898827	0.368745	NA	5.40729	2810002D19Rik	-	chr2:94406706-94411680	Gm1564WT	Gm1564KO	OK	2.21007	2.11442	-0.0638326	-0.109535	0.8616	0.937321	no
2810004N23Rik	174.331	0.504276	0.232617	2.16783	0.0301712	0.0879869	43.5368	69.43	-0.0889075	0.47115	-0.188703	0.850325	0.999445	33.615	2810004N23Rik	-	chr8:124839354-124863029	Gm1564WT	Gm1564KO	OK	19.5361	23.1895	0.247328	1.34987	0.1544	0.386414	no
2810006K23Rik	62.9102	0.836157	0.328899	2.54229	0.011013	0.0400181	18.188	22.4948	-0.151858	0.536924	-0.282829	0.777308	0.999445	5.25075	2810006K23Rik	-	chr5:124328088-124341844	Gm1564WT	Gm1564KO	OK	14.4707	10.7493	-0.428893	-1.19503	0.04115	0.174825	no
2810007J24Rik	0.183528	-0.230443	0.399209	-0.57725	0.56377	NA	0.051257	0.232614	0.122843	0.327104	0.375548	0.707253	NA	0	2810007J24Rik	-	chr7:14410685-14446587	Gm1564WT	Gm1564KO	NOTEST	0	0.00103487	inf	0	1	1	no
2810008D09Rik	14.5628	-0.994875	0.567601	-1.75277	0.0796411	0.183155	20.367	5.01901	0.186599	0.615688	0.303075	0.761833	NA	7.19057	2810008D09Rik	-	chr11:117076782-117078955	Gm1564WT	Gm1564KO	OK	4.73847	3.04493	-0.63801	-0.62249	0.33585	0.586699	no
2810011L19Rik	3.02215	-0.236286	0.598346	-0.394898	0.692918	0.803901	0.740754	2.6583	-0.167794	0.605756	-0.276999	0.781781	NA	0.172915	2810011L19Rik	-	chr12:105336593-105383932	Gm1564WT	Gm1564KO	OK	0.372068	0.250012	-0.57357	-0.362804	0.51595	0.733012	no
2810013P06Rik	34.7831	0.733635	0.391868	1.87215	0.0611859	0.150733	5.20468	8.77087	0.450946	0.603275	0.747497	0.454764	NA	3.51855	2810013P06Rik	-	chr8:123042574-123044602	Gm1564WT	Gm1564KO	OK	5.41781	4.67265	-0.213468	-0.625546	0.3733	0.621252	no
2810021J22Rik	54.9187	0.428989	0.323077	1.32782	0.184237	0.335081	3.13251	8.4136	0.204763	0.606684	0.337513	0.73573	NA	2.69792	2810021J22Rik	-	chr11:58867239-58884338	Gm1564WT	Gm1564KO	OK	3.08913	3.65652	0.243271	0.731844	0.25905	0.509465	no
2810025M15Rik	25.9399	0.591338	0.443205	1.33423	0.182128	0.332506	18.6497	51.7597	-0.403208	0.539544	-0.747312	0.454875	0.999445	65.2147	2810025M15Rik	-	chr1:157135182-157420236	Gm1564WT	Gm1564KO	OK	17.0269	15.5038	-0.135197	-0.225021	0.7202	0.86231	no
2810029C07Rik	13.1021	0.703223	0.493583	1.42473	0.154236	0.294577	3.08023	18.6997	-0.14759	0.548975	-0.268847	0.788048	0.999445	7.90563	2810029C07Rik	-	chr12:111572316-111574402	Gm1564WT	Gm1564KO	OK	0.709355	0.67836	-0.0644569	-0.0532007	0.91445	0.962109	no
2810032G03Rik	2.03449	-0.139523	0.587765	-0.237379	0.812363	0.887482	0.906066	3.92853	0.664487	0.61099	1.08756	0.276791	NA	2.73064	2810032G03Rik	-	chr12:5376501-5416132	Gm1564WT	Gm1564KO	OK	0.849655	1.29956	0.613072	0.513676	0.392	0.635411	no
2810047C21Rik1	10.9692	-0.137145	0.488482	-0.280759	0.778896	0.864928	1.46209	1.69369	0.123702	0.576142	0.214707	0.829996	NA	0.818835	2810047C21Rik1	-	chr7:8086046-8093037	Gm1564WT	Gm1564KO	NOTEST	0	0	0	0	1	1	no
2810049E08Rik	0.0476381	0.250567	0.37088	0.675603	0.499293	NA	0	2.27483	0.612699	0.59098	1.03675	0.299852	NA	0	2810049E08Rik	-	chr13:83891207-83928710	Gm1564WT	Gm1564KO	NOTEST	0	0	0	0	1	1	no
2810055G20Rik	12.0182	-1.17801	0.513108	-2.29582	0.0216859	0.0679796	2.19115	1.42996	-0.00628176	0.561796	-0.0111816	0.991079	NA	0.744007	2810055G20Rik	-	chr16:77329327-77558428	Gm1564WT	Gm1564KO	NOTEST	0.190313	0.166161	-0.19579	0	1	1	no
2810403A07Rik	158.636	0.108381	0.229251	0.472763	0.636382	0.760534	21.0579	32.3803	-0.202347	0.515361	-0.392631	0.694592	0.999445	10.9811	2810403A07Rik	-	chr3:88685793-88712933	Gm1564WT	Gm1564KO	OK	8.82158	11.1763	0.341332	1.38201	0.0438	0.181165	no
2810403D21Rik	1.83421	-1.1859	0.597573	-1.98453	0.0471967	0.124139	0.479205	0.234951	-0.148828	0.312627	-0.476057	0.634034	NA	0	2810403D21Rik	-	chrX:108834477-108886896	Gm1564WT	Gm1564KO	OK	1.36871	1.35346	-0.0161619	-0.018918	0.97995	0.991177	no
2810404M03Rik	0	NA	NA	NA	NA	NA	0.0684345	0.164208	0.0429001	0.317683	0.135041	0.89258	NA	0.237416	2810404M03Rik	-	chr8:41827266-42046202	Gm1564WT	Gm1564KO	NOTEST	0	0	0	0	1	1	no
2810405F15Rik	0	NA	NA	NA	NA	NA	0	0	NA	NA	NA	NA	NA	0	2810405F15Rik	-	chr2:116074547-116076096	Gm1564WT	Gm1564KO	OK	0.136729	0.342883	1.32639	0.662749	0.46535	0.696411	no
2810408A11Rik	16.768	-0.0125808	0.463699	-0.0271314	0.978355	0.987558	3.06475	13.5005	-0.676544	0.595676	-1.13576	0.256057	NA	3.90804	2810408A11Rik	-	chr11:69897357-69900986	Gm1564WT	Gm1564KO	OK	4.70533	2.83884	-0.728994	-1.11694	0.05415	0.207515	no
2810408I11Rik	6.29055	0.458119	0.561294	0.816183	0.414396	0.576771	6.35449	8.45013	0.355199	0.611265	0.581088	0.561181	NA	16.9346	2810408I11Rik	-	chr1:64679868-64690659	Gm1564WT	Gm1564KO	OK	0.835766	1.13963	0.447396	0.300945	0.6004	0.78914	no
2810408M09Rik	28.3018	1.16052	0.409749	2.83228	0.0046218	0.0198055	5.57106	5.11045	-0.258076	0.617949	-0.417633	0.676216	NA	1.58732	2810408M09Rik	-	chr2:165490111-165493314	Gm1564WT	Gm1564KO	OK	9.04856	9.6872	0.0983913	0.238544	0.6849	0.841655	no
2810410L24Rik	3.77005	-0.610564	0.600599	-1.01659	0.309348	0.475183	1.38773	0.432887	-0.252212	0.382604	-0.659198	0.509768	NA	0	2810410L24Rik	-	chr11:120186649-120189856	Gm1564WT	Gm1564KO	OK	5.36518	4.06198	-0.401443	-0.653066	0.27795	0.528509	no
2810417H13Rik	17.3993	-0.0791347	0.451824	-0.175145	0.860966	0.918889	6.52134	1.9456	0.280867	0.580556	0.483789	0.628536	NA	1.07977	2810417H13Rik	-	chr9:65828925-65908794	Gm1564WT	Gm1564KO	OK	4.22109	4.97179	0.236151	0.376188	0.60735	0.793601	no
2810428I15Rik	18.2942	0.488841	0.475649	1.02773	0.304075	0.470547	21.2544	1.75274	0.054132	0.565243	0.0957677	0.923705	NA	3.47949	2810428I15Rik	-	chr8:70504295-70506739	Gm1564WT	Gm1564KO	OK	100.263	69.1747	-0.535476	-1.45536	0.0146	0.0866713	no
2810429I04Rik	2.08299	0.0732302	0.579385	0.126393	0.899421	0.942131	2.34236	0.613777	0.167458	0.455334	0.367769	0.713046	NA	0	2810429I04Rik	-	chr13:3478302-3492398	Gm1564WT	Gm1564KO	OK	0.114204	0.367706	1.68694	0.46937	0.5806	0.775157	no
2810433D01Rik	7.31745	-0.482825	0.563365	-0.857038	0.391424	0.556095	3.50422	0.79598	0.0856806	0.488948	0.175235	0.860895	NA	0.58001	2810433D01Rik	-	chr11:102619506-102624416	Gm1564WT	Gm1564KO	OK	0.0880823	0.25732	1.54664	0.702824	0.37885	0.626162	no
2810442I21Rik	5.33745	0.0343918	0.556551	0.0617945	0.950726	0.971859	3.03657	0.412687	0.0166752	0.395109	0.0422041	0.966336	NA	0.72445	2810442I21Rik	-	chr11:16936722-16951093	Gm1564WT	Gm1564KO	NOTEST	0.089948	0.19656	1.12781	0	1	1	no
2810442N19Rik	0.573139	-0.520171	0.548287	-0.948721	0.342763	NA	1.23447	0.275262	0.27472	0.321914	0.853397	0.393439	NA	0.988455	2810442N19Rik	-	chr1:161987301-162478034	Gm1564WT	Gm1564KO	NOTEST	0.0719183	0.18327	1.34954	0	1	1	no
2810454H06Rik	6.1671	1.1991	0.547176	2.19144	0.0284199	0.0840764	1.07671	5.33027	-0.00847435	0.615757	-0.0137625	0.989019	NA	1.3998	2810454H06Rik	-	chr6:134897960-134900785	Gm1564WT	Gm1564KO	OK	0.549583	1.08258	0.978061	1.261	0.0334	0.152483	no
2810459M11Rik	1.32403	0.493889	0.57141	0.864334	0.387405	0.552375	0.18448	10.8532	-0.656054	0.606713	-1.08132	0.279553	NA	0.308974	2810459M11Rik	-	chr1:86045862-86055456	Gm1564WT	Gm1564KO	OK	0.915694	0.899359	-0.0259697	-0.0338984	0.9523	0.980362	no
2810468N07Rik	2.92157	-0.577475	0.610956	-0.945199	0.344557	0.510957	1.50642	1.67841	-0.80057	0.54779	-1.46145	0.143891	NA	2.4542	2810468N07Rik	-	chr17:25570810-25575043	Gm1564WT	Gm1564KO	OK	10.3197	12.7246	0.302216	0.598723	0.2982	0.549675	no
2810471M01Rik	1.40483	-0.320965	0.607069	-0.528712	0.597005	0.72956	0.40103	1.80973	0.632406	0.576708	1.09658	0.272826	NA	0.479424	2810471M01Rik	-	chr11:28681563-28693276	Gm1564WT	Gm1564KO	NOTEST	0	0	0	0	1	1	no
2810474O19Rik	305.596	0.431105	0.221875	1.943	0.0520156	0.13324	15.083	42.2236	0.233197	0.507808	0.459222	0.646075	0.999445	6.19116	2810474O19Rik	-	chr6:149309413-149335663	Gm1564WT	Gm1564KO	OK	5.94338	6.53399	0.136682	0.617344	0.3745	0.622509	no
2900002K06Rik	2.10718	-0.185626	0.575644	-0.322466	0.7471	0.842972	8.93449	0.443805	0.121721	0.378514	0.321575	0.747775	NA	0.95724	2900002K06Rik	-	chrX:8138974-8147963	Gm1564WT	Gm1564KO	OK	7.49815	21.8918	1.54578	0.841399	0.23945	0.490135	no
2900005J15Rik	3.30726	-0.461153	0.566647	-0.813827	0.415744	0.577945	1.06213	3.95948	0.387609	0.611737	0.633619	0.526329	NA	0.99192	2900005J15Rik	-	chr5:25100974-25103007	Gm1564WT	Gm1564KO	OK	0.129001	0.422454	1.71141	0.912339	0.1575	0.391247	no
2900008C10Rik	0.118528	-0.184488	0.371387	-0.496752	0.619364	NA	0.085829	0	NA	NA	NA	NA	NA	0	2900008C10Rik	-	chrX:12036737-12160355	Gm1564WT	Gm1564KO	OK	0.589688	3.20174	2.44084	2.27436	0.29915	0.550964	no
2900009J06Rik	0.476038	-0.48259	0.482874	-0.999412	0.317595	NA	0.65024	0.319222	-0.176412	0.332818	-0.530056	0.596073	NA	1.89527	2900009J06Rik	-	chr1:127729412-127774054	Gm1564WT	Gm1564KO	OK	3.1981	1.5387	-1.0555	-0.659843	0.47095	0.700015	no
2900011O08Rik	0.987059	0.378587	0.554319	0.682976	0.494622	NA	0.333239	7.91547	0.460838	0.608807	0.756952	0.449079	NA	5.31011	2900011O08Rik	-	chr16:13981701-14101494	Gm1564WT	Gm1564KO	OK	13.3554	8.00212	-0.738969	-2.37675	0.0003	0.00475278	yes
2900026A02Rik	53.913	-0.52605	0.322847	-1.62941	0.103226	0.221354	3.34725	9.8561	0.0137838	0.59436	0.0231909	0.981498	NA	1.7617	2900026A02Rik	-	chr5:113086322-113163313	Gm1564WT	Gm1564KO	OK	7.44482	6.54501	-0.185843	-0.632647	0.2706	0.521719	no
2900041M22Rik	0.117023	-0.121137	0.368784	-0.328476	0.742551	NA	0.0850682	0	NA	NA	NA	NA	NA	0	2900041M22Rik	-	chr11:117611246-117613417	Gm1564WT	Gm1564KO	NOTEST	0	0.189787	inf	0	1	1	no
2900052N01Rik	0.399136	-0.274813	0.51198	-0.536766	0.591429	NA	0.199318	2.66125	-0.601805	0.599575	-1.00372	0.315514	NA	0.331494	2900052N01Rik	-	chr9:46913602-46927366	Gm1564WT	Gm1564KO	NOTEST	0.0398051	0.0421444	0.0823891	0	1	1	no
2900055J20Rik	0.324987	0.107651	0.492488	0.218586	0.826973	NA	0.374756	0.0842715	-0.119759	0.30412	-0.39379	0.693736	NA	0	2900055J20Rik	-	chr18:40256961-40257687	Gm1564WT	Gm1564KO	NOTEST	0	0	0	0	1	1	no
2900056M20Rik	14.3372	-0.473525	0.471036	-1.00528	0.314761	0.481062	1.57773	3.81125	-0.06074	0.61211	-0.0992306	0.920955	NA	0.821193	2900056M20Rik	-	chrX:152294827-152327493	Gm1564WT	Gm1564KO	OK	2.29793	3.28704	0.516453	1.90186	0.01815	0.100972	no
2900057B20Rik	0.0677871	-0.13128	0.368154	-0.356589	0.721399	NA	0.244129	0.697842	0.272588	0.452087	0.602955	0.546539	NA	0	2900057B20Rik	-	chr18:75820177-76148564	Gm1564WT	Gm1564KO	NOTEST	0	0.00979056	inf	0	1	1	no
2900060B14Rik	93.4174	-1.06171	0.539025	-1.96969	0.0488735	0.127007	182.603	43.3868	-1.02134	0.509734	-2.00368	0.0451049	0.656547	141.156	2900060B14Rik	-	chr1:118389057-118609462	Gm1564WT	Gm1564KO	OK	0.211954	0.084569	-1.32555	-0.102616	0.7045	0.854046	no
2900076A07Rik	5.21046	-0.391838	0.598652	-0.654534	0.512768	0.662983	3.57606	2.07052	0.277907	0.58772	0.472857	0.636315	NA	2.3683	2900076A07Rik	-	chr7:81523549-81531498	Gm1564WT	Gm1564KO	NOTEST	0.254345	0.198903	-0.354724	0	1	1	no
2900079G21Rik	0.309566	-0.334387	0.449658	-0.743648	0.45709	NA	0.027873	1.25544	0.188334	0.537738	0.350234	0.726163	NA	0.270935	2900079G21Rik	-	chr9:112065090-112348925	Gm1564WT	Gm1564KO	NOTEST	0	0	0	0	1	1	no
2900092C05Rik	0.497142	0.714529	0.53417	1.33764	0.181013	NA	0.472071	4.76695	0.165032	0.61659	0.267653	0.788966	NA	4.66029	2900092C05Rik	-	chr7:12512550-12556321	Gm1564WT	Gm1564KO	NOTEST	0	0	0	0	1	1	no
2900092D14Rik	0.955773	-0.553528	0.586207	-0.944254	0.34504	NA	1.21418	1.03395	0.31126	0.526297	0.591414	0.554243	NA	0.300776	2900092D14Rik	-	chr1:42700335-42703176	Gm1564WT	Gm1564KO	NOTEST	0	0.0465784	inf	0	1	1	no
2900093L17Rik	0.636905	-0.620864	0.498673	-1.24503	0.21312	NA	2.90182	0.248479	-0.0229	0.330276	-0.0693358	0.944722	NA	0	2900093L17Rik	-	chr4:45184905-45285936	Gm1564WT	Gm1564KO	NOTEST	0.165663	0	#NAME?	0	1	1	no
2900097C17Rik	2221.87	-0.66519	0.180546	-3.68433	0.000229302	0.00162271	51.4895	212.706	0.529499	0.438196	1.20836	0.226909	0.999445	37.2233	2900097C17Rik	-	chr2:156388062-156392979	Gm1564WT	Gm1564KO	OK	4.51127	3.80292	-0.246426	-0.810623	0.229	0.478931	no
3000002C10Rik	23.2443	0.215515	0.438202	0.491816	0.62285	0.750445	6.35676	1.46005	-0.187577	0.554277	-0.338417	0.735049	NA	1.38531	3000002C10Rik	-	chr9:109830153-109831431	Gm1564WT	Gm1564KO	OK	4.11492	1.49582	-1.45993	-1.6086	0.02365	0.119759	no
3010001F23Rik	0.437968	-0.363507	0.536127	-0.678025	0.497756	NA	0.500785	0.164208	0.0429001	0.317683	0.135041	0.89258	NA	0	3010001F23Rik	-	chrX:152368571-152416702	Gm1564WT	Gm1564KO	OK	1.37876	1.30336	-0.0811422	-0.0678895	0.90425	0.958727	no
3010026O09Rik	26.193	-0.151643	0.421557	-0.359722	0.719055	0.822985	14.5877	13.4982	-0.890689	0.587297	-1.51659	0.12937	NA	8.1951	3010026O09Rik	-	chr11:50174850-50200115	Gm1564WT	Gm1564KO	OK	17.1637	11.7142	-0.55111	-1.1845	0.04085	0.174011	no
3010033K07Rik	0.328745	-0.525194	0.47551	-1.10449	0.269383	NA	0.898882	0.559938	-0.290083	0.404657	-0.71686	0.47346	NA	1.7874	3010033K07Rik	-	chr8:108470104-108667190	Gm1564WT	Gm1564KO	OK	0	0.252735	inf	#NAME?	0.0911	0.284248	no
3100003L05Rik	0	NA	NA	NA	NA	NA	0.214902	0	NA	NA	NA	NA	NA	0	3100003L05Rik	-	chr7:124625669-124708935	Gm1564WT	Gm1564KO	NOTEST	0	0	0	0	1	1	no
3110001D03Rik	21.3434	0.400737	0.475433	0.842888	0.399291	0.563869	29.5471	12.9901	0.565237	0.591743	0.955208	0.339473	NA	27.3275	3110001D03Rik	-	chr4:75277353-75278286	Gm1564WT	Gm1564KO	OK	131.916	106.161	-0.313368	-1.06838	0.06395	0.22971	no
3110001I22Rik	14.2894	0.527678	0.47413	1.11294	0.265735	0.43005	3.4824	1.96003	0.107177	0.580044	0.184774	0.853406	NA	0.54216	3110001I22Rik	-	chr16:13671857-13703612	Gm1564WT	Gm1564KO	OK	4.36525	2.88091	-0.599539	-0.757802	0.32915	0.58066	no
3110002H16Rik	50.5091	-1.08023	0.332335	-3.25041	0.00115238	0.00634693	10.9893	10.3161	0.394628	0.597995	0.659918	0.509307	NA	4.61106	3110002H16Rik	-	chr18:12168729-12236386	Gm1564WT	Gm1564KO	OK	24.5602	17.8609	-0.459515	-0.996055	0.13535	0.357751	no
3110007F17Rik	1.68788	-0.325251	0.597446	-0.544402	0.586165	0.721009	1.51297	0.618113	0.0242778	0.435712	0.0557199	0.955565	NA	0	3110007F17Rik	-	chrX:123103558-123143293	Gm1564WT	Gm1564KO	NOTEST	0.179083	0.21892	0.289777	0	1	1	no
3110009E18Rik	2.29575	-0.0635726	0.592629	-0.107272	0.914573	0.950925	2.43058	1.16904	0.286785	0.536469	0.534579	0.592941	NA	1.98944	3110009E18Rik	-	chr1:120121186-120188189	Gm1564WT	Gm1564KO	OK	1.32366	3.51841	1.41039	1.00703	0.37475	0.62279	no
3110009F21Rik	0.209589	-0.26624	0.411488	-0.647018	0.51762	NA	0.120363	0.0842715	-0.119759	0.30412	-0.39379	0.693736	NA	0	3110009F21Rik	-	chr12:110151653-110158073	Gm1564WT	Gm1564KO	NOTEST	0	0	0	0	1	1	no
3110015C05Rik	0.281979	0.10219	0.46345	0.220497	0.825484	NA	0.68326	0.903606	0.0734192	0.495508	0.148169	0.882209	NA	0.644405	3110015C05Rik	-	chr13:111211468-111229431	Gm1564WT	Gm1564KO	NOTEST	0	0	0	0	1	1	no
3110021A11Rik	2.61011	-0.722893	0.599341	-1.20615	0.227761	0.38677	2.36061	1.83296	0.543415	0.57844	0.939449	0.3475	NA	1.72077	3110021A11Rik	-	chr6:119848192-119849016	Gm1564WT	Gm1564KO	OK	0.613315	0.462734	-0.406446	-0.229504	0.3627	0.612213	no
3110021N24Rik	2.67432	-0.184251	0.58032	-0.317499	0.750865	0.845751	6.04209	0.511394	-0.296324	0.405844	-0.730142	0.465303	NA	3.3182	3110021N24Rik	-	chr4:108639258-108781904	Gm1564WT	Gm1564KO	OK	2.9776	2.99294	0.00741234	0.010663	0.98695	0.993401	no
3110035E14Rik	34.4937	-1.86784	0.430843	-4.33531	1.45552e-05	0.000150652	7.23779	13.8694	-0.300594	0.576497	-0.521415	0.602078	NA	6.87512	3110035E14Rik	-	chr1:9548045-9631092	Gm1564WT	Gm1564KO	NOTEST	0.0584343	0.0293909	-0.991445	0	1	1	no
3110039I08Rik	0.167136	-0.231711	0.39321	-0.589282	0.555672	NA	0.188795	0.427122	-0.251142	0.38162	-0.658093	0.510479	NA	0	3110039I08Rik	-	chr9:41376560-41432079	Gm1564WT	Gm1564KO	NOTEST	0.0541089	0.131101	1.27674	0	1	1	no
3110039M20Rik	0	NA	NA	NA	NA	NA	0	0.0900364	-0.114027	0.30325	-0.376018	0.706904	NA	0	3110039M20Rik	-	chr12:49389651-49407346	Gm1564WT	Gm1564KO	NOTEST	0	0	0	0	1	1	no
3110040N11Rik	10.3588	0.0205046	0.501373	0.0408969	0.967378	0.981357	5.01422	4.00211	0.0406712	0.613427	0.0663015	0.947138	NA	5.87946	3110040N11Rik	-	chr7:81782186-81789453	Gm1564WT	Gm1564KO	OK	8.81756	9.68323	0.135108	0.253204	0.66675	0.830955	no
3110043O21Rik	127.371	0.669637	0.262974	2.5464	0.0108842	0.0396689	12.5983	28.4005	0.597302	0.526283	1.13494	0.256399	0.999445	11.0238	3110043O21Rik	-	chr4:35191281-35225880	Gm1564WT	Gm1564KO	OK	6.87396	12.6177	0.876232	3.49913	5e-05	0.00106494	yes
3110045C21Rik	1.87232	0.326153	0.574493	0.567722	0.570224	0.708189	0.659404	0.324987	-0.182596	0.338725	-0.539068	0.58984	NA	0	3110045C21Rik	-	chr1:169969408-170088944	Gm1564WT	Gm1564KO	OK	0.254873	0.730342	1.51879	0.546299	0.42075	0.660529	no
3110047P20Rik	0.453453	-0.604129	0.489383	-1.23447	0.217028	NA	0.0575771	0.306785	0.182086	0.339555	0.536251	0.591785	NA	0	3110047P20Rik	-	chr5:63649102-63810543	Gm1564WT	Gm1564KO	NOTEST	0.0443876	0.0904452	1.02689	0	1	1	no
3110052M02Rik	14.5408	0.349769	0.469543	0.744914	0.456324	0.613854	1.63849	5.69628	0.0941123	0.613971	0.153285	0.878174	NA	1.06597	3110052M02Rik	-	chr17:21650610-21664966	Gm1564WT	Gm1564KO	OK	0.832243	1.10022	0.402721	0.868038	0.2074	0.45534	no
3110056K07Rik	12.2223	0.579419	0.518947	1.11653	0.264196	0.42823	7.77316	6.07734	-0.146852	0.616795	-0.238089	0.811812	NA	6.32688	3110056K07Rik	-	chr12:70974622-71015823	Gm1564WT	Gm1564KO	OK	8.12148	7.89254	-0.0412528	-0.0727144	0.89985	0.956909	no
3110057O12Rik	28.5995	0.964266	0.411089	2.34564	0.0189945	0.0613618	3.10041	9.33643	-0.178182	0.603551	-0.295223	0.767824	NA	3.90379	3110057O12Rik	-	chr3:40894276-40936307	Gm1564WT	Gm1564KO	OK	1.3992	0.932128	-0.586003	-1.02213	0.1517	0.382517	no
3110062M04Rik	10.3973	-0.0113443	0.505535	-0.0224403	0.982097	0.989737	1.54761	2.26053	0.353797	0.594917	0.5947	0.552044	NA	0.16676	3110062M04Rik	-	chr6:34863145-34878065	Gm1564WT	Gm1564KO	OK	2.35379	1.53352	-0.618136	-0.903403	0.1026	0.306071	no
3110070M22Rik	6.1279	0.198772	0.539803	0.368231	0.712701	0.818682	2.1939	12.9092	0.0139009	0.580157	0.0239607	0.980884	NA	9.17811	3110070M22Rik	-	chr13:119487256-119610459	Gm1564WT	Gm1564KO	OK	2.56593	0.174078	-3.88168	-1.55117	0.22385	0.473628	no
3110079O15Rik	0	NA	NA	NA	NA	NA	0	0	NA	NA	NA	NA	NA	0	3110079O15Rik	-	chr1:87470263-87475459	Gm1564WT	Gm1564KO	NOTEST	0	0	0	0	1	1	no
3110082I17Rik	34.7813	0.206045	0.373489	0.551675	0.581171	0.716986	9.4709	15.0656	-0.0750509	0.561578	-0.133643	0.893685	NA	8.67204	3110082I17Rik	-	chr5:139359738-139460534	Gm1564WT	Gm1564KO	OK	24.3735	19.2386	-0.341308	-0.62442	0.27665	0.52737	no
3110082J24Rik	0.166472	0.347544	0.435487	0.798057	0.424838	NA	0.126248	0.0842715	-0.119759	0.30412	-0.39379	0.693736	NA	0	3110082J24Rik	-	chr5:30103583-30154980	Gm1564WT	Gm1564KO	NOTEST	0	0	0	0	1	1	no
3110099E03Rik	0.75117	0.756845	0.560658	1.34992	0.17704	NA	0.177876	1.31629	0.0990835	0.553327	0.179068	0.857884	NA	0	3110099E03Rik	-	chr2:115493512-115512201	Gm1564WT	Gm1564KO	NOTEST	0	0	0	0	1	1	no
3200001D21Rik	0.322216	-0.371509	0.456653	-0.813548	0.415904	NA	0.369406	1.17571	-0.0217202	0.543316	-0.0399772	0.968111	NA	0.581383	3200001D21Rik	-	chr12:88360513-88461726	Gm1564WT	Gm1564KO	OK	0.256881	0.43581	0.762601	0.298197	0.63275	0.811425	no
3300002I08Rik	5.45447	-0.679289	0.538468	-1.26152	0.207121	0.362974	3.87545	1.78349	-0.271062	0.574	-0.472233	0.63676	NA	0.486235	3300002I08Rik	-	chr2:150310936-150362765	Gm1564WT	Gm1564KO	OK	0.189333	0.358182	0.91977	0.344751	0.67355	0.835006	no
3300005D01Rik	0.775777	-1.15403	0.574609	-2.00838	0.0446025	NA	0.244191	0.168543	-0.154283	0.315818	-0.488518	0.625183	NA	0	3300005D01Rik	-	chr17:5798656-5803242	Gm1564WT	Gm1564KO	OK	0.278324	0	#NAME?	#NAME?	0.11795	0.331746	no
3425401B19Rik	3.1159	-0.533033	0.619068	-0.861025	0.389224	0.554168	0.759757	0.577802	-0.351123	0.431776	-0.813208	0.416099	NA	0.183652	3425401B19Rik	-	chr14:32659118-32685272	Gm1564WT	Gm1564KO	NOTEST	0.00147102	0.0081825	2.47573	0	1	1	no
3632451O06Rik	4.34373	-0.00577422	0.600423	-0.00961692	0.992327	0.995926	0.713444	2.59539	-0.139768	0.603577	-0.231566	0.816875	NA	0.272561	3632451O06Rik	-	chr14:49682018-49783367	Gm1564WT	Gm1564KO	OK	4.99732	5.51968	0.143431	0.35216	0.54235	0.749901	no
3632454L22Rik	18.7436	-1.18982	0.455264	-2.61346	0.00896295	0.0338526	3.92607	3.0187	-0.0645969	0.605979	-0.106599	0.915107	NA	1.64921	3632454L22Rik	-	chrX:135022421-135060336	Gm1564WT	Gm1564KO	NOTEST	0.100163	0.0672464	-0.574813	0	1	1	no
3830403N18Rik	6.20912	0.173411	0.574556	0.301817	0.762792	0.854236	3.98354	0.958058	0.133947	0.507263	0.264058	0.791735	NA	0.882435	3830403N18Rik	-	chrX:56136571-56153496	Gm1564WT	Gm1564KO	OK	0.591691	0.167986	-1.8165	-0.965088	0.11455	0.326658	no
3830406C13Rik	56.3003	-0.018404	0.361047	-0.050974	0.959346	0.976935	15.0037	33.4141	-0.440227	0.53561	-0.821917	0.411124	0.999445	16.5541	3830406C13Rik	-	chr14:12284208-12303231	Gm1564WT	Gm1564KO	OK	5.25499	6.79983	0.371811	1.20757	0.06915	0.241023	no
3830408C21Rik	6.82346	-0.44268	0.547455	-0.808615	0.418737	0.580519	1.36143	3.33946	0.0714289	0.612865	0.116549	0.907217	NA	1.40892	3830408C21Rik	-	chr13:107022569-107033518	Gm1564WT	Gm1564KO	OK	1.34638	0.565971	-1.25029	-1.12869	0.06975	0.242183	no
3830417A13Rik	2.23742	0.461342	0.581025	0.794014	0.427187	0.587476	0.770523	2.90881	0.0219011	0.592122	0.0369874	0.970495	NA	2.46887	3830417A13Rik	-	chrX:64173547-64178778	Gm1564WT	Gm1564KO	NOTEST	0.0804526	0.0566858	-0.50515	0	1	1	no
3930402G23Rik	0.382494	-0.774686	0.518928	-1.49286	0.135474	NA	0.0751828	0.0741712	0.179024	0.303468	0.589929	0.555238	NA	0.100042	3930402G23Rik	-	chr8:10924426-10928457	Gm1564WT	Gm1564KO	NOTEST	0.0222345	0.0958649	2.1082	0	1	1	no
4430402I18Rik	2.27185	-1.61119	0.616056	-2.61533	0.00891406	0.0337114	0.295831	13.7359	-0.558768	0.595952	-0.937606	0.348447	NA	8.16629	4430402I18Rik	-	chr19:28923063-28966801	Gm1564WT	Gm1564KO	NOTEST	0.0872927	0.0899991	0.0440498	0	1	1	no
4632415L05Rik	34.3767	0.945059	0.384518	2.45778	0.01398	0.0484341	4.41401	12.55	0.32611	0.581183	0.561114	0.57472	NA	2.17966	4632415L05Rik	-	chr3:19894870-19898984	Gm1564WT	Gm1564KO	OK	5.87549	5.77629	-0.0245649	-0.0861633	0.8977	0.955916	no
4632427E13Rik	6.4348	-0.4491	0.59412	-0.755908	0.449704	0.608112	8.15587	1.68888	-0.359024	0.555392	-0.646434	0.517998	NA	3.5801	4632427E13Rik	-	chr7:92740705-92741459	Gm1564WT	Gm1564KO	OK	5.76448	8.38723	0.541003	0.572518	0.3128	0.564558	no
4632428C04Rik	1.23728	-0.0578083	0.583269	-0.0991109	0.92105	NA	0.250219	0.8352	-0.00518878	0.4755	-0.0109123	0.991293	NA	0.427596	4632428C04Rik	-	chr16:30008666-30021430	Gm1564WT	Gm1564KO	NOTEST	0.0614772	0.106324	0.790349	0	1	1	no
4632428N05Rik	17.6223	0.0772145	0.440337	0.175353	0.860802	0.918818	1.63576	2.68806	0.449626	0.59769	0.752273	0.451887	NA	1.06075	4632428N05Rik	-	chr10:60302749-60696490	Gm1564WT	Gm1564KO	OK	2.98443	2.88979	-0.0464923	-0.0581688	0.9177	0.964539	no
4632434I11Rik	116.717	0.411553	0.28015	1.46905	0.14182	0.277866	10.8444	58.5971	-0.342605	0.477559	-0.717407	0.473123	0.999445	17.3452	4632434I11Rik	-	chr7:92857526-92874232	Gm1564WT	Gm1564KO	OK	2.93262	3.15131	0.103762	0.289564	0.6598	0.827373	no
4732415M23Rik	79.5459	-0.772957	0.36875	-2.09615	0.0360685	0.100917	163.067	291.328	0.0100495	0.48786	0.0205992	0.983565	0.999445	579.447	4732415M23Rik	-	chr8:123212857-123222045	Gm1564WT	Gm1564KO	OK	4.14326	2.57696	-0.685095	-0.496997	0.47885	0.705695	no
4732416N19Rik	1.45914	0.0234167	0.577422	0.0405538	0.967652	0.981501	1.48234	1.50152	0.305486	0.564781	0.540893	0.588581	NA	0	4732416N19Rik	-	chr6:148047415-148444352	Gm1564WT	Gm1564KO	OK	5.00526	3.34737	-0.580415	-0.234618	0.75995	0.885617	no
4732456N10Rik	0.235551	-0.306721	0.427513	-0.717454	0.473094	NA	0.153105	0.0842715	-0.119759	0.30412	-0.39379	0.693736	NA	0	4732456N10Rik	-	chr15:101552355-101562950	Gm1564WT	Gm1564KO	NOTEST	0.0643434	0.0154742	-2.05592	0	1	1	no
4732471J01Rik	28.6997	-0.776255	0.410477	-1.89111	0.0586103	0.145805	4.77577	8.06762	-0.14209	0.604277	-0.23514	0.8141	NA	1.28163	4732471J01Rik	-	chr7:25376818-25566417	Gm1564WT	Gm1564KO	OK	1.47179	0.569129	-1.37074	-0.658688	0.27365	0.524709	no
4732490B19Rik	0.425708	-0.115067	0.539097	-0.213444	0.83098	NA	0.193444	0.412687	0.0166752	0.395109	0.0422041	0.966336	NA	0	4732490B19Rik	-	chr11:113203314-113209669	Gm1564WT	Gm1564KO	NOTEST	0.00502565	0.0435751	3.11612	0	1	1	no
4732491K20Rik	7.13807	-1.18771	0.57669	-2.05953	0.0394437	0.108527	1.46906	1.39046	0.171916	0.558846	0.307626	0.758367	NA	0.559529	4732491K20Rik	-	chr17:12318852-12327250	Gm1564WT	Gm1564KO	OK	0.307094	0.462581	0.591022	0.531926	0.38885	0.632904	no
4831440E17Rik	14.4535	-0.822588	0.477539	-1.72256	0.0849686	0.191635	1.53196	7.61061	-0.0539333	0.606469	-0.08893	0.929138	NA	1.27273	4831440E17Rik	-	chr5:25499796-25504473	Gm1564WT	Gm1564KO	OK	0.376372	0.12964	-1.53765	-1.31618	0.02625	0.128652	no
4833403I15Rik	5.1755	-0.746515	0.573512	-1.30166	0.193034	0.345503	0.878	1.75928	-0.249448	0.576116	-0.432983	0.665027	NA	0.816083	4833403I15Rik	-	chr18:46850038-46905446	Gm1564WT	Gm1564KO	NOTEST	0.134183	0.0589743	-1.18604	0	1	1	no
4833411C07Rik	0.202549	0.0896895	0.424771	0.211148	0.832772	NA	0.194276	0	NA	NA	NA	NA	NA	0	4833411C07Rik	-	chr8:10899921-10902334	Gm1564WT	Gm1564KO	NOTEST	0.0529204	0.00754172	-2.81086	0	1	1	no
4833412C05Rik	0.17025	-0.226816	0.394591	-0.574813	0.565418	NA	0.428879	0.0900364	-0.114027	0.30325	-0.376018	0.706904	NA	0	4833412C05Rik	-	chr7:67784537-67803496	Gm1564WT	Gm1564KO	NOTEST	0.177115	0	#NAME?	0	1	1	no
4833417C18Rik	5.21043	-0.785509	0.59183	-1.32725	0.184425	0.335337	6.84682	4.34359	-0.685142	0.610225	-1.12277	0.261535	NA	0.89302	4833417C18Rik	-	chr11:95858816-95861046	Gm1564WT	Gm1564KO	OK	0.360067	0.226868	-0.66641	-0.35311	0.5217	0.736965	no
4833418N02Rik	3.64635	1.10738	0.566589	1.95446	0.0506465	0.130582	1.25988	1.29217	-0.270384	0.532488	-0.507776	0.611611	NA	0.381608	4833418N02Rik	-	chr17:87274885-87282814	Gm1564WT	Gm1564KO	OK	1.82653	0.938589	-0.960542	-0.921899	0.09145	0.28455	no
4833419F23Rik	1.02133	-0.0337666	0.575156	-0.0587086	0.953184	NA	0.721625	0	NA	NA	NA	NA	NA	0	4833419F23Rik	-	chr18:4353546-4368945	Gm1564WT	Gm1564KO	OK	0.557133	0.896334	0.686016	0.370089	0.5257	0.74038	no
4833420G17Rik	100.921	0.367724	0.248459	1.48002	0.138869	0.273678	19.2825	27.0896	-0.326369	0.524262	-0.622531	0.533593	0.999445	11.295	4833420G17Rik	-	chr13:119462758-119486117	Gm1564WT	Gm1564KO	OK	13.1862	9.06655	-0.540406	-1.76488	0.00465	0.0380273	yes
4833422C13Rik	1.34274	-0.247977	0.582391	-0.425791	0.67026	0.788006	0.726746	4.86448	-0.150438	0.617998	-0.243429	0.807673	NA	1.45157	4833422C13Rik	-	chr13:91461096-91786148	Gm1564WT	Gm1564KO	OK	0.36015	0.26736	-0.429812	-0.149329	0.8385	0.927058	no
4833423E24Rik	0	NA	NA	NA	NA	NA	0	0	NA	NA	NA	NA	NA	0	4833423E24Rik	-	chr2:85484091-85518935	Gm1564WT	Gm1564KO	NOTEST	0	0	0	0	1	1	no
4833424O15Rik	10.1837	-1.93557	0.598526	-3.23389	0.00122114	0.00664906	1.46752	3.80419	-0.62025	0.607055	-1.02174	0.306906	NA	1.75533	4833424O15Rik	-	chr3:117575460-117689506	Gm1564WT	Gm1564KO	NOTEST	0	0.027332	inf	0	1	1	no
4833427F10Rik	2.8362	-0.428221	0.579325	-0.739172	0.459802	0.616903	1.51642	0.944281	-0.508635	0.485783	-1.04704	0.295081	NA	0.198318	4833427F10Rik	-	chr17:35772449-35780687	Gm1564WT	Gm1564KO	NOTEST	0	0	0	0	1	1	no
4833427G06Rik	2.81484	0.579768	0.542862	1.06798	0.285527	0.451055	3.76035	8.70193	-0.0581493	0.598993	-0.0970785	0.922664	NA	10.9061	4833427G06Rik	-	chr9:51081312-51102078	Gm1564WT	Gm1564KO	OK	0.421669	0.278586	-0.597987	-0.28154	0.64015	0.816096	no
4833428L15Rik	0.250032	-0.301583	0.420776	-0.716731	0.47354	NA	0.183808	1.64737	0.0228877	0.564892	0.040517	0.967681	NA	0.2346	4833428L15Rik	-	chr9:45416625-45753713	Gm1564WT	Gm1564KO	NOTEST	0	0	0	0	1	1	no
4833439L19Rik	269.393	1.89986	0.201564	9.42557	4.27764e-21	6.38236e-19	28.7278	45.6963	0.395783	0.518858	0.762796	0.445585	0.999445	13.6303	4833439L19Rik	-	chr13:54503804-54565382	Gm1564WT	Gm1564KO	OK	22.5612	33.7309	0.580225	1.88234	0.00175	0.0187011	yes
4921501E09Rik	0.251043	-0.331911	0.427179	-0.776984	0.437168	NA	0.052944	13.6262	-0.566458	0.575102	-0.984969	0.324639	NA	3.46519	4921501E09Rik	-	chr17:33064142-33068058	Gm1564WT	Gm1564KO	NOTEST	0.000905499	0.037617	5.37653	0	1	1	no
4921504A21Rik	3.59492	1.81367	0.53866	3.36699	0.000759929	0.00448788	0.541732	8.81411	-0.350515	0.599146	-0.585024	0.558532	NA	3.49954	4921504A21Rik	-	chr5:19202367-19226555	Gm1564WT	Gm1564KO	OK	0.236971	0.350819	0.566018	0.611493	0.4076	0.648546	no
4921504E06Rik	0.52132	-0.389103	0.470837	-0.826408	0.408572	NA	0.0766075	12.0085	-0.439353	0.588816	-0.746164	0.455568	NA	4.49573	4921504E06Rik	-	chr2:19462836-19553910	Gm1564WT	Gm1564KO	NOTEST	0	0.0325605	inf	0	1	1	no
4921506M07Rik	19.4577	0.0221001	0.474512	0.0465744	0.962852	0.979041	5.67442	38.9536	-0.0615358	0.522978	-0.117664	0.906334	0.999445	17.0414	4921506M07Rik	-	chr12:57564114-57622109	Gm1564WT	Gm1564KO	NOTEST	0.0185184	0.13709	2.88808	0	1	1	no
4921507L20Rik	1.8311	0.914446	0.553896	1.65093	0.0987523	0.214591	1.45454	2.87655	0.307737	0.602457	0.510803	0.609489	NA	0.494757	4921507L20Rik	-	chr2:93980033-94010730	Gm1564WT	Gm1564KO	NOTEST	0.181243	0.0526485	-1.78346	0	1	1	no
4921507P07Rik	13.7832	0.761912	0.507462	1.50142	0.133248	0.26653	2.62427	4.72519	0.00621075	0.617753	0.0100538	0.991978	NA	0.691014	4921507P07Rik	-	chr6:50566642-50596590	Gm1564WT	Gm1564KO	OK	0.256466	0.476247	0.892946	0.642001	0.4637	0.695008	no
4921508A21Rik	76.7917	0.414432	0.303258	1.3666	0.171752	0.319144	23.0661	45.8638	0.391101	0.492833	0.793576	0.427442	0.999445	9.59309	4921508A21Rik	-	chr11:55191718-55197682	Gm1564WT	Gm1564KO	NOTEST	0	0	0	0	1	1	no
4921508D12Rik	0.626452	0.251686	0.546789	0.460299	0.645302	NA	0.391142	0.252815	-0.168314	0.326061	-0.516205	0.605711	NA	0.277913	4921508D12Rik	-	chr2:132424740-132452499	Gm1564WT	Gm1564KO	NOTEST	0	0	0	0	1	1	no
4921509C19Rik	0.437477	0.400389	0.532181	0.752356	0.451837	NA	0.0391878	0.411257	-0.110889	0.378589	-0.292901	0.769598	NA	0	4921509C19Rik	-	chr2:151470541-151476151	Gm1564WT	Gm1564KO	NOTEST	0	0	0	0	1	1	no
4921509O07Rik	0.525028	-0.291798	0.404819	-0.720811	0.471026	NA	0.082185	0.719679	0.0051732	0.450594	0.0114808	0.99084	NA	0.222595	4921509O07Rik	-	chr13:113446287-113502844	Gm1564WT	Gm1564KO	NOTEST	0	0	0	0	1	1	no
4921511C10Rik	0.312794	-0.435954	0.459553	-0.948648	0.3428	NA	0.190268	0	NA	NA	NA	NA	NA	0	4921511C10Rik	-	chr3:79212918-79253913	Gm1564WT	Gm1564KO	NOTEST	0	0	0	0	1	1	no
4921511C20Rik	0.141802	-0.174317	0.372309	-0.468205	0.639638	NA	0	0.539399	0.26456	0.416289	0.635522	0.525088	NA	0	4921511C20Rik	-	chrX:127394292-127395898	Gm1564WT	Gm1564KO	NOTEST	0	0	0	0	1	1	no
4921511H03Rik	7.98234	3.066	0.484012	6.33455	2.38035e-10	7.67845e-09	0.432435	13.428	0.904024	0.573702	1.57577	0.115078	NA	3.69024	4921511H03Rik	-	chr5:6769029-7344378	Gm1564WT	Gm1564KO	NOTEST	0	0	0	0	1	1	no
4921511I17Rik	1.20939	0.998664	0.562251	1.77619	0.0757015	NA	0.297893	1.56098	-0.61846	0.559617	-1.10515	0.269095	NA	1.01552	4921511I17Rik	-	chr12:12262138-12392475	Gm1564WT	Gm1564KO	NOTEST	0	0	0	0	1	1	no
4921513I03Rik	0.480102	0.0661531	0.537721	0.123025	0.902087	NA	0.390031	1.94442	0.621784	0.586471	1.06021	0.289048	NA	0.486156	4921513I03Rik	-	chr10:120765731-120778886	Gm1564WT	Gm1564KO	NOTEST	0	0.0418769	inf	0	1	1	no
4921515E04Rik	4.13884	0.0396761	0.582822	0.0680758	0.945725	0.969322	4.45448	10.0013	0.0404137	0.589834	0.0685171	0.945374	NA	2.05003	4921515E04Rik	-	chr15:18078136-18369627	Gm1564WT	Gm1564KO	NOTEST	0	0	0	0	1	1	no
4921517D22Rik	1.50608	-0.2236	0.58434	-0.382653	0.701977	0.810969	0.234456	0.168543	-0.154283	0.315818	-0.488518	0.625183	NA	0.0904085	4921517D22Rik	-	chr13:59687401-59694101	Gm1564WT	Gm1564KO	NOTEST	0.0039757	0.00159511	-1.31755	0	1	1	no
4921524J17Rik	324.578	3.41778	0.297999	11.4691	1.88674e-30	1.14467e-27	35.0774	79.0468	1.40587	0.480808	2.92396	0.00345606	0.151615	19.1219	4921524J17Rik	-	chr8:85408758-85432841	Gm1564WT	Gm1564KO	OK	1.89833	2.20738	0.217608	0.419707	0.59585	0.785775	no
4921524L21Rik	20.8073	1.56206	0.508554	3.07157	0.00212937	0.0105063	5.51026	60.8279	-0.107422	0.468814	-0.229136	0.818763	0.999445	31.0944	4921524L21Rik	-	chr18:6603632-6638966	Gm1564WT	Gm1564KO	NOTEST	0.00587619	0.0284127	2.27359	0	1	1	no
4921525B02Rik	0.19832	0.0102214	0.450023	0.022713	0.981879	NA	1.71321	0.0842715	-0.119759	0.30412	-0.39379	0.693736	NA	0.183877	4921525B02Rik	-	chr14:103650242-103704799	Gm1564WT	Gm1564KO	NOTEST	0.019486	0.0305586	0.649138	0	1	1	no
4921525O09Rik	143.027	2.53088	0.495675	5.10592	3.29182e-07	5.39763e-06	7.4594	126.884	-0.104214	0.474232	-0.219753	0.826063	0.999445	15.0076	4921525O09Rik	-	chr13:52096740-52124160	Gm1564WT	Gm1564KO	OK	0.34665	0.163373	-1.08531	-0.731136	0.23475	0.486006	no
4921530D09Rik	1.48607	0.0336355	0.579441	0.0580482	0.95371	0.973584	0.787271	44.3655	-0.211905	0.548735	-0.38617	0.699371	0.999445	6.32941	4921530D09Rik	-	chr2:25608628-25617678	Gm1564WT	Gm1564KO	OK	0.433869	0.0676828	-2.6804	-1.05963	0.1907	0.434857	no
4921530L18Rik	4.67926	1.28733	0.54361	2.36812	0.0178789	0.0585472	4.68816	3.6761	-0.0597648	0.613327	-0.0974437	0.922374	NA	5.47527	4921530L18Rik	-	chr2:14070332-14073934	Gm1564WT	Gm1564KO	OK	6.5372	4.66906	-0.485541	-0.572851	0.32345	0.575084	no
4921530L21Rik	0.271425	-0.391952	0.445676	-0.879456	0.379154	NA	0.101818	0.467565	0.0136331	0.400151	0.0340698	0.972822	NA	0.676	4921530L21Rik	-	chr14:95881265-95882775	Gm1564WT	Gm1564KO	NOTEST	0	0	0	0	1	1	no
4921531C22Rik	36.658	0.918996	0.37221	2.46902	0.0135482	0.04726	5.67275	18.3075	0.239169	0.547563	0.436788	0.662265	0.999445	6.82713	4921531C22Rik	-	chr2:179976852-179979013	Gm1564WT	Gm1564KO	OK	1.71335	2.36324	0.463944	0.673426	0.24885	0.499484	no
4921531P14Rik	5.52908	-0.388236	0.525135	-0.739307	0.45972	0.616845	5.93021	2.71652	0.206679	0.605222	0.341493	0.732733	NA	5.16596	4921531P14Rik	-	chr18:83292791-83325884	Gm1564WT	Gm1564KO	NOTEST	0.017464	0	#NAME?	0	1	1	no
4921533I20Rik	0.178354	-0.332069	0.424417	-0.782411	0.433973	NA	0.121702	0.417022	-0.126005	0.395782	-0.318369	0.750205	NA	0.300528	4921533I20Rik	-	chr18:17234482-17235482	Gm1564WT	Gm1564KO	OK	4.46875	4.82191	0.109733	0.190584	0.75805	0.884669	no
4921536K21Rik	35.2444	1.39799	0.4667	2.99548	0.00274017	0.0129412	4.99351	52.2109	-0.686571	0.480242	-1.42963	0.152822	0.999445	20.4854	4921536K21Rik	-	chr11:3886087-3895126	Gm1564WT	Gm1564KO	OK	0.52821	0.673168	0.349856	0.286577	0.60615	0.792571	no
4921539E11Rik	1.10843	0.711662	0.570161	1.24818	0.211966	NA	0.322245	5.57432	-0.407878	0.61862	-0.659335	0.50968	NA	1.24697	4921539E11Rik	-	chr4:103230444-103290863	Gm1564WT	Gm1564KO	NOTEST	0.0313348	0.069725	1.15391	0	1	1	no
4922501C03Rik	371.175	-0.775652	0.246032	-3.15265	0.00161795	0.00837872	16.9696	192.12	-0.454412	0.478086	-0.950482	0.341868	0.999445	11.5507	4922501C03Rik	-	chr9:87191962-87255532	Gm1564WT	Gm1564KO	OK	2.35603	2.80209	0.250143	0.719896	0.23715	0.488414	no
4922501L14Rik	0.941319	-0.315248	0.563168	-0.559777	0.575632	NA	0.0537762	26.4499	-0.559676	0.561612	-0.996553	0.318982	0.999445	8.71792	4922501L14Rik	-	chr3:154711132-154749012	Gm1564WT	Gm1564KO	NOTEST	0	0	0	0	1	1	no
4922502D21Rik	143.999	0.781858	0.510547	1.53141	0.125667	0.255646	66.1448	352.366	-0.343034	0.423173	-0.810624	0.417582	0.999445	242.209	4922502D21Rik	-	chr6:129322164-129331781	Gm1564WT	Gm1564KO	OK	0	0.574592	inf	#NAME?	5e-05	0.00106494	yes
4922502H24Rik	0	NA	NA	NA	NA	NA	0	0.168543	-0.154283	0.315818	-0.488518	0.625183	NA	0	4922502H24Rik	-	chr13:101391870-101397580	Gm1564WT	Gm1564KO	NOTEST	0	0	0	0	1	1	no
4922502N22Rik	0.18476	-0.275486	0.400022	-0.688676	0.491027	NA	0.0753657	0.517976	0.216636	0.422583	0.512646	0.608199	NA	0	4922502N22Rik	-	chr6:139315596-139322576	Gm1564WT	Gm1564KO	NOTEST	0	0	0	0	1	1	no
4922505E12Rik	0.271697	-0.361713	0.441355	-0.819552	0.412472	NA	0.158535	1.25188	0.127357	0.543749	0.23422	0.814814	NA	0.140126	4922505E12Rik	-	chr1:182747125-182749180	Gm1564WT	Gm1564KO	NOTEST	0	0.00602753	inf	0	1	1	no
4930401C15Rik	0.559911	0.199601	0.549893	0.362982	0.716618	NA	0.107609	0.238379	0.121402	0.327845	0.370302	0.711157	NA	0.352104	4930401C15Rik	-	chr10:25779313-25837437	Gm1564WT	Gm1564KO	NOTEST	0	0	0	0	1	1	no
4930401O10Rik	0.0709008	-0.118389	0.36869	-0.321108	0.748128	NA	0	0	NA	NA	NA	NA	NA	0	4930401O10Rik	-	chr11:71928470-71940122	Gm1564WT	Gm1564KO	NOTEST	0	0	0	0	1	1	no
4930401O12Rik	0	NA	NA	NA	NA	NA	0.223292	0.0900364	-0.114027	0.30325	-0.376018	0.706904	NA	0.363185	4930401O12Rik	-	chr13:31213409-31241086	Gm1564WT	Gm1564KO	NOTEST	0.00568253	0	#NAME?	0	1	1	no
4930402F06Rik	0.187924	-0.218138	0.40774	-0.534991	0.592656	NA	0.0895207	0.0900364	-0.114027	0.30325	-0.376018	0.706904	NA	0.22911	4930402F06Rik	-	chr2:35375561-35397174	Gm1564WT	Gm1564KO	NOTEST	0	0	0	0	1	1	no
4930402F11Rik	1.07323	-0.920518	0.581457	-1.58312	0.113393	NA	0.965863	2.53218	-0.803683	0.595613	-1.34934	0.177228	NA	3.27363	4930402F11Rik	-	chr7:69496093-69499689	Gm1564WT	Gm1564KO	NOTEST	0	0	0	0	1	1	no
4930402H24Rik	401.989	0.538543	0.193478	2.78349	0.00537776	0.0223763	22.7155	74.9587	0.756605	0.479204	1.57888	0.114364	0.999445	12.8141	4930402H24Rik	-	chr2:130707852-130840110	Gm1564WT	Gm1564KO	OK	9.0788	9.96729	0.134699	0.473844	0.4078	0.648664	no
4930402K13Rik	1.10113	-0.457332	0.566575	-0.807187	0.419559	NA	0.0615373	1.51623	0.0143042	0.560796	0.0255069	0.979651	NA	0.488028	4930402K13Rik	-	chrX:9104561-9106342	Gm1564WT	Gm1564KO	NOTEST	0	0	0	0	1	1	no
4930404A05Rik	0.121641	-0.178671	0.371547	-0.480884	0.630599	NA	0.279683	3.53288	-0.494836	0.613719	-0.806291	0.420075	NA	6.51361	4930404A05Rik	-	chr16:52799507-52815744	Gm1564WT	Gm1564KO	NOTEST	0	0	0	0	1	1	no
4930404A10Rik	21.4135	0.980786	0.515123	1.90398	0.0569124	0.142793	8.65483	20.2833	-0.265197	0.552369	-0.480109	0.63115	0.999445	7.85075	4930404A10Rik	-	chr11:54370651-54426755	Gm1564WT	Gm1564KO	NOTEST	0.150619	0	#NAME?	0	1	1	no
4930404H11Rik	0.527874	0.144858	0.534486	0.271022	0.786374	NA	0.542155	0.577802	-0.351123	0.431776	-0.813208	0.416099	NA	2.52026	4930404H11Rik	-	chr12:71540606-71556133	Gm1564WT	Gm1564KO	NOTEST	0	0	0	0	1	1	no
4930404I05Rik	1.28154	1.67419	0.543725	3.07911	0.00207621	0.010302	1.29466	1.96523	0.212415	0.584451	0.363443	0.716274	NA	2.65733	4930404I05Rik	-	chr16:90936096-91044379	Gm1564WT	Gm1564KO	OK	0.307813	1.24499	2.01601	0.459241	0.45295	0.685906	no
4930404N11Rik	0.667973	-0.300985	0.560782	-0.536723	0.591459	NA	1.93454	1.33477	-0.278456	0.543732	-0.51212	0.608567	NA	8.20544	4930404N11Rik	-	chr10:81357569-81365820	Gm1564WT	Gm1564KO	OK	9.0088	11.3235	0.329915	0.263826	0.63425	0.812273	no
4930405A10Rik	0	NA	NA	NA	NA	NA	0	1.07242	-0.113502	0.516767	-0.219638	0.826153	NA	0.617125	4930405A10Rik	-	chr14:22019711-23094571	Gm1564WT	Gm1564KO	NOTEST	0	0	0	0	1	1	no
4930405A21Rik	11.4534	0.677	0.500737	1.35201	0.176373	0.324634	6.1431	3.85344	-0.145674	0.61697	-0.236112	0.813346	NA	1.20867	4930405A21Rik	-	chr2:156613696-156764363	Gm1564WT	Gm1564KO	OK	3.67189	1.47134	-1.31939	-0.454062	0.71325	0.858858	no
4930405D11Rik	0	NA	NA	NA	NA	NA	0.217093	0.49353	-0.304155	0.410594	-0.740767	0.458834	NA	1.27882	4930405D11Rik	-	chr11:90804690-90895152	Gm1564WT	Gm1564KO	NOTEST	0	0.016768	inf	0	1	1	no
4930405J17Rik	0.138688	-0.19367	0.377818	-0.512602	0.60823	NA	2.21403	0.338515	-0.0703276	0.367517	-0.191358	0.848245	NA	2.33146	4930405J17Rik	-	chr10:20148919-20281590	Gm1564WT	Gm1564KO	NOTEST	0	0	0	0	1	1	no
4930405P13Rik	10.8504	0.382493	0.505495	0.756671	0.449247	0.607703	23.2748	0.768792	-0.0514798	0.477455	-0.107821	0.914137	NA	1.75135	4930405P13Rik	-	chr11:88905927-88955442	Gm1564WT	Gm1564KO	NOTEST	0	0	0	0	1	1	no
4930406D18Rik	0	NA	NA	NA	NA	NA	0.203056	1.31359	-0.137993	0.541473	-0.254847	0.798841	NA	0.904215	4930406D18Rik	-	chr3:100426404-100437754	Gm1564WT	Gm1564KO	NOTEST	0	0	0	0	1	1	no
4930407I10Rik	2.20384	-0.584293	0.610756	-0.956672	0.338733	0.505254	0.24609	14.33	-0.102323	0.595376	-0.171862	0.863546	NA	0.45973	4930407I10Rik	-	chr15:82059150-82066538	Gm1564WT	Gm1564KO	NOTEST	0.00138379	0.00547551	1.98437	0	1	1	no
4930408F14Rik	0.367303	-0.493707	0.472623	-1.04461	0.296202	NA	0.379695	3.3046	-0.379951	0.609729	-0.623148	0.533187	NA	2.848	4930408F14Rik	-	chrX:73175301-73176989	Gm1564WT	Gm1564KO	NOTEST	0	0	0	0	1	1	no
4930412B13Rik	0	NA	NA	NA	NA	NA	0.0925368	0.242714	-0.0213384	0.327269	-0.0652014	0.948014	NA	0	4930412B13Rik	-	chr2:117821927-117909136	Gm1564WT	Gm1564KO	NOTEST	0	0	0	0	1	1	no
4930412C18Rik	26.2586	2.50672	0.472903	5.3007	1.1536e-07	2.13079e-06	0.68524	10.7938	0.948952	0.604998	1.56852	0.11676	NA	0.827697	4930412C18Rik	-	chr4:9770584-9823411	Gm1564WT	Gm1564KO	NOTEST	0.154249	0.183525	0.250709	0	1	1	no
4930412O13Rik	0.404916	0.411641	0.516067	0.79765	0.425074	NA	0.0811702	0.348616	-0.204495	0.352692	-0.579811	0.562042	NA	0.139866	4930412O13Rik	-	chr2:9881245-9889540	Gm1564WT	Gm1564KO	NOTEST	0.00464272	0.0701394	3.91718	0	1	1	no
4930413E15Rik	0.234047	-0.230217	0.403395	-0.570699	0.568204	NA	0	0.485428	-0.0326413	0.402602	-0.0810759	0.935382	NA	0	4930413E15Rik	-	chr5:118952338-118961261	Gm1564WT	Gm1564KO	NOTEST	0	0.0790919	inf	0	1	1	no
4930413F20Rik	0.494683	0.207381	0.51808	0.400288	0.688945	NA	0.647762	0.671266	-0.127504	0.458475	-0.278104	0.780932	NA	0	4930413F20Rik	-	chr15:34572798-34679204	Gm1564WT	Gm1564KO	NOTEST	0	0.0719579	inf	0	1	1	no
4930413G21Rik	0.630947	0.348936	0.548372	0.636313	0.524572	NA	7.75049	2.43713	0.08274	0.599332	0.138054	0.890198	NA	3.40214	4930413G21Rik	-	chr7:122969057-122970459	Gm1564WT	Gm1564KO	OK	2.90117	2.93778	0.0180918	0.0213361	0.9697	0.987811	no
4930413M19Rik	0.0785253	-0.155615	0.368516	-0.422274	0.672825	NA	0	0.338515	-0.0703276	0.367517	-0.191358	0.848245	NA	0	4930413M19Rik	-	chr14:50503768-50520943	Gm1564WT	Gm1564KO	NOTEST	0	0	0	0	1	1	no
4930414L22Rik	8.0972	1.03611	0.524924	1.97383	0.0484012	0.126174	14.6869	8.78141	0.568266	0.599558	0.947809	0.343227	NA	7.82499	4930414L22Rik	-	chr6:72432798-72440615	Gm1564WT	Gm1564KO	OK	7.91095	7.89301	-0.00327554	-0.00255223	0.9963	0.998146	no
4930414N06Rik	0.101481	-0.173467	0.370138	-0.468657	0.639315	NA	10.9712	0.337086	-0.177437	0.332279	-0.534001	0.593341	NA	2.08394	4930414N06Rik	-	chr19:44931118-44984550	Gm1564WT	Gm1564KO	OK	0	1.09506	inf	#NAME?	0.1223	0.337811	no
4930415F15Rik	0.59413	0.318019	0.552253	0.575859	0.564711	NA	0.180241	2.28302	-0.0628975	0.59493	-0.105723	0.915802	NA	4.21493	4930415F15Rik	-	chr11:11489265-11515190	Gm1564WT	Gm1564KO	NOTEST	0	0	0	0	1	1	no
4930415L06Rik	0	NA	NA	NA	NA	NA	0	0.761302	-0.164412	0.473194	-0.347451	0.728252	NA	0.436249	4930415L06Rik	-	chrX:89930096-89932852	Gm1564WT	Gm1564KO	NOTEST	0	0	0	0	1	1	no
4930415O20Rik	0.322216	-0.371509	0.456653	-0.813548	0.415904	NA	0.27263	1.1749	-0.506683	0.528845	-0.958093	0.338016	NA	3.76933	4930415O20Rik	-	chr15:98571003-98589588	Gm1564WT	Gm1564KO	OK	1.46197	0.553891	-1.40023	-0.75596	0.37105	0.619449	no
4930417O13Rik	0.330741	-0.191973	0.501056	-0.383136	0.701619	NA	0	0.0842715	-0.119759	0.30412	-0.39379	0.693736	NA	0	4930417O13Rik	-	chr6:125265524-125273777	Gm1564WT	Gm1564KO	NOTEST	0	0.00558883	inf	0	1	1	no
4930417O22Rik	4.64548	0.345658	0.546363	0.632651	0.526961	0.673692	2.76785	2.81888	0.227976	0.605187	0.376704	0.706394	NA	3.63415	4930417O22Rik	-	chr11:101952420-101960574	Gm1564WT	Gm1564KO	NOTEST	0	0	0	0	1	1	no
4930419G24Rik	0.0709008	-0.118389	0.36869	-0.321108	0.748128	NA	0	0.234951	-0.148828	0.312627	-0.476057	0.634034	NA	0.74377	4930419G24Rik	-	chr3:32949630-33143082	Gm1564WT	Gm1564KO	NOTEST	0	0	0	0	1	1	no
4930422G04Rik	251.137	-0.34962	0.217894	-1.60454	0.108596	0.229882	9.52157	44.606	0.0217127	0.493927	0.0439593	0.964937	0.999445	5.23678	4930422G04Rik	-	chr3:127553488-127618023	Gm1564WT	Gm1564KO	OK	1.54401	1.78117	0.206145	0.578581	0.3638	0.613464	no
4930423M02Rik	1.66226	0.969854	0.567941	1.70767	0.0876982	0.196248	0.551737	4.31781	0.353335	0.61323	0.576187	0.564489	NA	6.33771	4930423M02Rik	-	chr4:5632327-5642284	Gm1564WT	Gm1564KO	NOTEST	0	0	0	0	1	1	no
4930425K10Rik	0	NA	NA	NA	NA	NA	0	0	NA	NA	NA	NA	NA	0	4930425K10Rik	-	chr5:67933611-67977070	Gm1564WT	Gm1564KO	NOTEST	0	0	0	0	1	1	no
4930425O10Rik	1.65973	0.492773	0.563019	0.875233	0.381447	0.546945	0.758142	0.412687	0.0166752	0.395109	0.0422041	0.966336	NA	0.206756	4930425O10Rik	-	chr3:138711534-138726984	Gm1564WT	Gm1564KO	NOTEST	0	0.0253539	inf	0	1	1	no
4930426D05Rik	2.0409	-0.246954	0.426149	-0.579502	0.562251	0.701601	0.555673	0.567701	-0.194802	0.444218	-0.438529	0.661003	NA	0.179548	4930426D05Rik	-	chr18:21550376-21656107	Gm1564WT	Gm1564KO	OK	0.229898	0.408582	0.829632	0.332867	0.66145	0.828305	no
4930426L09Rik	1.87637	0.639658	0.579442	1.10392	0.269627	0.4343	0.582189	2.74192	0.228763	0.603761	0.378897	0.704764	NA	2.41195	4930426L09Rik	-	chr2:18998318-18999804	Gm1564WT	Gm1564KO	NOTEST	0.0434378	0.214734	2.30553	0	1	1	no
4930427A07Rik	76.6594	-0.0393621	0.332181	-0.118496	0.905675	0.945912	5.41446	28.5842	-0.0702707	0.533586	-0.131695	0.895226	0.999445	8.88933	4930427A07Rik	-	chr12:113156420-113165458	Gm1564WT	Gm1564KO	OK	9.79755	6.89729	-0.506391	-1.39074	0.02075	0.109993	no
4930428D18Rik	0	NA	NA	NA	NA	NA	0	1.37074	0.161669	0.546373	0.295894	0.767311	NA	1.89223	4930428D18Rik	-	chrX:76393349-76397979	Gm1564WT	Gm1564KO	NOTEST	0	0	0	0	1	1	no
4930428E07Rik	0.118834	0.16669	0.385556	0.432338	0.665496	NA	0	0.783138	0.576768	0.476699	1.20992	0.226309	NA	0	4930428E07Rik	-	chr12:37880704-38633410	Gm1564WT	Gm1564KO	NOTEST	0	0	0	0	1	1	no
4930428G15Rik	0.29005	-0.131355	0.491254	-0.267386	0.789172	NA	0	0.439469	0.286047	0.398498	0.717812	0.472873	NA	0	4930428G15Rik	-	chr9:115336160-115341924	Gm1564WT	Gm1564KO	NOTEST	0	0	0	0	1	1	no
4930428O21Rik	0.149426	-0.23753	0.38792	-0.612317	0.540328	NA	0.0631768	0.742009	-0.294318	0.478386	-0.615231	0.538402	NA	0.16669	4930428O21Rik	-	chr5:107698211-107703480	Gm1564WT	Gm1564KO	NOTEST	0.0293605	0.0431771	0.556388	0	1	1	no
4930429B21Rik	0.832732	0.248646	0.555771	0.447389	0.654594	NA	0.4178	3.45844	0.508491	0.612422	0.830296	0.406371	NA	0.980851	4930429B21Rik	-	chr3:32334793-32367438	Gm1564WT	Gm1564KO	OK	0.0453059	0.262907	2.53678	0.474843	0.5705	0.767126	no
4930429D17Rik	0.479134	0.194955	0.529809	0.367972	0.712894	NA	0.0683275	1.04666	-0.0558216	0.516463	-0.108084	0.913929	NA	0.5376	4930429D17Rik	-	chr5:103230374-103299029	Gm1564WT	Gm1564KO	NOTEST	0	0	0	0	1	1	no
4930429F11Rik	0.860835	1.16471	0.553369	2.10476	0.0353124	NA	0.171277	0.741712	0.643231	0.437969	1.46867	0.141924	NA	0	4930429F11Rik	-	chr17:79475623-79477885	Gm1564WT	Gm1564KO	NOTEST	0	0	0	0	1	1	no
4930429F24Rik	5.92954	1.87858	0.524949	3.5786	0.000345442	0.0023089	2.20836	3.54257	0.181082	0.609172	0.29726	0.766268	NA	3.74942	4930429F24Rik	-	chr9:79793640-79803235	Gm1564WT	Gm1564KO	OK	0.668032	0.648476	-0.0428628	-0.03512	0.94955	0.979182	no
4930430A15Rik	31.8637	1.27063	0.507032	2.50601	0.0122103	0.0434481	8.63017	132.985	-0.392998	0.447437	-0.878331	0.379764	0.999445	48.1315	4930430A15Rik	-	chr2:111193253-111229600	Gm1564WT	Gm1564KO	NOTEST	0	0.068995	inf	0	1	1	no
4930430D24Rik	0.238665	-0.295836	0.434589	-0.680724	0.496046	NA	0.0719498	0.248479	-0.0229	0.330276	-0.0693358	0.944722	NA	0.248269	4930430D24Rik	-	chrX:38038198-38043114	Gm1564WT	Gm1564KO	NOTEST	0	0	0	0	1	1	no
4930430F08Rik	19.7981	2.10513	0.454711	4.6296	3.66368e-06	4.40144e-05	3.99422	13.3798	0.699552	0.578545	1.20916	0.226602	NA	4.58713	4930430F08Rik	-	chr10:100488288-100589259	Gm1564WT	Gm1564KO	OK	2.27174	2.08514	-0.123653	-0.243106	0.80585	0.910172	no
4930430F21Rik	0.191039	-0.372968	0.436105	-0.855226	0.392426	NA	0.118499	0.409259	-0.254532	0.384595	-0.661818	0.508088	NA	1.00486	4930430F21Rik	-	chr15:31039125-31043331	Gm1564WT	Gm1564KO	NOTEST	0	0	0	0	1	1	no
4930430J02Rik	0.157051	-0.231085	0.376743	-0.613374	0.539629	NA	0.578838	0.0842715	-0.119759	0.30412	-0.39379	0.693736	NA	0	4930430J02Rik	-	chr9:57391069-57400364	Gm1564WT	Gm1564KO	NOTEST	0	0	0	0	1	1	no
4930431F12Rik	14.6216	-0.402166	0.508414	-0.791021	0.428932	0.589165	12.7216	10.524	-0.0198836	0.58821	-0.0338035	0.973034	NA	11.8015	4930431F12Rik	-	chr5:44966200-44978805	Gm1564WT	Gm1564KO	NOTEST	0	0	0	0	1	1	no
4930431P03Rik	0.254429	-0.304416	0.437124	-0.696406	0.486174	NA	0.481065	3.6761	-0.0597648	0.613327	-0.0974437	0.922374	NA	1.46148	4930431P03Rik	-	chr14:44954899-44961307	Gm1564WT	Gm1564KO	NOTEST	0	0	0	0	1	1	no
4930432J09Rik	0.29378	-0.138475	0.504708	-0.274366	0.783804	NA	0.206475	9.42044	0.113174	0.595554	0.190032	0.849284	NA	0.60108	4930432J09Rik	-	chr14:103977627-104027142	Gm1564WT	Gm1564KO	NOTEST	0	0	0	0	1	1	no
4930432K09Rik	0.167136	-0.231711	0.39321	-0.589282	0.555672	NA	0.215912	3.84832	-0.529915	0.613616	-0.863593	0.387811	NA	4.36259	4930432K09Rik	-	chr5:87825696-87846386	Gm1564WT	Gm1564KO	OK	0	0.298103	inf	#NAME?	0.12445	0.340392	no
4930432K21Rik	55.8663	0.460891	0.363053	1.26949	0.204268	0.359451	10.4984	45.6981	-0.377236	0.486696	-0.775097	0.438282	0.999445	17.2126	4930432K21Rik	-	chr8:84148037-84172597	Gm1564WT	Gm1564KO	OK	20.4473	7.15877	-1.51412	-3.92697	5e-05	0.00106494	yes
4930432M17Rik	0.0709008	-0.118389	0.36869	-0.321108	0.748128	NA	0	0	NA	NA	NA	NA	NA	0	4930432M17Rik	-	chr3:121670762-121682982	Gm1564WT	Gm1564KO	NOTEST	0	0	0	0	1	1	no
4930433B08Rik	0	NA	NA	NA	NA	NA	0	0	NA	NA	NA	NA	NA	0	4930433B08Rik	-	chr3:18468284-18480477	Gm1564WT	Gm1564KO	NOTEST	0	0	0	0	1	1	no
4930433I11Rik	1.2538	0.883486	0.58397	1.5129	0.130306	0.262288	0.997184	6.63316	-0.390847	0.615433	-0.635076	0.525379	NA	2.65456	4930433I11Rik	-	chr7:40987608-40994833	Gm1564WT	Gm1564KO	NOTEST	0	0	0	0	1	1	no
4930433N12Rik	49.418	1.94062	0.469462	4.13372	3.56934e-05	0.000328296	7.45431	32.398	-0.144158	0.522765	-0.275761	0.782732	0.999445	10.2604	4930433N12Rik	-	chr9:3190268-3199813	Gm1564WT	Gm1564KO	NOTEST	0.151455	0	#NAME?	0	1	1	no
4930434J06Rik	0	NA	NA	NA	NA	NA	0	0.718042	0.0597733	0.456931	0.130815	0.895922	NA	0	4930434J06Rik	-	chr14:71856708-71920438	Gm1564WT	Gm1564KO	NOTEST	0	0	0	0	1	1	no
4930435E12Rik	0.631806	-0.627935	0.513005	-1.22403	0.22094	NA	0.166637	2.07862	-0.0983286	0.593323	-0.165725	0.868373	NA	0.214772	4930435E12Rik	-	chr16:38812204-38828749	Gm1564WT	Gm1564KO	NOTEST	0	0.0274456	inf	0	1	1	no
4930438E09Rik	0.0476381	0.250567	0.37088	0.675603	0.499293	NA	0	0.0900364	-0.114027	0.30325	-0.376018	0.706904	NA	0.397023	4930438E09Rik	-	chr14:67233291-67430952	Gm1564WT	Gm1564KO	NOTEST	0	0	0	0	1	1	no
4930440C22Rik	0	NA	NA	NA	NA	NA	0	0.328415	0.0654081	0.347325	0.18832	0.850626	NA	0.186312	4930440C22Rik	-	chr1:94797441-94802472	Gm1564WT	Gm1564KO	NOTEST	0	0	0	0	1	1	no
4930441J16Rik	0.37223	-0.4278	0.45121	-0.948119	0.343069	NA	1.53236	1.88096	0.269259	0.58093	0.463495	0.643009	NA	3.79714	4930441J16Rik	-	chr2:74298939-74307717	Gm1564WT	Gm1564KO	NOTEST	0	0	0	0	1	1	no
4930441O14Rik	2.3032	-0.953184	0.585876	-1.62694	0.10375	0.222328	0.617277	3.86955	-0.328213	0.613356	-0.535111	0.592573	NA	1.16295	4930441O14Rik	-	chr13:67729261-67756838	Gm1564WT	Gm1564KO	OK	0.203268	0.300989	0.566323	0.221417	0.6579	0.826207	no
4930442J19Rik	145.893	1.9111	0.45236	4.22473	2.39225e-05	0.00023236	24.5172	67.9767	0.093353	0.539511	0.173033	0.862626	0.999445	37.438	4930442J19Rik	-	chr2:151302038-151316003	Gm1564WT	Gm1564KO	NOTEST	0	0	0	0	1	1	no
4930442L01Rik	4.12173	-0.412895	0.505615	-0.816619	0.414146	0.576537	0.21507	6.19157	-0.791082	0.621392	-1.27308	0.202989	NA	0.98287	4930442L01Rik	-	chr3:96829825-96870926	Gm1564WT	Gm1564KO	NOTEST	0	0	0	0	1	1	no
4930443O20Rik	0.295378	-0.456566	0.469628	-0.972187	0.330958	NA	0.189502	0.858621	0.104654	0.478216	0.218843	0.826772	NA	0	4930443O20Rik	-	chr2:85073613-85086461	Gm1564WT	Gm1564KO	NOTEST	0	0	0	0	1	1	no
4930444A02Rik	25.7112	0.561561	0.397573	1.41247	0.157811	0.300025	2.55002	7.01928	0.317618	0.610255	0.520469	0.602737	NA	2.67434	4930444A02Rik	-	chr8:25980603-25994121	Gm1564WT	Gm1564KO	OK	7.76647	9.02583	0.216801	0.651412	0.24985	0.499862	no
4930444F02Rik	317.552	2.89046	0.482425	5.99153	2.07877e-09	5.67309e-08	33.7463	168.291	0.0779431	0.461713	0.168813	0.865944	0.999445	43.4852	4930444F02Rik	-	chr10:18797298-18831930	Gm1564WT	Gm1564KO	NOTEST	0	0	0	0	1	1	no
4930444G20Rik	4.24514	-1.18202	0.550608	-2.14676	0.0318123	0.0915037	1.22818	14.8005	-0.78188	0.585984	-1.3343	0.182105	NA	6.01685	4930444G20Rik	-	chr10:22066308-22068079	Gm1564WT	Gm1564KO	NOTEST	0	0.0566444	inf	0	1	1	no
4930444M15Rik	0.244859	-0.411297	0.450062	-0.913866	0.360787	NA	0.326335	3.36486	-0.521465	0.605616	-0.861049	0.389211	NA	2.32451	4930444M15Rik	-	chr14:76514557-76520855	Gm1564WT	Gm1564KO	NOTEST	0.149931	0.0303816	-2.30303	0	1	1	no
4930444P10Rik	10.5932	0.81961	0.507517	1.61494	0.106323	0.22658	7.48855	17.7875	0.044753	0.559555	0.0799797	0.936253	0.999445	37.4311	4930444P10Rik	-	chr1:16065978-16093041	Gm1564WT	Gm1564KO	NOTEST	0	0.0346146	inf	0	1	1	no
4930447A16Rik	0.0709008	-0.118389	0.36869	-0.321108	0.748128	NA	0	0.359533	0.180256	0.35	0.515017	0.606541	NA	0	4930447A16Rik	-	chr15:37366174-37792428	Gm1564WT	Gm1564KO	NOTEST	0	0	0	0	1	1	no
4930447C04Rik	190.422	-0.066119	0.281671	-0.234739	0.814411	0.888541	46.5872	38.1157	0.174212	0.518212	0.336178	0.736736	0.999445	20.2216	4930447C04Rik	-	chr12:72881108-72917765	Gm1564WT	Gm1564KO	OK	15.3664	10.753	-0.515038	-2.43708	0.00295	0.0272018	yes
4930447J18Rik	0	NA	NA	NA	NA	NA	0	0.59133	-0.221004	0.440983	-0.501163	0.616256	NA	0	4930447J18Rik	-	chr14:47898863-47944189	Gm1564WT	Gm1564KO	NOTEST	0	0	0	0	1	1	no
4930447K03Rik	0.448339	0.250423	0.51552	0.485769	0.627131	NA	0.116874	0.396822	0.141773	0.390814	0.362764	0.716781	NA	0	4930447K03Rik	-	chr13:34084154-34113272	Gm1564WT	Gm1564KO	NOTEST	0	0	0	0	1	1	no
4930447N08Rik	0.554771	-0.362717	0.54312	-0.667839	0.504237	NA	0.251445	1.25079	-0.254587	0.514514	-0.49481	0.620734	NA	0.676	4930447N08Rik	-	chr3:122729157-122859374	Gm1564WT	Gm1564KO	NOTEST	0	0	0	0	1	1	no
4930448C13Rik	1.06364	0.395416	0.551751	0.716657	0.473586	NA	0.228349	0.649636	-0.0133719	0.456073	-0.0293197	0.97661	NA	0	4930448C13Rik	-	chr12:14996388-15050389	Gm1564WT	Gm1564KO	NOTEST	0	0	0	0	1	1	no
4930448F12Rik	0.137405	-0.192214	0.377056	-0.509775	0.610209	NA	0.147788	0.0741712	0.179024	0.303468	0.589929	0.555238	NA	0	4930448F12Rik	-	chr13:18084946-18100202	Gm1564WT	Gm1564KO	NOTEST	0	0	0	0	1	1	no
4930448H16Rik	0	NA	NA	NA	NA	NA	0.241345	0.608012	0.158724	0.455784	0.348244	0.727657	NA	0	4930448H16Rik	-	chr5:143226991-143234748	Gm1564WT	Gm1564KO	OK	0.367729	0.103018	-1.83574	-0.682193	0.4809	0.706975	no
4930448I06Rik	0.0818985	-0.220826	0.375115	-0.58869	0.556069	NA	0	0.31255	0.179829	0.341317	0.526869	0.598285	NA	0.55995	4930448I06Rik	-	chr1:41167559-41181252	Gm1564WT	Gm1564KO	NOTEST	0	0	0	0	1	1	no
4930448I18Rik	0.33894	-0.445318	0.460776	-0.966453	0.333818	NA	0	0.0741712	0.179024	0.303468	0.589929	0.555238	NA	0	4930448I18Rik	-	chr5:50151332-50156092	Gm1564WT	Gm1564KO	NOTEST	0	0	0	0	1	1	no
4930448K20Rik	0.167136	-0.231711	0.39321	-0.589282	0.555672	NA	0.192861	0.396822	0.141773	0.390814	0.362764	0.716781	NA	0.204466	4930448K20Rik	-	chr4:9915964-9917397	Gm1564WT	Gm1564KO	NOTEST	0	0	0	0	1	1	no
4930449E01Rik	0.0677871	-0.13128	0.368154	-0.356589	0.721399	NA	0.42743	0.158443	0.0410068	0.317137	0.129303	0.897118	NA	0	4930449E01Rik	-	chr14:105498787-105505628	Gm1564WT	Gm1564KO	NOTEST	0	0	0	0	1	1	no
4930449E18Rik	0	NA	NA	NA	NA	NA	0	0.412687	0.0166752	0.395109	0.0422041	0.966336	NA	0.885555	4930449E18Rik	-	chr19:57273959-57277052	Gm1564WT	Gm1564KO	NOTEST	0	0	0	0	1	1	no
4930449I24Rik	0	NA	NA	NA	NA	NA	0	0.254244	-0.0149965	0.32724	-0.0458273	0.963448	NA	0.508385	4930449I24Rik	-	chr5:146502376-146516902	Gm1564WT	Gm1564KO	NOTEST	0	0	0	0	1	1	no
4930451C15Rik	7.16105	-0.106194	0.505723	-0.209985	0.833679	0.901068	1.78996	12.6559	-0.304345	0.582283	-0.522676	0.6012	NA	0.67333	4930451C15Rik	-	chr16:17544464-17561247	Gm1564WT	Gm1564KO	NOTEST	0.0361349	0.197052	2.44711	0	1	1	no
4930451G09Rik	55.0438	0.173192	0.38012	0.455624	0.64866	0.770712	7.54522	43.2687	-0.33523	0.523581	-0.640263	0.522002	0.999445	13.924	4930451G09Rik	-	chr16:4964287-4978962	Gm1564WT	Gm1564KO	OK	2.73556	5.1604	0.915645	1.68554	0.01705	0.0967402	no
4930451I11Rik	0.121641	-0.178671	0.371547	-0.480884	0.630599	NA	0	0.681366	-0.262968	0.458185	-0.573935	0.566012	NA	0.698235	4930451I11Rik	-	chr7:126830473-126831496	Gm1564WT	Gm1564KO	NOTEST	0	0	0	0	1	1	no
4930452A19Rik	0.0709008	-0.118389	0.36869	-0.321108	0.748128	NA	0	2.99884	0.441141	0.601347	0.733589	0.463199	NA	1.0827	4930452A19Rik	-	chr17:9750751-9775866	Gm1564WT	Gm1564KO	NOTEST	0	0	0	0	1	1	no
4930452B06Rik	38.843	0.556144	0.360242	1.5438	0.122636	0.251424	6.09457	18.5745	0.455227	0.555355	0.819705	0.412385	0.999445	4.58798	4930452B06Rik	-	chr14:8431171-8666290	Gm1564WT	Gm1564KO	OK	3.73126	5.95443	0.674299	1.63451	0.0103	0.067724	no
4930452G13Rik	12.5279	2.04779	0.493475	4.14973	3.32861e-05	0.00030922	2.60546	12.525	-0.164119	0.591305	-0.277553	0.781355	NA	13.2554	4930452G13Rik	-	chr14:79702919-79712930	Gm1564WT	Gm1564KO	OK	0	0.489341	inf	#NAME?	5e-05	0.00106494	yes
4930452N14Rik	0.0818985	-0.220826	0.375115	-0.58869	0.556069	NA	0	0	NA	NA	NA	NA	NA	0	4930452N14Rik	-	chr1:154241520-154256906	Gm1564WT	Gm1564KO	NOTEST	0	0	0	0	1	1	no
4930453H23Rik	0	NA	NA	NA	NA	NA	0	1.86355	-0.323733	0.571549	-0.566414	0.571113	NA	0.781374	4930453H23Rik	-	chrX:21206579-21221665	Gm1564WT	Gm1564KO	NOTEST	0	0	0	0	1	1	no
4930453L07Rik	0.137405	-0.192214	0.377056	-0.509775	0.610209	NA	0.158891	2.18488	0.0899853	0.594225	0.151433	0.879634	NA	0.203565	4930453L07Rik	-	chr8:9144668-9149050	Gm1564WT	Gm1564KO	NOTEST	0	0	0	0	1	1	no
4930453N24Rik	82.3556	1.09049	0.30149	3.61699	0.000298045	0.00203083	36.8467	96.5352	-0.310658	0.454309	-0.683804	0.494099	0.999445	91.9553	4930453N24Rik	-	chr16:64766104-64770939	Gm1564WT	Gm1564KO	OK	9.10743	9.53455	0.0661209	0.173641	0.76765	0.889326	no
4930455B14Rik	4.0546	0.04512	0.549011	0.0821841	0.9345	0.962319	3.21108	15.1763	-0.227766	0.574253	-0.396631	0.69164	NA	14.9372	4930455B14Rik	-	chr14:8666389-8673378	Gm1564WT	Gm1564KO	NOTEST	0.0862095	0.10509	0.285704	0	1	1	no
4930455C13Rik	1.23021	0.482226	0.578553	0.833504	0.404561	NA	8.88976	2.33565	-0.211812	0.5992	-0.353492	0.72372	NA	3.99484	4930455C13Rik	-	chr10:21295978-21368889	Gm1564WT	Gm1564KO	NOTEST	0.144662	0.0722578	-1.00146	0	1	1	no
4930455D15Rik	2.87447	-0.621018	0.565838	-1.09752	0.272414	0.437271	1.20391	9.16256	-0.346854	0.596812	-0.581178	0.561121	NA	3.33502	4930455D15Rik	-	chr18:32663641-32866420	Gm1564WT	Gm1564KO	NOTEST	0.00172385	0	#NAME?	0	1	1	no
4930455F16Rik	0.0885874	0.101358	0.383598	0.26423	0.791603	NA	0	0.675601	-0.266447	0.45788	-0.581915	0.560624	NA	0	4930455F16Rik	-	chr16:4219911-4229116	Gm1564WT	Gm1564KO	NOTEST	0	0	0	0	1	1	no
4930455H04Rik	0.228873	-0.363211	0.441647	-0.822401	0.410849	NA	0.188012	0.326986	-0.064572	0.347862	-0.185625	0.852739	NA	0	4930455H04Rik	-	chr3:116918261-116984406	Gm1564WT	Gm1564KO	NOTEST	0	0	0	0	1	1	no
4930455J16Rik	1.73837	0.0396616	0.551325	0.0719386	0.942651	0.967617	0.843298	17.5629	-0.585316	0.556168	-1.05241	0.292612	0.999445	9.39741	4930455J16Rik	-	chr13:58741073-58762311	Gm1564WT	Gm1564KO	NOTEST	0	0	0	0	1	1	no
4930456L15Rik	0.0665044	-0.130336	0.368119	-0.354058	0.723295	NA	0.399826	0.674056	-0.316134	0.415537	-0.760785	0.446786	NA	0.500575	4930456L15Rik	-	chr4:103290958-103311832	Gm1564WT	Gm1564KO	NOTEST	0	0.0512967	inf	0	1	1	no
4930459L07Rik	0.0507405	-0.117888	0.367814	-0.320509	0.748582	NA	0	0.275262	0.27472	0.321914	0.853397	0.393439	NA	0	4930459L07Rik	-	chr5:58443239-58452998	Gm1564WT	Gm1564KO	NOTEST	0	0	0	0	1	1	no
4930461G14Rik	0	NA	NA	NA	NA	NA	0	0.0900364	-0.114027	0.30325	-0.376018	0.706904	NA	0.394759	4930461G14Rik	-	chr9:58455172-58469623	Gm1564WT	Gm1564KO	OK	1.56052	2.69191	0.786604	0.63458	0.2572	0.507382	no
4930465A12Rik	0.325209	0.0473848	0.498073	0.0951362	0.924207	NA	0.225116	0	NA	NA	NA	NA	NA	0	4930465A12Rik	-	chr4:128133522-128166597	Gm1564WT	Gm1564KO	NOTEST	0	0	0	0	1	1	no
4930465K10Rik	21.0433	1.59424	0.490993	3.24698	0.00116638	0.00640841	6.44319	20.4959	0.252568	0.545541	0.462968	0.643387	0.999445	15.5138	4930465K10Rik	-	chr18:77714183-77715445	Gm1564WT	Gm1564KO	OK	0.402337	0.22834	-0.817219	-0.40802	0.4501	0.683405	no
4930465M20Rik	0	NA	NA	NA	NA	NA	0.0782865	0.0741712	0.179024	0.303468	0.589929	0.555238	NA	0	4930465M20Rik	-	chr12:107723742-107735488	Gm1564WT	Gm1564KO	NOTEST	0	0	0	0	1	1	no
4930467D21Rik	5.43528	0.374423	0.534659	0.700302	0.483739	0.638749	0.752761	2.88213	0.0185462	0.605941	0.0306073	0.975583	NA	0.914217	4930467D21Rik	-	chr5:97392416-97588126	Gm1564WT	Gm1564KO	NOTEST	0.0781066	0.0640929	-0.285281	0	1	1	no
4930467E23Rik	6.20834	0.0871119	0.53635	0.162416	0.870978	0.92387	1.60799	2.12281	0.0429492	0.586668	0.0732086	0.94164	NA	0.330966	4930467E23Rik	-	chr8:19729575-20063170	Gm1564WT	Gm1564KO	NOTEST	0	0	0	0	1	1	no
4930467K11Rik	0.0952763	0.384777	0.38501	0.999394	0.317604	NA	0	0.412687	0.0166752	0.395109	0.0422041	0.966336	NA	0.85933	4930467K11Rik	-	chr10:57478382-57486353	Gm1564WT	Gm1564KO	OK	0.280925	0	#NAME?	#NAME?	0.08165	0.266214	no
4930468A15Rik	0	NA	NA	NA	NA	NA	0	0.756967	-0.0164104	0.471365	-0.0348146	0.972228	NA	1.79732	4930468A15Rik	-	chrX:76582609-76602924	Gm1564WT	Gm1564KO	NOTEST	0	0	0	0	1	1	no
4930469G21Rik	0	NA	NA	NA	NA	NA	2.96892	0.77222	0.18783	0.487626	0.385193	0.700095	NA	0.94895	4930469G21Rik	-	chr1:161142711-161170507	Gm1564WT	Gm1564KO	NOTEST	0	0.00480698	inf	0	1	1	no
4930470H14Rik	181.84	-0.0972582	0.235084	-0.413716	0.679082	0.794706	318.973	60.6941	-0.0618246	0.518865	-0.119154	0.905154	0.999445	172.692	4930470H14Rik	-	chr17:4044657-4082995	Gm1564WT	Gm1564KO	NOTEST	0	0	0	0	1	1	no
4930470P17Rik	1.65883	-0.0974907	0.568298	-0.171549	0.863792	0.920289	0.570715	1.69267	-0.109051	0.567326	-0.19222	0.84757	NA	0.973831	4930470P17Rik	-	chr2:170579417-170602017	Gm1564WT	Gm1564KO	NOTEST	0	0.00514216	inf	0	1	1	no
4930471C04Rik	0.0409493	-0.15729	0.369231	-0.425994	0.670112	NA	0.315663	0	NA	NA	NA	NA	NA	0	4930471C04Rik	-	chr14:64099294-64104235	Gm1564WT	Gm1564KO	NOTEST	0	0	0	0	1	1	no
4930471G03Rik	0.117023	-0.121137	0.368784	-0.328476	0.742551	NA	0	0.939946	-0.387318	0.496441	-0.780191	0.435279	NA	1.40684	4930471G03Rik	-	chr18:36017657-36197160	Gm1564WT	Gm1564KO	NOTEST	0	0	0	0	1	1	no
4930471I20Rik	0.117245	-0.183816	0.371321	-0.495034	0.620576	NA	2.44911	0	NA	NA	NA	NA	NA	0.50301	4930471I20Rik	-	chr2:155518042-155562743	Gm1564WT	Gm1564KO	OK	0.258522	0.0146405	-4.14225	-0.24644	0.4314	0.668794	no
4930471M09Rik	0.720236	-0.0364126	0.545358	-0.0667682	0.946766	NA	0.415224	1.25131	0.241013	0.549128	0.438901	0.660733	NA	1.24077	4930471M09Rik	-	chr6:91430459-91440854	Gm1564WT	Gm1564KO	NOTEST	0.0868773	0.073631	-0.238667	0	1	1	no
4930473A02Rik	1.24064	-0.077821	0.576671	-0.134949	0.892652	0.938651	4.19668	2.94698	-0.171794	0.610424	-0.281434	0.778378	NA	2.55161	4930473A02Rik	-	chr2:130450277-130563749	Gm1564WT	Gm1564KO	OK	0.112854	0.783498	2.79547	0.405525	0.5106	0.729043	no
4930473O22Rik	0.341662	-0.414612	0.525666	-0.788737	0.430266	NA	0.0769237	0.164208	0.0429001	0.317683	0.135041	0.89258	NA	0.199748	4930473O22Rik	-	chr10:97590983-97596931	Gm1564WT	Gm1564KO	NOTEST	0	0	0	0	1	1	no
4930474G06Rik	0.98828	-0.612485	0.58994	-1.03822	0.299169	NA	0.367574	2.62669	0.108969	0.602727	0.180794	0.856529	NA	0.214327	4930474G06Rik	-	chr18:28560163-28998176	Gm1564WT	Gm1564KO	NOTEST	0.000743565	0	#NAME?	0	1	1	no
4930474H20Rik	0.314101	-0.42833	0.451756	-0.948145	0.343055	NA	0	0.324987	-0.182596	0.338725	-0.539068	0.58984	NA	0.197751	4930474H20Rik	-	chr14:90126890-90269760	Gm1564WT	Gm1564KO	NOTEST	0	0	0	0	1	1	no
4930474M22Rik	0.0677871	-0.13128	0.368154	-0.356589	0.721399	NA	0.483032	2.35519	0.00199248	0.595506	0.00334585	0.99733	NA	7.20416	4930474M22Rik	-	chr17:14279505-14404790	Gm1564WT	Gm1564KO	NOTEST	0	0	0	0	1	1	no
4930474N05Rik	0.400628	-0.572401	0.494086	-1.1585	0.246658	NA	0.484469	2.07583	0.0325656	0.586577	0.0555179	0.955726	NA	0.364139	4930474N05Rik	-	chr14:36094964-36096855	Gm1564WT	Gm1564KO	NOTEST	0	0	0	0	1	1	no
4930474N09Rik	0.292596	-0.515766	0.485663	-1.06198	0.288243	NA	0.141677	1.98906	0.67167	0.58073	1.15659	0.247438	NA	0.50468	4930474N09Rik	-	chr12:99161276-99162808	Gm1564WT	Gm1564KO	NOTEST	0	0	0	0	1	1	no
4930478L05Rik	1.07998	0.607875	0.569905	1.06662	0.286141	NA	0.381319	1.14083	-0.0545182	0.524399	-0.103963	0.917199	NA	0	4930478L05Rik	-	chr16:78540335-78576688	Gm1564WT	Gm1564KO	NOTEST	0.0282318	0	#NAME?	0	1	1	no
4930478P22Rik	0.895572	1.34198	0.552009	2.43109	0.0150533	NA	0.0768585	5.40614	-0.0983045	0.61451	-0.159972	0.872903	NA	2.69139	4930478P22Rik	-	chr5:35361552-35367677	Gm1564WT	Gm1564KO	NOTEST	0.0043408	0	#NAME?	0	1	1	no
4930479D17Rik	1.33512	0.36138	0.567715	0.636551	0.524417	0.672041	0.730038	1.24033	-0.655345	0.521476	-1.25671	0.208859	NA	0	4930479D17Rik	-	chr6:146657217-146665403	Gm1564WT	Gm1564KO	NOTEST	0.131689	0.153582	0.221871	0	1	1	no
4930479M11Rik	2.07491	-0.0736465	0.599437	-0.122859	0.902218	0.94374	3.73928	1.43924	-0.608977	0.547154	-1.11299	0.265713	NA	2.67767	4930479M11Rik	-	chr7:30670721-30671605	Gm1564WT	Gm1564KO	OK	1.61099	0.809725	-0.992444	-0.54383	0.5695	0.766786	no
4930480E11Rik	0	NA	NA	NA	NA	NA	0.0756665	1.01412	-0.295954	0.507548	-0.583106	0.559822	NA	0.787075	4930480E11Rik	-	chrX:78369642-78371128	Gm1564WT	Gm1564KO	NOTEST	0	0.00368972	inf	0	1	1	no
4930480G23Rik	0.0507405	-0.117888	0.367814	-0.320509	0.748582	NA	0.0675287	1.09378	-0.182235	0.516835	-0.352599	0.724389	NA	0	4930480G23Rik	-	chr4:19979444-20005739	Gm1564WT	Gm1564KO	NOTEST	0	0	0	0	1	1	no
4930480K15Rik	0.341379	0.297601	0.502903	0.591765	0.554008	NA	0.414253	0.180073	-0.148866	0.313885	-0.47427	0.635307	NA	0.130611	4930480K15Rik	-	chr17:90033643-91092802	Gm1564WT	Gm1564KO	NOTEST	0	0	0	0	1	1	no
4930480M12Rik	0	NA	NA	NA	NA	NA	0	0.0842715	-0.119759	0.30412	-0.39379	0.693736	NA	0	4930480M12Rik	-	chr12:26211266-26240707	Gm1564WT	Gm1564KO	NOTEST	0	0	0	0	1	1	no
4930481A15Rik	4.08746	-0.9214	0.5639	-1.63398	0.102263	0.219799	2.92069	1.48888	-0.101065	0.554324	-0.182321	0.855331	NA	2.34472	4930481A15Rik	-	chr19:5406873-5424916	Gm1564WT	Gm1564KO	OK	12.2876	10.265	-0.259465	-0.235221	0.69825	0.849854	no
4930483J18Rik	0.617929	0.729375	0.553423	1.31793	0.187526	NA	0.191409	10.3512	0.213771	0.604303	0.353747	0.723528	NA	12.5863	4930483J18Rik	-	chr15:81190852-81192757	Gm1564WT	Gm1564KO	OK	0.520548	0.154993	-1.74782	-0.783371	0.37575	0.623645	no
4930483K19Rik	0.0677871	-0.13128	0.368154	-0.356589	0.721399	NA	0.461137	1.34426	-0.11504	0.5553	-0.207168	0.835879	NA	1.34582	4930483K19Rik	-	chr10:76531626-76562226	Gm1564WT	Gm1564KO	OK	0.60772	0.894288	0.557332	0.247109	0.7122	0.858017	no
4930483O08Rik	0.335838	-0.230223	0.517362	-0.444995	0.656323	NA	0.117297	2.67793	-0.285257	0.604107	-0.472197	0.636786	NA	0	4930483O08Rik	-	chr7:133128250-133142457	Gm1564WT	Gm1564KO	NOTEST	0	0.0671931	inf	0	1	1	no
4930486F22Rik	0.168889	0.14241	0.40963	0.347657	0.728098	NA	0.381713	0.600249	0.083033	0.435394	0.190708	0.848755	NA	0.571505	4930486F22Rik	-	chr10:86048745-86498896	Gm1564WT	Gm1564KO	NOTEST	0	0	0	0	1	1	no
4930486I03Rik	0.0507405	-0.117888	0.367814	-0.320509	0.748582	NA	0.288382	0.174308	-0.153979	0.316395	-0.486668	0.626494	NA	0.391412	4930486I03Rik	-	chr1:20057778-20618057	Gm1564WT	Gm1564KO	NOTEST	0	0	0	0	1	1	no
4930486L24Rik	21.9481	-0.513357	0.507918	-1.01071	0.312156	0.478192	13.8796	11.0325	0.388001	0.604676	0.641667	0.52109	NA	8.77892	4930486L24Rik	-	chr13:60842611-60864416	Gm1564WT	Gm1564KO	OK	0.397198	0.254944	-0.639677	-0.360687	0.48375	0.709319	no
4930487D11Rik	0	NA	NA	NA	NA	NA	0	0	NA	NA	NA	NA	NA	0	4930487D11Rik	-	chr5:38344388-38349197	Gm1564WT	Gm1564KO	NOTEST	0	0	0	0	1	1	no
4930487H11Rik	0.516569	0.132043	0.531086	0.248629	0.803648	NA	0.398118	2.38279	-0.620167	0.59767	-1.03764	0.299437	NA	1.35668	4930487H11Rik	-	chr1:62703316-62818692	Gm1564WT	Gm1564KO	NOTEST	0.0978388	0	#NAME?	0	1	1	no
4930488B22Rik	0.183528	-0.230443	0.399209	-0.57725	0.56377	NA	0.0639245	2.0377	0.127597	0.583291	0.218754	0.826842	NA	0	4930488B22Rik	-	chr1:184712496-184718989	Gm1564WT	Gm1564KO	NOTEST	0	0	0	0	1	1	no
4930488L21Rik	17.2193	1.56176	0.479397	3.25777	0.00112292	0.00620636	3.85354	60.0241	-0.590138	0.473921	-1.24523	0.213049	0.999445	29.1698	4930488L21Rik	-	chr8:93810837-93969388	Gm1564WT	Gm1564KO	NOTEST	0	0	0	0	1	1	no
4930500F04Rik	0.587319	0.507209	0.54325	0.933657	0.350481	NA	0	1.11863	0.119611	0.528361	0.226381	0.820905	NA	1.11315	4930500F04Rik	-	chr5:149847746-149864280	Gm1564WT	Gm1564KO	NOTEST	0	0	0	0	1	1	no
4930500J02Rik	11.7873	-0.416505	0.492537	-0.845632	0.397758	0.562308	6.83725	6.82432	0.213985	0.61128	0.35006	0.726294	NA	6.56424	4930500J02Rik	-	chr2:104559183-104571429	Gm1564WT	Gm1564KO	OK	1.17128	2.22897	0.92829	0.739532	0.28085	0.531565	no
4930500L23Rik	0.0507405	-0.117888	0.367814	-0.320509	0.748582	NA	0.131355	1.15749	-0.41769	0.526824	-0.792845	0.427868	NA	0	4930500L23Rik	-	chr5:139523750-139541339	Gm1564WT	Gm1564KO	NOTEST	0	0	0	0	1	1	no
4930502A04Rik	0.0709008	-0.118389	0.36869	-0.321108	0.748128	NA	0	0.174308	-0.153979	0.316395	-0.486668	0.626494	NA	0	4930502A04Rik	-	chr9:68470901-68520200	Gm1564WT	Gm1564KO	NOTEST	0	0	0	0	1	1	no
4930502E09Rik	2.04917	-0.837583	0.565732	-1.48053	0.138732	0.273544	1.64253	1.83391	-0.150591	0.586454	-0.256782	0.797347	NA	1.89655	4930502E09Rik	-	chr11:84829177-84830868	Gm1564WT	Gm1564KO	NOTEST	0	0	0	0	1	1	no
4930502E18Rik	15.055	-0.0783932	0.481921	-0.162668	0.87078	0.92387	9.00317	6.09627	-0.00872812	0.613664	-0.014223	0.988652	NA	8.81181	4930502E18Rik	-	chrX:53724830-53738222	Gm1564WT	Gm1564KO	OK	1.58604	2.76412	0.801394	1.05624	0.1529	0.384158	no
4930503B20Rik	0.572043	0.103979	0.56183	0.185071	0.853173	NA	0.28952	1.86897	-0.106167	0.572129	-0.185565	0.852786	NA	0.592065	4930503B20Rik	-	chr3:146641931-146651715	Gm1564WT	Gm1564KO	OK	0.643641	0.775038	0.268009	0.166761	0.52345	0.738624	no
4930503E14Rik	16.4419	0.743243	0.483476	1.53729	0.124222	0.253556	5.76201	12.2493	0.571031	0.582486	0.980334	0.326921	NA	10.702	4930503E14Rik	-	chr14:44163166-44171371	Gm1564WT	Gm1564KO	NOTEST	0	0	0	0	1	1	no
4930503E24Rik	0.135574	-0.192846	0.372339	-0.51793	0.604507	NA	0.175753	1.50179	-0.684611	0.527369	-1.29816	0.194231	NA	2.64916	4930503E24Rik	-	chr10:124469073-124524488	Gm1564WT	Gm1564KO	OK	26.0804	28.9044	0.148324	0.478065	0.4128	0.653243	no
4930503H13Rik	0	NA	NA	NA	NA	NA	0	0.326986	-0.064572	0.347862	-0.185625	0.852739	NA	0	4930503H13Rik	-	chrX:156539482-156540117	Gm1564WT	Gm1564KO	NOTEST	0	0	0	0	1	1	no
4930503L19Rik	168.96	2.57649	0.336886	7.64798	2.04167e-14	1.21072e-12	11.4103	62.2941	1.1275	0.495669	2.27471	0.0229233	0.4402	14.31	4930503L19Rik	-	chr18:70453139-70472480	Gm1564WT	Gm1564KO	OK	2.2755	3.36136	0.562865	1.27753	0.0552	0.209935	no
4930503O07Rik	0.185117	0.164442	0.423645	0.388161	0.697897	NA	0	0	NA	NA	NA	NA	NA	0	4930503O07Rik	-	chr1:194212186-194222759	Gm1564WT	Gm1564KO	NOTEST	0	0	0	0	1	1	no
4930504O13Rik	3.97275	-0.434644	0.562888	-0.772168	0.440015	0.599383	6.34053	10.9727	0.207616	0.594693	0.349114	0.727004	NA	25.2912	4930504O13Rik	-	chr11:58446142-58452966	Gm1564WT	Gm1564KO	NOTEST	0	0.246612	inf	0	1	1	no
4930505A04Rik	0.367615	-0.64518	0.501792	-1.28575	0.198529	NA	0.197379	8.54615	-0.781778	0.61385	-1.27357	0.202817	NA	4.58011	4930505A04Rik	-	chr11:30426005-30471829	Gm1564WT	Gm1564KO	NOTEST	0.0231908	0.0528669	1.18881	0	1	1	no
4930505G20Rik	0	NA	NA	NA	NA	NA	0	1.72321	0.086784	0.577165	0.150363	0.880479	NA	3.02591	4930505G20Rik	-	chr14:115092214-116525192	Gm1564WT	Gm1564KO	NOTEST	0	0	0	0	1	1	no
4930506C21Rik	1.65483	-0.289099	0.57497	-0.502806	0.6151	0.743494	3.16346	0.702384	-0.0175413	0.452076	-0.0388018	0.969048	NA	0.617815	4930506C21Rik	-	chr17:8283812-8327442	Gm1564WT	Gm1564KO	OK	0.973841	0.467267	-1.05944	-0.497574	0.6045	0.791556	no
4930506M07Rik	173.382	-1.32632	0.266589	-4.97514	6.51996e-07	9.81354e-06	19.2713	33.4351	-0.222307	0.5138	-0.432673	0.665252	0.999445	10.7989	4930506M07Rik	-	chr19:58973357-59076069	Gm1564WT	Gm1564KO	OK	2.78493	3.36393	0.272505	0.711864	0.2624	0.513235	no
4930507D05Rik	1.55246	-0.148397	0.585846	-0.253303	0.800034	0.880185	2.43599	2.02092	-0.568958	0.578594	-0.983345	0.325437	NA	0.78552	4930507D05Rik	-	chr10:62429377-62451353	Gm1564WT	Gm1564KO	OK	0.786715	0.374185	-1.07209	-0.516249	0.51985	0.735905	no
4930509E16Rik	6.4983	1.03173	0.527957	1.95419	0.0506792	0.130629	2.3212	2.89271	0.292329	0.610374	0.478935	0.631985	NA	0.497877	4930509E16Rik	-	chr9:72518249-72531858	Gm1564WT	Gm1564KO	OK	1.24232	0.234304	-2.40658	-1.58421	0.0112	0.0717723	no
4930509J09Rik	0.393957	-0.322869	0.528361	-0.611077	0.541149	NA	0.236832	0.76069	0.182814	0.475879	0.38416	0.70086	NA	0.191331	4930509J09Rik	-	chr3:73066350-73594830	Gm1564WT	Gm1564KO	NOTEST	0	0	0	0	1	1	no
4930509K18Rik	0.276485	0.318236	0.476696	0.667588	0.504397	NA	0.106223	1.3667	0.207924	0.557363	0.373049	0.709112	NA	0.159951	4930509K18Rik	-	chr4:40313231-40317719	Gm1564WT	Gm1564KO	NOTEST	0	0	0	0	1	1	no
4930511A02Rik	0.134291	-0.202104	0.38077	-0.530779	0.595572	NA	0.113436	7.5023	-0.839413	0.61136	-1.37303	0.169744	NA	4.44084	4930511A02Rik	-	chr12:11438232-11444812	Gm1564WT	Gm1564KO	NOTEST	0	0.0243981	inf	0	1	1	no
4930511E03Rik	0.2572	0.161071	0.470754	0.342155	0.732234	NA	0	1.01493	0.154423	0.521001	0.296397	0.766927	NA	0.257219	4930511E03Rik	-	chr6:94943833-94951545	Gm1564WT	Gm1564KO	NOTEST	0	0	0	0	1	1	no
4930511M06Rik	64.5662	-0.0776269	0.315854	-0.245768	0.805862	0.883343	32.8101	7.52807	-0.344599	0.610261	-0.564675	0.572295	NA	13.6438	4930511M06Rik	-	chr18:57533825-57731065	Gm1564WT	Gm1564KO	OK	0.301875	0.210207	-0.522141	-0.39497	0.4841	0.709567	no
4930511M11Rik	14.2357	-0.297903	0.541855	-0.549785	0.582467	0.7178	8.47161	46.3669	-0.267463	0.51433	-0.520022	0.603048	0.999445	36.5579	4930511M11Rik	-	chr5:3657003-3679544	Gm1564WT	Gm1564KO	NOTEST	0	0.0926445	inf	0	1	1	no
4930512B01Rik	0.493	0.590373	0.537431	1.09851	0.271982	NA	0.333034	0.938764	0.0311591	0.515713	0.0604193	0.951822	NA	0.206356	4930512B01Rik	-	chr12:69746847-69987002	Gm1564WT	Gm1564KO	NOTEST	0.0460727	0	#NAME?	0	1	1	no
4930513D17Rik	0.0709008	-0.118389	0.36869	-0.321108	0.748128	NA	0	0.960757	0.037183	0.494886	0.0751344	0.940108	NA	0	4930513D17Rik	-	chr5:39461748-39603574	Gm1564WT	Gm1564KO	NOTEST	0	0.0523213	inf	0	1	1	no
4930513N10Rik	33.9055	1.29373	0.451208	2.86725	0.0041405	0.018057	16.862	36.6407	-0.117131	0.520159	-0.225183	0.821837	0.999445	16.0821	4930513N10Rik	-	chr8:95719450-95821728	Gm1564WT	Gm1564KO	OK	5.44166	4.94975	-0.136691	-0.0858684	0.87795	0.9458	no
4930513O06Rik	0.0993491	-0.132579	0.368098	-0.360172	0.718719	NA	0.229869	0.486858	0.0934033	0.41781	0.223554	0.823104	NA	0.765515	4930513O06Rik	-	chrX:139086242-139093403	Gm1564WT	Gm1564KO	NOTEST	0.00654497	0	#NAME?	0	1	1	no
4930515B02Rik	0.0409493	-0.15729	0.369231	-0.425994	0.670112	NA	0	0	NA	NA	NA	NA	NA	0	4930515B02Rik	-	chr4:140872692-140878057	Gm1564WT	Gm1564KO	NOTEST	0	0	0	0	1	1	no
4930515G01Rik	2.52966	0.117311	0.564262	0.207902	0.835306	0.901671	0.914505	2.25715	-0.548765	0.588762	-0.932066	0.351302	NA	3.04441	4930515G01Rik	-	chr5:114773732-114774983	Gm1564WT	Gm1564KO	OK	1.26416	1.46579	0.213492	0.167102	0.77445	0.893583	no
4930515G16Rik	0.134019	-0.155418	0.368493	-0.421766	0.673196	NA	0.375582	0	NA	NA	NA	NA	NA	0	4930515G16Rik	-	chr6:67565233-67565699	Gm1564WT	Gm1564KO	NOTEST	0.125333	0.181124	0.531208	0	1	1	no
4930515L03Rik	0.0709008	-0.118389	0.36869	-0.321108	0.748128	NA	0	0	NA	NA	NA	NA	NA	0	4930515L03Rik	-	chr2:16918677-17013726	Gm1564WT	Gm1564KO	NOTEST	0	0	0	0	1	1	no
4930515L19Rik	0	NA	NA	NA	NA	NA	0	0	NA	NA	NA	NA	NA	0	4930515L19Rik	-	chrX:46267558-46328911	Gm1564WT	Gm1564KO	NOTEST	0	0	0	0	1	1	no
4930517E11Rik	0.0709008	-0.118389	0.36869	-0.321108	0.748128	NA	0.0774138	0	NA	NA	NA	NA	NA	0	4930517E11Rik	-	chr2:124123635-124129956	Gm1564WT	Gm1564KO	NOTEST	0	0	0	0	1	1	no
4930518P08Rik	1.998	-0.732486	0.574701	-1.27455	0.202469	0.357198	0.823525	2.81863	-0.347888	0.609739	-0.570553	0.568303	NA	3.72677	4930518P08Rik	-	chr13:50753392-50765248	Gm1564WT	Gm1564KO	NOTEST	0	0	0	0	1	1	no
4930519D14Rik	0.269594	-0.373938	0.43632	-0.857026	0.39143	NA	0.210392	1.60472	-0.0491905	0.568623	-0.0865082	0.931062	NA	1.04754	4930519D14Rik	-	chr13:30615042-30624258	Gm1564WT	Gm1564KO	NOTEST	0	0	0	0	1	1	no
4930519F09Rik	26.8259	-0.208064	0.408484	-0.509356	0.610502	0.740587	11.8711	3.10824	0.166704	0.613862	0.271566	0.785956	NA	1.55945	4930519F09Rik	-	chr10:28921962-28923507	Gm1564WT	Gm1564KO	OK	0.235143	0.783379	1.73617	1.11028	0.01775	0.0993213	no
4930519F16Rik	0.0476381	0.250567	0.37088	0.675603	0.499293	NA	0	0.743439	-0.0816362	0.466391	-0.175038	0.86105	NA	1.43375	4930519F16Rik	-	chrX:103232280-103256606	Gm1564WT	Gm1564KO	NOTEST	0	0	0	0	1	1	no
4930519F24Rik	0	NA	NA	NA	NA	NA	0	0.927235	-0.0162845	0.515341	-0.0315994	0.974791	NA	0.55546	4930519F24Rik	-	chr9:100022299-100034670	Gm1564WT	Gm1564KO	NOTEST	0	0	0	0	1	1	no
4930519G04Rik	15.3699	-0.0317689	0.478545	-0.0663864	0.94707	0.970095	8.02823	23.861	0.0279718	0.543545	0.0514618	0.958958	0.999445	11.7002	4930519G04Rik	-	chr5:114853713-114883879	Gm1564WT	Gm1564KO	NOTEST	0.0240692	0	#NAME?	0	1	1	no
4930519H02Rik	0.140441	0.165098	0.395219	0.417739	0.676138	NA	0.253563	1.21582	-0.474121	0.520557	-0.910796	0.362403	NA	1.86803	4930519H02Rik	-	chr5:15863927-15883766	Gm1564WT	Gm1564KO	NOTEST	0	0	0	0	1	1	no
4930520O04Rik	8.39134	0.842049	0.528714	1.59264	0.111242	0.234183	3.14747	8.48728	-0.0644476	0.600418	-0.107338	0.914521	NA	4.23292	4930520O04Rik	-	chr9:114368323-114390712	Gm1564WT	Gm1564KO	OK	0.518206	0.349898	-0.566593	-0.156193	0.84915	0.931476	no
4930520P13Rik	0	NA	NA	NA	NA	NA	0	0.878822	-0.108809	0.480554	-0.226424	0.820872	NA	0	4930520P13Rik	-	chr13:70232821-70248122	Gm1564WT	Gm1564KO	NOTEST	0	0.0174917	inf	0	1	1	no
4930521E06Rik	0	NA	NA	NA	NA	NA	0	0.275262	0.27472	0.321914	0.853397	0.393439	NA	0	4930521E06Rik	-	chr1:44551670-44796836	Gm1564WT	Gm1564KO	NOTEST	0	0	0	0	1	1	no
4930522H14Rik	0	NA	NA	NA	NA	NA	0.142801	4.63658	-0.366731	0.617525	-0.593873	0.552597	NA	5.19128	4930522H14Rik	-	chr4:109505331-109531297	Gm1564WT	Gm1564KO	OK	0	0.468861	inf	#NAME?	0.12705	0.344202	no
4930522O17Rik	0.72652	0.564123	0.539402	1.04583	0.29564	NA	2.28198	3.62197	0.110336	0.607713	0.18156	0.855928	NA	13.0138	4930522O17Rik	-	chr4:53246195-53251120	Gm1564WT	Gm1564KO	NOTEST	0	0	0	0	1	1	no
4930523C07Rik	13.6241	-0.572132	0.474212	-1.20649	0.227629	0.38667	1.53212	3.79389	-0.130611	0.614288	-0.212622	0.831622	NA	0.490999	4930523C07Rik	-	chr1:160044379-160078586	Gm1564WT	Gm1564KO	OK	3.49578	3.18067	-0.136281	-0.310218	0.5955	0.785513	no
4930523O13Rik	0.251612	0.52925	0.479111	1.10465	0.269311	NA	0.0651275	0.809508	0.132613	0.484032	0.273975	0.784104	NA	0.227099	4930523O13Rik	-	chr15:46435865-46496179	Gm1564WT	Gm1564KO	NOTEST	0	0	0	0	1	1	no
4930524B15Rik	60.1873	0.127881	0.400534	0.319277	0.749517	0.844732	17.3496	23.9351	0.452318	0.534397	0.846408	0.397325	0.999445	16.396	4930524B15Rik	-	chr11:31965632-31979651	Gm1564WT	Gm1564KO	OK	5.86566	5.48027	-0.0980468	-0.251389	0.70885	0.856057	no
4930524C18Rik	0.0709008	-0.118389	0.36869	-0.321108	0.748128	NA	0.117439	1.23636	-0.0124646	0.544576	-0.0228886	0.981739	NA	0.80138	4930524C18Rik	-	chr14:114831964-114861327	Gm1564WT	Gm1564KO	NOTEST	0	0	0	0	1	1	no
4930524L23Rik	4.00414	1.09288	0.496144	2.20275	0.0276127	0.0822127	0.304365	0.695843	0.244576	0.459248	0.532559	0.594339	NA	0.461404	4930524L23Rik	-	chrX:7558561-7605420	Gm1564WT	Gm1564KO	OK	0.256219	0.458357	0.839095	0.498956	0.45685	0.688764	no
4930524N10Rik	0	NA	NA	NA	NA	NA	0	0.324987	-0.182596	0.338725	-0.539068	0.58984	NA	0.329485	4930524N10Rik	-	chrX:154339224-154343392	Gm1564WT	Gm1564KO	NOTEST	0	0	0	0	1	1	no
4930524O05Rik	0.167764	-0.216468	0.393411	-0.550233	0.58216	NA	0.182779	0.174308	-0.153979	0.316395	-0.486668	0.626494	NA	0.53924	4930524O05Rik	-	chr19:10634232-10665210	Gm1564WT	Gm1564KO	NOTEST	0	0	0	0	1	1	no
4930524O08Rik	6.03249	2.35168	0.514735	4.56872	4.90715e-06	5.66674e-05	0.938764	5.45303	0.633261	0.612108	1.03456	0.300876	NA	1.86813	4930524O08Rik	-	chr9:89826518-89864028	Gm1564WT	Gm1564KO	NOTEST	0	0	0	0	1	1	no
4930525D18Rik	27.2691	1.29721	0.500473	2.59197	0.00954275	0.0356194	11.5093	28.2148	-0.119805	0.535716	-0.223634	0.823042	0.999445	19.5637	4930525D18Rik	-	chr9:114341110-114364627	Gm1564WT	Gm1564KO	NOTEST	0.00507519	0	#NAME?	0	1	1	no
4930525G20Rik	1.43929	0.170367	0.575311	0.29613	0.767131	0.856676	0.216417	3.37131	-0.159405	0.611659	-0.26061	0.794393	NA	1.7624	4930525G20Rik	-	chr13:67796593-67830985	Gm1564WT	Gm1564KO	OK	0.0682821	0.280337	2.03758	0.950824	0.2557	0.506304	no
4930525M21Rik	0.0637228	-0.182781	0.371542	-0.491953	0.622753	NA	0	0.164208	0.0429001	0.317683	0.135041	0.89258	NA	0.370967	4930525M21Rik	-	chrX:38013907-38018815	Gm1564WT	Gm1564KO	NOTEST	0	0	0	0	1	1	no
4930526D03Rik	0.829303	-0.0200971	0.572594	-0.0350984	0.972001	NA	0.734619	10.0522	-0.268749	0.596899	-0.450241	0.652536	NA	15.2764	4930526D03Rik	-	chr2:181696794-181698442	Gm1564WT	Gm1564KO	NOTEST	0	0	0	0	1	1	no
4930526I15Rik	10.4522	0.0315478	0.529252	0.0596082	0.952468	0.973198	8.46878	8.98562	-0.00283702	0.59941	-0.00473302	0.996224	NA	4.52991	4930526I15Rik	-	chr9:124423250-124424856	Gm1564WT	Gm1564KO	OK	32.1973	21.8795	-0.557361	-1.58279	0.0394	0.170236	no
4930526L06Rik	2.02067	0.145468	0.564569	0.257662	0.796668	0.877988	2.20175	3.99573	0.362964	0.616601	0.588652	0.556094	NA	2.43013	4930526L06Rik	-	chr19:11196816-11299884	Gm1564WT	Gm1564KO	NOTEST	0	0.107618	inf	0	1	1	no
4930527F14Rik	0.533392	-0.930742	0.536998	-1.73323	0.0830545	NA	0	0.411257	-0.110889	0.378589	-0.292901	0.769598	NA	0	4930527F14Rik	-	chr14:45543709-45562876	Gm1564WT	Gm1564KO	NOTEST	0.254207	0	#NAME?	0	1	1	no
4930527G23Rik	0	NA	NA	NA	NA	NA	0.25596	0.158443	0.0410068	0.317137	0.129303	0.897118	NA	0	4930527G23Rik	-	chr18:29396715-29496416	Gm1564WT	Gm1564KO	NOTEST	0	0	0	0	1	1	no
4930528A17Rik	31.6342	-0.134204	0.465574	-0.288254	0.773152	0.86061	1.34811	30.2009	-0.196388	0.528108	-0.37187	0.70999	0.999445	1.8816	4930528A17Rik	-	chr4:21846326-21876475	Gm1564WT	Gm1564KO	OK	0.355803	0.134729	-1.40101	-0.433107	0.49205	0.715224	no
4930528D03Rik	7.77415	-0.425501	0.534069	-0.796714	0.425617	0.586195	4.75865	5.21	-0.447978	0.616738	-0.726368	0.467613	NA	3.014	4930528D03Rik	-	chr13:59733649-59737470	Gm1564WT	Gm1564KO	NOTEST	0	0.0612062	inf	0	1	1	no
4930528P14Rik	0	NA	NA	NA	NA	NA	0	0.248479	-0.0229	0.330276	-0.0693358	0.944722	NA	0	4930528P14Rik	-	chr2:115329265-115344280	Gm1564WT	Gm1564KO	NOTEST	0	0	0	0	1	1	no
4930529C04Rik	34.002	0.0834115	0.416873	0.200089	0.841411	0.905658	1.63254	0.411257	-0.110889	0.378589	-0.292901	0.769598	NA	0	4930529C04Rik	-	chr3:91071661-91075192	Gm1564WT	Gm1564KO	NOTEST	0.00419312	0.0104739	1.32071	0	1	1	no
4930529F24Rik	0	NA	NA	NA	NA	NA	0	0.0741712	0.179024	0.303468	0.589929	0.555238	NA	0	4930529F24Rik	-	chr14:38368950-39473088	Gm1564WT	Gm1564KO	NOTEST	0	0	0	0	1	1	no
4930529K09Rik	0.0692761	0.29418	0.374007	0.786563	0.431538	NA	0	0.511394	-0.296324	0.405844	-0.730142	0.465303	NA	0.50949	4930529K09Rik	-	chr14:86245969-86262042	Gm1564WT	Gm1564KO	NOTEST	0	0	0	0	1	1	no
4930529L06Rik	0.183528	-0.230443	0.399209	-0.57725	0.56377	NA	0.973008	0.908215	-0.145362	0.497292	-0.292308	0.770051	NA	3.79286	4930529L06Rik	-	chr16:84679788-84685147	Gm1564WT	Gm1564KO	NOTEST	0	0	0	0	1	1	no
4930529M08Rik	5.31961	0.693318	0.5411	1.28131	0.200084	0.353984	1.22583	5.7344	-0.378188	0.617	-0.612946	0.539912	NA	2.78095	4930529M08Rik	-	chr2:145934783-145964226	Gm1564WT	Gm1564KO	OK	1.43324	0.381459	-1.90968	-1.43038	0.0522	0.203478	no
4930533B01Rik	0	NA	NA	NA	NA	NA	0.166835	0.254244	-0.0149965	0.32724	-0.0458273	0.963448	NA	0.291361	4930533B01Rik	-	chr2:113220186-113716767	Gm1564WT	Gm1564KO	NOTEST	0	0	0	0	1	1	no
4930533P14Rik	0.0507405	-0.117888	0.367814	-0.320509	0.748582	NA	0	0.676419	0.235885	0.460832	0.511868	0.608743	NA	0	4930533P14Rik	-	chr1:96612056-96662573	Gm1564WT	Gm1564KO	NOTEST	0	0	0	0	1	1	no
4930538K18Rik	4.19255	0.120699	0.561654	0.2149	0.829846	0.898914	0.779939	0.993916	-0.0616054	0.50754	-0.12138	0.90339	NA	0	4930538K18Rik	-	chr4:119205054-119218217	Gm1564WT	Gm1564KO	NOTEST	0	0	0	0	1	1	no
4930539C22Rik	0.0665044	-0.130336	0.368119	-0.354058	0.723295	NA	0.129368	0.668655	0.164951	0.463255	0.35607	0.721788	NA	0	4930539C22Rik	-	chr3:134404142-134423635	Gm1564WT	Gm1564KO	NOTEST	0	0	0	0	1	1	no
4930539E08Rik	27.8257	-0.310437	0.414952	-0.748126	0.454384	0.612028	2.42477	9.89217	0.190098	0.597737	0.318029	0.750463	NA	2.18582	4930539E08Rik	-	chr17:28896394-28915324	Gm1564WT	Gm1564KO	OK	0.154891	0.381794	1.30154	0.997022	0.08815	0.279348	no
4930539J05Rik	2.92357	0.648499	0.56317	1.15152	0.24952	0.411536	10.4528	8.80465	0.260533	0.605341	0.43039	0.666912	NA	14.8488	4930539J05Rik	-	chr3:135436220-135438665	Gm1564WT	Gm1564KO	OK	30.5923	22.4125	-0.448867	-0.671962	0.22515	0.474829	no
4930539M17Rik	0.501077	0.219081	0.528664	0.414406	0.678577	NA	0.36729	1.11589	0.42307	0.530209	0.79793	0.424911	NA	0.359881	4930539M17Rik	-	chr3:9061963-9071076	Gm1564WT	Gm1564KO	NOTEST	0.195822	0	#NAME?	0	1	1	no
4930539N22Rik	0	NA	NA	NA	NA	NA	0.315385	0.180073	-0.148866	0.313885	-0.47427	0.635307	NA	0	4930539N22Rik	-	chr3:13471654-14182287	Gm1564WT	Gm1564KO	NOTEST	0	0	0	0	1	1	no
4930540M03Rik	0.273556	0.835251	0.476453	1.75306	0.0795914	NA	0	0.919133	0.202738	0.500706	0.404904	0.685548	NA	0	4930540M03Rik	-	chr9:15559863-15641220	Gm1564WT	Gm1564KO	NOTEST	0	0	0	0	1	1	no
4930542C21Rik	0.187924	-0.218138	0.40774	-0.534991	0.592656	NA	0.315574	0	NA	NA	NA	NA	NA	0	4930542C21Rik	-	chr16:38017322-38054526	Gm1564WT	Gm1564KO	NOTEST	0	0	0	0	1	1	no
4930542D17Rik	0	NA	NA	NA	NA	NA	0.237952	0.391057	0.132758	0.372611	0.35629	0.721623	NA	1.86199	4930542D17Rik	-	chr16:50589858-50654166	Gm1564WT	Gm1564KO	NOTEST	0	0.0203516	inf	0	1	1	no
4930542H20Rik	0.0785253	-0.155615	0.368516	-0.422274	0.672825	NA	1.51889	0.316885	0.060108	0.344803	0.174326	0.86161	NA	0	4930542H20Rik	-	chr11:79591211-79694012	Gm1564WT	Gm1564KO	NOTEST	0	0	0	0	1	1	no
4930543E12Rik	0.228873	-0.363211	0.441647	-0.822401	0.410849	NA	0.0582737	0.629642	0.038136	0.43539	0.0875903	0.930202	NA	0.205376	4930543E12Rik	-	chr7:113100235-113142015	Gm1564WT	Gm1564KO	NOTEST	0	0.0533811	inf	0	1	1	no
4930544D05Rik	0.117023	-0.121137	0.368784	-0.328476	0.742551	NA	0	0.248479	-0.0229	0.330276	-0.0693358	0.944722	NA	0	4930544D05Rik	-	chr11:70614882-70619194	Gm1564WT	Gm1564KO	NOTEST	0	0.0168046	inf	0	1	1	no
4930544G11Rik	11.5405	0.122251	0.522044	0.234178	0.814847	0.888893	5.15929	73.9488	-0.626925	0.472192	-1.32769	0.18428	0.999445	60.0215	4930544G11Rik	-	chr6:65952570-65954014	Gm1564WT	Gm1564KO	NOTEST	0.218369	0	#NAME?	0	1	1	no
4930544M13Rik	0.274996	-0.357196	0.4377	-0.816074	0.414458	NA	0	0.258579	-0.168617	0.326802	-0.515959	0.605883	NA	0	4930544M13Rik	-	chr13:114607227-114697822	Gm1564WT	Gm1564KO	NOTEST	0	0	0	0	1	1	no
4930545E07Rik	0.0665044	-0.130336	0.368119	-0.354058	0.723295	NA	0.147118	0.360145	-0.174484	0.332015	-0.525529	0.599216	NA	1.4138	4930545E07Rik	-	chr18:17568745-17580990	Gm1564WT	Gm1564KO	NOTEST	0	0	0	0	1	1	no
4930545H06Rik	0.0507405	-0.117888	0.367814	-0.320509	0.748582	NA	0	2.00045	-0.288287	0.589374	-0.489141	0.624742	NA	0.401046	4930545H06Rik	-	chr10:68319064-68321142	Gm1564WT	Gm1564KO	NOTEST	0	0	0	0	1	1	no
4930545L23Rik	0.271697	-0.361713	0.441355	-0.819552	0.412472	NA	0.336311	2.25104	-0.295581	0.593839	-0.497746	0.618663	NA	0.528814	4930545L23Rik	-	chr2:134786163-135475258	Gm1564WT	Gm1564KO	NOTEST	0	0	0	0	1	1	no
4930546C10Rik	0.823904	1.12688	0.544316	2.07027	0.0384273	NA	0.114261	1.07124	0.312612	0.535322	0.58397	0.559241	NA	0	4930546C10Rik	-	chr18:68889486-68951528	Gm1564WT	Gm1564KO	NOTEST	0	0	0	0	1	1	no
4930546K05Rik	1.36227	0.143439	0.57919	0.247655	0.804401	0.882933	0.155355	2.86863	0.34406	0.606081	0.567679	0.570253	NA	0.530371	4930546K05Rik	-	chr9:42182237-42209231	Gm1564WT	Gm1564KO	NOTEST	0	0.0151412	inf	0	1	1	no
4930547C10Rik	3.67198	-0.0530355	0.56897	-0.0932132	0.925734	0.956856	1.19417	63.8769	-0.426714	0.480029	-0.888934	0.374039	0.999445	27.8014	4930547C10Rik	-	chr4:52596273-52612163	Gm1564WT	Gm1564KO	OK	0	0.235792	inf	#NAME?	5e-05	0.00106494	yes
4930547E08Rik	0.280604	-0.426015	0.451875	-0.942772	0.345798	NA	5.54694	0	NA	NA	NA	NA	NA	2.1773	4930547E08Rik	-	chr2:103804451-103810622	Gm1564WT	Gm1564KO	OK	0	0.424826	inf	#NAME?	0.1165	0.329494	no
4930547E14Rik	0.512055	0.959834	0.537894	1.78443	0.0743542	NA	1.34276	1.44995	-0.0869867	0.553941	-0.157032	0.875219	NA	2.14019	4930547E14Rik	-	chr16:59613320-60605531	Gm1564WT	Gm1564KO	NOTEST	0	0	0	0	1	1	no
4930548G14Rik	0.0709008	-0.118389	0.36869	-0.321108	0.748128	NA	0.101096	1.08629	-0.29364	0.521795	-0.56275	0.573605	NA	0.250288	4930548G14Rik	-	chr15:46623304-46639858	Gm1564WT	Gm1564KO	NOTEST	0	0	0	0	1	1	no
4930548H24Rik	1.56889	0.497536	0.575298	0.86483	0.387132	0.55223	0.322721	1.18327	0.197788	0.520081	0.380302	0.703721	NA	0.410753	4930548H24Rik	-	chr5:31485858-31488262	Gm1564WT	Gm1564KO	NOTEST	0	0.0227242	inf	0	1	1	no
4930548J01Rik	0.371452	-0.350563	0.456358	-0.768176	0.442383	NA	0.371219	1.51766	0.130983	0.559886	0.233946	0.815027	NA	1.2732	4930548J01Rik	-	chr17:4119445-4122102	Gm1564WT	Gm1564KO	NOTEST	0	0	0	0	1	1	no
4930548K13Rik	0	NA	NA	NA	NA	NA	0	0.0741712	0.179024	0.303468	0.589929	0.555238	NA	0	4930548K13Rik	-	chr4:26635819-26705449	Gm1564WT	Gm1564KO	NOTEST	0	0	0	0	1	1	no
4930549C01Rik	0.157973	-0.248323	0.391474	-0.634329	0.525866	NA	0	0.0900364	-0.114027	0.30325	-0.376018	0.706904	NA	0	4930549C01Rik	-	chr4:136610436-136613213	Gm1564WT	Gm1564KO	NOTEST	0	0	0	0	1	1	no
4930549G23Rik	19.375	-1.04587	0.453953	-2.30391	0.0212279	0.066856	13.783	17.5758	-0.0692648	0.567354	-0.122084	0.902833	0.999445	14.4041	4930549G23Rik	-	chr18:67774875-67799943	Gm1564WT	Gm1564KO	OK	1.50815	2.46055	0.7062	0.25235	0.76265	0.886544	no
4930550C14Rik	9.29053	-0.187278	0.535715	-0.349585	0.72665	0.828559	5.37538	20.9228	-0.825643	0.551656	-1.49666	0.134481	0.999445	17.3451	4930550C14Rik	-	chr9:53405285-53432803	Gm1564WT	Gm1564KO	OK	0.365969	0.45594	0.317123	0.213815	0.7205	0.862416	no
4930550L24Rik	83.207	-0.845163	0.325308	-2.59804	0.00937587	0.0351211	42.1334	21.9333	-0.384592	0.563318	-0.682726	0.49478	0.999445	24.5209	4930550L24Rik	-	chrX:58911460-58920304	Gm1564WT	Gm1564KO	OK	1.75645	2.20023	0.324998	0.377571	0.51015	0.728603	no
4930552N02Rik	0.168625	0.142265	0.407873	0.348798	0.727241	NA	0.0985162	0.32265	0.0639784	0.363594	0.175961	0.860325	NA	0.249611	4930552N02Rik	-	chr4:52814603-52828269	Gm1564WT	Gm1564KO	NOTEST	0	0	0	0	1	1	no
4930552P12Rik	9.61626	0.343656	0.4925	0.697778	0.485316	0.640135	1.35802	2.63833	0.682798	0.600206	1.13761	0.255285	NA	0.57283	4930552P12Rik	-	chr19:55640588-55702204	Gm1564WT	Gm1564KO	NOTEST	0.0594609	0.00314874	-4.2391	0	1	1	no
4930553E22Rik	2.16444	0.850334	0.537407	1.58229	0.113584	0.237779	3.53194	4.39968	0.288435	0.618768	0.466144	0.641113	NA	2.78805	4930553E22Rik	-	chr16:84371142-84375505	Gm1564WT	Gm1564KO	NOTEST	0	0	0	0	1	1	no
4930554C24Rik	0	NA	NA	NA	NA	NA	0	0.856491	0.134333	0.500066	0.26863	0.788214	NA	0	4930554C24Rik	-	chr9:84774397-84784351	Gm1564WT	Gm1564KO	NOTEST	0	0	0	0	1	1	no
4930555B11Rik	0.11185	-0.211535	0.375163	-0.563848	0.572857	NA	0	0.666318	0.3707	0.459974	0.805915	0.420292	NA	0	4930555B11Rik	-	chr2:57181830-57188257	Gm1564WT	Gm1564KO	NOTEST	0	0	0	0	1	1	no
4930555G01Rik	2.09879	0.0959743	0.587208	0.163442	0.87017	0.923653	0.6898	22.4422	-0.511528	0.550919	-0.9285	0.353148	0.999445	8.55965	4930555G01Rik	-	chr14:5050628-5059243	Gm1564WT	Gm1564KO	NOTEST	0	0	0	0	1	1	no
4930556C24Rik	2.03698	1.20742	0.549657	2.19668	0.028043	0.0832738	1.73169	3.64285	-0.067582	0.612159	-0.1104	0.912093	NA	6.43889	4930556C24Rik	-	chr16:85819210-85826772	Gm1564WT	Gm1564KO	NOTEST	0	0	0	0	1	1	no
4930556G01Rik	0	NA	NA	NA	NA	NA	0	0.258579	-0.168617	0.326802	-0.515959	0.605883	NA	0	4930556G01Rik	-	chr4:30664595-30855744	Gm1564WT	Gm1564KO	OK	0.1391	0.279273	1.00555	0.36835	0.39065	0.634559	no
4930556J02Rik	0.199603	0.0091135	0.450504	0.0202296	0.98386	NA	0	1.0308	0.048844	0.51982	0.0939633	0.925138	NA	1.85072	4930556J02Rik	-	chr14:61492687-61500382	Gm1564WT	Gm1564KO	NOTEST	0	0	0	0	1	1	no
4930556M19Rik	18.1877	0.374908	0.454976	0.824017	0.40993	0.573095	5.60336	14.3391	-0.576696	0.588986	-0.979133	0.327514	NA	8.84526	4930556M19Rik	-	chr15:10714835-10790123	Gm1564WT	Gm1564KO	OK	1.67608	2.43102	0.536474	0.613615	0.2738	0.524831	no
4930556N09Rik	0.397332	0.217569	0.515848	0.42177	0.673193	NA	0.329449	1.35825	-0.197787	0.526764	-0.375477	0.707306	NA	3.22111	4930556N09Rik	-	chr10:97035767-97061059	Gm1564WT	Gm1564KO	NOTEST	0	0	0	0	1	1	no
4930557A04Rik	0.0709008	-0.118389	0.36869	-0.321108	0.748128	NA	0	0.0741712	0.179024	0.303468	0.589929	0.555238	NA	0	4930557A04Rik	-	chrX:9849702-9850252	Gm1564WT	Gm1564KO	NOTEST	0	0	0	0	1	1	no
4930557J02Rik	0.110489	0.152063	0.387857	0.392061	0.695013	NA	0.622932	0.0842715	-0.119759	0.30412	-0.39379	0.693736	NA	0	4930557J02Rik	-	chr5:34007199-34169448	Gm1564WT	Gm1564KO	NOTEST	0	0.0257747	inf	0	1	1	no
4930558C23Rik	0	NA	NA	NA	NA	NA	0.18246	1.18409	-0.235984	0.524327	-0.45007	0.65266	NA	2.53473	4930558C23Rik	-	chr3:95386457-95402841	Gm1564WT	Gm1564KO	NOTEST	0	0	0	0	1	1	no
4930558G05Rik	0	NA	NA	NA	NA	NA	0	0.32265	0.0639784	0.363594	0.175961	0.860325	NA	0	4930558G05Rik	-	chrX:129051523-129067146	Gm1564WT	Gm1564KO	NOTEST	0	0	0	0	1	1	no
4930558J18Rik	89.0083	1.27849	0.395072	3.2361	0.00121174	0.00660859	10.2693	52.0924	-0.107796	0.484911	-0.2223	0.82408	0.999445	10.3555	4930558J18Rik	-	chr1:57359221-57377544	Gm1564WT	Gm1564KO	OK	0.995546	0.950704	-0.0664919	-0.0802039	0.9068	0.959448	no
4930558K02Rik	5.06219	1.63221	0.535001	3.05086	0.0022819	0.0110958	2.35334	1.99745	-0.0180869	0.578059	-0.0312891	0.975039	NA	2.5095	4930558K02Rik	-	chr1:161942088-161979636	Gm1564WT	Gm1564KO	OK	0.676683	0.0292312	-4.5329	-0.584237	0.2013	0.447692	no
4930562C15Rik	3.20783	0.418124	0.565869	0.738907	0.459964	0.617012	0.32596	25.477	-0.587073	0.548662	-1.07001	0.284616	0.999445	4.48693	4930562C15Rik	-	chr16:4835415-4867691	Gm1564WT	Gm1564KO	NOTEST	0.00544367	0.0226616	2.0576	0	1	1	no
4930562F07Rik	0.0665044	-0.130336	0.368119	-0.354058	0.723295	NA	1.33525	0.718042	0.0597733	0.456931	0.130815	0.895922	NA	0	4930562F07Rik	-	chr1:160044379-160078586	Gm1564WT	Gm1564KO	OK	3.35409	1.88198	-0.833667	-0.346344	0.638	0.814775	no
4930563D23Rik	0.223122	-0.304072	0.416703	-0.729709	0.465568	NA	0.115316	4.51086	-0.194736	0.617251	-0.315489	0.752391	NA	0.492806	4930563D23Rik	-	chr16:92318762-92321441	Gm1564WT	Gm1564KO	NOTEST	0	0	0	0	1	1	no
4930563E18Rik	0.611718	-0.0196348	0.55611	-0.0353074	0.971835	NA	0.348164	0.756355	0.313397	0.487394	0.643006	0.52022	NA	0.681577	4930563E18Rik	-	chr18:10706859-10711832	Gm1564WT	Gm1564KO	OK	3.72216	3.25345	-0.194172	-0.334582	0.5656	0.764543	no
4930563E22Rik	17.3634	-0.0493444	0.446651	-0.110476	0.912032	0.949434	1.95783	3.84021	0.439618	0.612766	0.717432	0.473107	NA	1.30613	4930563E22Rik	-	chr11:72211723-72218450	Gm1564WT	Gm1564KO	OK	0.214051	0.210992	-0.020768	-0.0101981	0.98635	0.993157	no
4930563F08Rik	0	NA	NA	NA	NA	NA	2.63722	0.0900364	-0.114027	0.30325	-0.376018	0.706904	NA	0.634305	4930563F08Rik	-	chr5:131437681-132542343	Gm1564WT	Gm1564KO	NOTEST	0	0	0	0	1	1	no
4930563M20Rik	5.94212	-0.107949	0.503614	-0.214348	0.830276	0.899177	2.27692	2.05454	-0.110275	0.587975	-0.18755	0.85123	NA	4.19983	4930563M20Rik	-	chr8:116781711-116801412	Gm1564WT	Gm1564KO	NOTEST	0	0	0	0	1	1	no
4930564B18Rik	0.117023	-0.121137	0.368784	-0.328476	0.742551	NA	0	1.05456	-0.0643304	0.52228	-0.123172	0.901971	NA	1.973	4930564B18Rik	-	chr14:75642258-75667137	Gm1564WT	Gm1564KO	OK	0	0.672673	inf	#NAME?	5e-05	0.00106494	yes
4930564C03Rik	0.251315	-0.321698	0.434742	-0.739975	0.459315	NA	0.546713	1.53422	-0.126857	0.558922	-0.226967	0.82045	NA	1.41296	4930564C03Rik	-	chr17:44495986-45119284	Gm1564WT	Gm1564KO	NOTEST	0	0	0	0	1	1	no
4930564D02Rik	1.13659	0.313764	0.56957	0.550878	0.581717	NA	0.257755	1.47907	-0.0405105	0.561307	-0.0721717	0.942465	NA	0	4930564D02Rik	-	chr3:105066843-105078806	Gm1564WT	Gm1564KO	NOTEST	0	0	0	0	1	1	no
4930564G21Rik	0.710401	0.762773	0.55423	1.37627	0.168737	NA	1.32133	1.07521	-0.262625	0.518915	-0.506105	0.612783	NA	0	4930564G21Rik	-	chr10:119454033-120112965	Gm1564WT	Gm1564KO	NOTEST	0	0	0	0	1	1	no
4930564K09Rik	18.1359	-0.649297	0.44913	-1.44568	0.148267	0.286719	1.48988	9.62004	-0.817102	0.598238	-1.36585	0.171987	NA	2.30293	4930564K09Rik	-	chr3:82876704-82943638	Gm1564WT	Gm1564KO	NOTEST	0.0746965	0.0503923	-0.567836	0	1	1	no
4930565D16Rik	0.117023	-0.121137	0.368784	-0.328476	0.742551	NA	0	0	NA	NA	NA	NA	NA	0	4930565D16Rik	-	chr3:84349375-84379921	Gm1564WT	Gm1564KO	NOTEST	0	0	0	0	1	1	no
4930565N06Rik	2.9762	-0.378033	0.589817	-0.640933	0.521566	0.669492	4.99471	1.57029	-0.438452	0.559907	-0.78308	0.43358	NA	1.09656	4930565N06Rik	-	chr16:36880518-36933085	Gm1564WT	Gm1564KO	NOTEST	0.139991	0.171132	0.289768	0	1	1	no
4930567H12Rik	0.108736	-0.228251	0.37607	-0.606938	0.543892	NA	0.131942	0.818179	-0.102748	0.484614	-0.212021	0.832091	NA	0	4930567H12Rik	-	chr8:125584637-125616670	Gm1564WT	Gm1564KO	NOTEST	0	0	0	0	1	1	no
4930567H17Rik	0.134291	-0.202104	0.38077	-0.530779	0.595572	NA	0.307878	0.164208	0.0429001	0.317683	0.135041	0.89258	NA	0.363661	4930567H17Rik	-	chrX:70393900-70394740	Gm1564WT	Gm1564KO	NOTEST	0	0	0	0	1	1	no
4930567J20Rik	0.315943	-0.394279	0.443957	-0.888101	0.374487	NA	0.604077	0.433705	0.289265	0.398002	0.726794	0.467352	NA	0	4930567J20Rik	-	chr16:71249903-71267176	Gm1564WT	Gm1564KO	NOTEST	0	0	0	0	1	1	no
4930567K20Rik	2.33317	1.24189	0.536892	2.31311	0.0207168	0.0656067	3.74263	14.5217	0.475414	0.569688	0.834517	0.40399	NA	23.0842	4930567K20Rik	-	chr10:10686058-11082331	Gm1564WT	Gm1564KO	NOTEST	0	0	0	0	1	1	no
4930568D16Rik	0	NA	NA	NA	NA	NA	0	3.79457	0.194072	0.605133	0.320709	0.748431	NA	2.62582	4930568D16Rik	-	chr2:35354217-35367729	Gm1564WT	Gm1564KO	NOTEST	0	0	0	0	1	1	no
4930568E12Rik	29.4263	2.63828	0.501267	5.26321	1.41561e-07	2.56666e-06	10.8577	8.42045	0.606465	0.601084	1.00895	0.312998	NA	11.207	4930568E12Rik	-	chr9:13091266-13105855	Gm1564WT	Gm1564KO	NOTEST	0	0	0	0	1	1	no
4930568G15Rik	5.2905	1.58835	0.515726	3.07983	0.00207118	0.0102867	1.49003	7.7149	0.183489	0.606147	0.302714	0.762108	NA	3.50304	4930568G15Rik	-	chr1:165066616-165091930	Gm1564WT	Gm1564KO	NOTEST	0	0	0	0	1	1	no
4930568K20Rik	0.647952	-0.616915	0.517891	-1.19121	0.233573	NA	1.03713	2.91266	-0.259557	0.610182	-0.425377	0.670562	NA	0.89949	4930568K20Rik	-	chr5:124229724-124237137	Gm1564WT	Gm1564KO	NOTEST	0.00387825	0	#NAME?	0	1	1	no
4930570G19Rik	3.03734	0.459932	0.57245	0.803445	0.421718	0.58291	1.16074	10.9919	0.110215	0.58807	0.187419	0.851332	NA	9.75532	4930570G19Rik	-	chr3:156546752-156561746	Gm1564WT	Gm1564KO	OK	0.351103	0	#NAME?	#NAME?	0.1155	0.328152	no
4930571K23Rik	1.94915	0.314889	0.591382	0.532462	0.594406	0.727003	0.30889	17.7619	-0.483312	0.569082	-0.849284	0.395723	0.999445	1.50266	4930571K23Rik	-	chr7:125368860-125371013	Gm1564WT	Gm1564KO	OK	0.00299391	0.675817	7.81846	1.59778	0.2278	0.477719	no
4930572K03Rik	0.208306	-0.265202	0.411106	-0.645094	0.518866	NA	0.133208	1.49026	0.19642	0.561102	0.350061	0.726293	NA	0.324848	4930572K03Rik	-	chr5:127170564-127184356	Gm1564WT	Gm1564KO	NOTEST	0	0.042274	inf	0	1	1	no
4930572O03Rik	0.459611	-0.101749	0.529137	-0.192292	0.847514	NA	0.584218	3.81834	-0.381331	0.613124	-0.621948	0.533976	NA	5.66356	4930572O03Rik	-	chr5:15652287-15657059	Gm1564WT	Gm1564KO	NOTEST	0	0	0	0	1	1	no
4930572O13Rik	0	NA	NA	NA	NA	NA	0	0.0741712	0.179024	0.303468	0.589929	0.555238	NA	0	4930572O13Rik	-	chr14:25139794-25143241	Gm1564WT	Gm1564KO	NOTEST	0	0	0	0	1	1	no
4930573O16Rik	0	NA	NA	NA	NA	NA	0	0.517976	0.216636	0.422583	0.512646	0.608199	NA	0	4930573O16Rik	-	chr2:52136646-52338798	Gm1564WT	Gm1564KO	NOTEST	0	0	0	0	1	1	no
4930577N17Rik	1.9483	-0.283055	0.583802	-0.484847	0.627785	0.754547	4.40641	0.631772	0.052373	0.459287	0.114031	0.909213	NA	1.52356	4930577N17Rik	-	chr3:51255664-51325987	Gm1564WT	Gm1564KO	OK	1.96886	2.95973	0.588103	0.291287	0.64175	0.817057	no
4930578C19Rik	0.580908	-0.353947	0.565398	-0.626014	0.531306	NA	0.121688	0	NA	NA	NA	NA	NA	0	4930578C19Rik	-	chrX:18418426-18461274	Gm1564WT	Gm1564KO	OK	1.14816	1.06033	-0.114812	-0.116077	0.8458	0.929921	no
4930578E11Rik	21.4758	1.05291	0.445495	2.36347	0.0181047	0.0591026	2.86074	13.0555	-0.0545249	0.582631	-0.0935838	0.92544	NA	2.88993	4930578E11Rik	-	chr18:29396715-29496416	Gm1564WT	Gm1564KO	NOTEST	0	0	0	0	1	1	no
4930578I06Rik	0.0507405	-0.117888	0.367814	-0.320509	0.748582	NA	0	5.09341	-0.230638	0.615961	-0.374436	0.70808	NA	7.51236	4930578I06Rik	-	chr14:63971121-63987780	Gm1564WT	Gm1564KO	NOTEST	0	0.117272	inf	0	1	1	no
4930578M01Rik	1.92831	0.4604	0.586946	0.784399	0.432806	0.592761	0.970056	2.91888	-0.0121378	0.607819	-0.0199695	0.984068	NA	3.09632	4930578M01Rik	-	chr15:98985964-98989281	Gm1564WT	Gm1564KO	NOTEST	0.00909595	0	#NAME?	0	1	1	no
4930578N18Rik	0	NA	NA	NA	NA	NA	0	0	NA	NA	NA	NA	NA	0	4930578N18Rik	-	chr16:76122612-76156086	Gm1564WT	Gm1564KO	NOTEST	0	0	0	0	1	1	no
4930579F01Rik	0.511252	-0.134568	0.516083	-0.26075	0.794285	NA	0.335639	14.3943	-0.450553	0.576798	-0.781128	0.434727	NA	6.91967	4930579F01Rik	-	chr3:138164134-138186713	Gm1564WT	Gm1564KO	NOTEST	0	0	0	0	1	1	no
4930579G18Rik	3.70235	-0.469571	0.573259	-0.819125	0.412715	0.575357	14.5834	1.76271	-0.0553157	0.578619	-0.0955994	0.923839	NA	2.93057	4930579G18Rik	-	chr14:54642160-54690742	Gm1564WT	Gm1564KO	OK	0.475046	0.331319	-0.519847	-0.106195	0.8334	0.923873	no
4930579G24Rik	116.266	0.922195	0.319105	2.88994	0.00385315	0.0170825	21.7326	27.2874	0.420753	0.527857	0.797097	0.425395	0.999445	14.0538	4930579G24Rik	-	chr3:79629078-79632819	Gm1564WT	Gm1564KO	OK	11.3493	13.4385	0.243769	0.807308	0.1722	0.410418	no
4930579K19Rik	1.64601	-0.318792	0.584194	-0.545695	0.585275	0.720276	0.832349	0.919745	-0.131633	0.497616	-0.264527	0.791374	NA	1.03192	4930579K19Rik	-	chr9:98562459-98563611	Gm1564WT	Gm1564KO	OK	1.79622	0.706187	-1.34684	-0.968978	0.1605	0.395573	no
4930581F22Rik	11.2091	-1.07392	0.508289	-2.11281	0.0346169	0.0977528	2.30224	35.6636	-0.814134	0.528656	-1.54001	0.123559	0.999445	8.64541	4930581F22Rik	-	chr9:35046578-35175987	Gm1564WT	Gm1564KO	OK	0.180427	0.261349	0.53456	0.15727	0.78095	0.897317	no
4930583K01Rik	0.665077	0.798296	0.555842	1.43619	0.150947	NA	0.29175	1.50671	0.132891	0.547895	0.242548	0.808356	NA	0.344227	4930583K01Rik	-	chr7:118243906-118245551	Gm1564WT	Gm1564KO	OK	0.593861	0.248914	-1.25448	-0.614535	0.44655	0.680591	no
4930583P06Rik	0	NA	NA	NA	NA	NA	0	0.242714	-0.0213384	0.327269	-0.0652014	0.948014	NA	0	4930583P06Rik	-	chr2:124217678-124222358	Gm1564WT	Gm1564KO	NOTEST	0	0	0	0	1	1	no
4930584F24Rik	0.0409493	-0.15729	0.369231	-0.425994	0.670112	NA	0.0723873	5.1302	-0.0758542	0.618628	-0.122617	0.902411	NA	1.15569	4930584F24Rik	-	chr5:26460069-26493314	Gm1564WT	Gm1564KO	NOTEST	0	0	0	0	1	1	no
4930590J08Rik	6.11217	0.20844	0.529987	0.393292	0.694104	0.804821	0.890681	33.092	-0.00476299	0.522387	-0.00911774	0.992725	0.999445	6.09858	4930590J08Rik	-	chr6:91904232-91950725	Gm1564WT	Gm1564KO	NOTEST	0	0.024414	inf	0	1	1	no
4930590L20Rik	0.304038	-0.100119	0.474117	-0.211169	0.832755	NA	0.599007	0.533841	0.0703741	0.416587	0.16893	0.865852	NA	0	4930590L20Rik	-	chr1:140246256-140656402	Gm1564WT	Gm1564KO	NOTEST	0	0	0	0	1	1	no
4930591A17Rik	1.02655	0.359533	0.564586	0.636808	0.52425	NA	1.05701	2.24798	0.409868	0.591283	0.693184	0.488194	NA	2.79805	4930591A17Rik	-	chr2:179414935-179416880	Gm1564WT	Gm1564KO	NOTEST	0	0.128974	inf	0	1	1	no
4930592A05Rik	0.141802	-0.174317	0.372309	-0.468205	0.639638	NA	0.8755	0.491193	-0.0408615	0.418958	-0.0975313	0.922304	NA	0.895755	4930592A05Rik	-	chr15:33083128-33653436	Gm1564WT	Gm1564KO	OK	0.455667	0	#NAME?	#NAME?	0.2236	0.473555	no
4930592I03Rik	0.729532	-0.0536042	0.538031	-0.0996305	0.920638	NA	1.77115	0.0842715	-0.119759	0.30412	-0.39379	0.693736	NA	0.304828	4930592I03Rik	-	chr18:82910878-83005314	Gm1564WT	Gm1564KO	NOTEST	0	0	0	0	1	1	no
4930593A02Rik	2.48252	0.128334	0.549537	0.233531	0.815349	0.88938	1.16459	5.10622	0.0583656	0.618843	0.0943142	0.92486	NA	1.28882	4930593A02Rik	-	chr3:58692588-58788524	Gm1564WT	Gm1564KO	NOTEST	0	0	0	0	1	1	no
4930593C16Rik	0.357177	0.309164	0.50914	0.607227	0.5437	NA	0	2.10401	-0.244536	0.593095	-0.412305	0.680116	NA	3.09331	4930593C16Rik	-	chr9:120924454-120930802	Gm1564WT	Gm1564KO	NOTEST	0	0	0	0	1	1	no
4930594C11Rik	3.90464	-0.450668	0.579392	-0.777829	0.43667	0.596415	1.15102	5.08381	-0.608376	0.618814	-0.983133	0.325542	NA	1.26805	4930594C11Rik	-	chr1:37439339-37536259	Gm1564WT	Gm1564KO	OK	2.6054	3.1551	0.276177	0.576289	0.3905	0.634449	no
4930595M18Rik	6.43218	-1.38048	0.580976	-2.37613	0.0174953	0.0575538	1.24553	8.12006	0.426376	0.599885	0.710762	0.477232	NA	1.99735	4930595M18Rik	-	chrX:81419574-81458122	Gm1564WT	Gm1564KO	NOTEST	0	0	0	0	1	1	no
4930596D02Rik	0.2765	-0.457067	0.464923	-0.983103	0.325557	NA	0.103516	3.05958	-0.230908	0.613175	-0.376578	0.706487	NA	0	4930596D02Rik	-	chr14:35809485-35811978	Gm1564WT	Gm1564KO	NOTEST	0	0	0	0	1	1	no
4930596M17Rik	0	NA	NA	NA	NA	NA	0.13611	1.10415	-0.32856	0.516205	-0.636491	0.524456	NA	0.427674	4930596M17Rik	-	chr9:121577842-121641566	Gm1564WT	Gm1564KO	NOTEST	0	0	0	0	1	1	no
4930597G03Rik	0.206781	0.111729	0.446652	0.250147	0.802473	NA	0.258119	3.19051	-0.327189	0.605062	-0.540752	0.588678	NA	1.89421	4930597G03Rik	-	chr14:51317334-51345489	Gm1564WT	Gm1564KO	NOTEST	0	0	0	0	1	1	no
4930598F16Rik	0	NA	NA	NA	NA	NA	0	0	NA	NA	NA	NA	NA	0	4930598F16Rik	-	chr1:95701183-95716518	Gm1564WT	Gm1564KO	NOTEST	0	0	0	0	1	1	no
4930599N23Rik	1.49164	-0.165359	0.565985	-0.292161	0.770163	0.858495	2.3421	1.39046	0.171916	0.558846	0.307626	0.758367	NA	1.60038	4930599N23Rik	-	chr6:39118472-39206773	Gm1564WT	Gm1564KO	OK	12.0675	11.5163	-0.0674485	-0.0848002	0.89125	0.953147	no
4931402G19Rik	3.75469	-0.85309	0.588799	-1.44886	0.147375	0.28552	2.23091	3.75728	-0.354023	0.611955	-0.578512	0.562919	NA	2.89291	4931402G19Rik	-	chr2:120355308-120504919	Gm1564WT	Gm1564KO	NOTEST	0.0236191	0.0204737	-0.206182	0	1	1	no
4931403E22Rik	0.321944	-0.405881	0.45696	-0.88822	0.374422	NA	2.05911	0.174308	-0.153979	0.316395	-0.486668	0.626494	NA	0.469743	4931403E22Rik	-	chr19:26605159-26823907	Gm1564WT	Gm1564KO	OK	0.247405	0	#NAME?	#NAME?	0.2168	0.466793	no
4931403G20Rik	0	NA	NA	NA	NA	NA	0.19848	3.33129	-0.182261	0.617397	-0.295208	0.767835	NA	0.617613	4931403G20Rik	-	chr12:69746847-69987002	Gm1564WT	Gm1564KO	NOTEST	0.0920668	0.031128	-1.56447	0	1	1	no
4931406B18Rik	8.16618	0.158986	0.53382	0.297828	0.765835	0.855665	2.4231	19.0881	-0.724581	0.55118	-1.3146	0.188645	0.999445	5.5085	4931406B18Rik	-	chr7:43492043-43505938	Gm1564WT	Gm1564KO	NOTEST	0	0.00745724	inf	0	1	1	no
4931406C07Rik	66.1029	-0.247081	0.332523	-0.743048	0.457452	0.614926	13.9496	24.6421	0.0344637	0.541461	0.0636494	0.949249	0.999445	10.3431	4931406C07Rik	-	chr9:15283336-15357788	Gm1564WT	Gm1564KO	OK	11.2006	11.6274	0.0539567	0.134672	0.82515	0.920727	no
4931406H21Rik	5.01665	-0.467891	0.596463	-0.784441	0.432781	0.592761	1.39523	3.04162	0.564781	0.607799	0.929225	0.352773	NA	0.265753	4931406H21Rik	-	chr14:25459184-25666747	Gm1564WT	Gm1564KO	NOTEST	0.0513887	0.0815308	0.665894	0	1	1	no
4931406P16Rik	747.104	0.554078	0.169946	3.26032	0.00111285	0.00615716	26.33	95.9308	0.379598	0.48951	0.775466	0.438064	0.999445	12.1484	4931406P16Rik	-	chr7:34236713-34285609	Gm1564WT	Gm1564KO	OK	31.4921	25.9585	-0.278782	-1.28581	0.0351	0.157352	no
4931408C20Rik	0.772079	-0.396275	0.49138	-0.806452	0.419982	NA	0.212602	1.05971	0.249641	0.520593	0.479533	0.63156	NA	0.301315	4931408C20Rik	-	chr1:26681800-26687460	Gm1564WT	Gm1564KO	NOTEST	0	0	0	0	1	1	no
4931408D14Rik	49.8258	2.60104	0.498733	5.2153	1.83524e-07	3.2637e-06	2.90197	47.4834	0.00984424	0.495487	0.0198678	0.984149	0.999445	9.7777	4931408D14Rik	-	chr19:37258425-37264095	Gm1564WT	Gm1564KO	NOTEST	0	0	0	0	1	1	no
4931409K22Rik	2.74799	-0.0429257	0.562351	-0.0763326	0.939154	0.965347	0.176906	83.6297	-0.39294	0.500696	-0.784787	0.432578	0.999445	5.69149	4931409K22Rik	-	chr5:24543433-24555469	Gm1564WT	Gm1564KO	NOTEST	0.0737152	0.0684629	-0.10664	0	1	1	no
4931414P19Rik	9.67941	-0.40876	0.526437	-0.776465	0.437475	0.597207	1.69926	2.68025	0.329293	0.600909	0.547991	0.583698	NA	0.801596	4931414P19Rik	-	chr14:54583662-54605908	Gm1564WT	Gm1564KO	OK	7.56549	6.31217	-0.261297	-0.647684	0.2816	0.532163	no
4931417E11Rik	2.70876	-0.0617576	0.550543	-0.112176	0.910684	0.948945	2.50809	14.6332	0.140363	0.57851	0.242628	0.808294	NA	13.6341	4931417E11Rik	-	chr6:73468572-73469667	Gm1564WT	Gm1564KO	NOTEST	0	0	0	0	1	1	no
4931419H13Rik	2.24657	1.03126	0.544109	1.89531	0.0580507	0.144911	0.870787	6.84443	-0.349331	0.609874	-0.572792	0.566785	NA	4.92058	4931419H13Rik	-	chr3:55055241-55084002	Gm1564WT	Gm1564KO	NOTEST	0	0	0	0	1	1	no
4931420L22Rik	0.454366	-0.382681	0.544521	-0.702784	0.48219	NA	0.343352	2.26049	-0.428599	0.5845	-0.733275	0.463391	NA	1.19449	4931420L22Rik	-	chr16:71131075-71139029	Gm1564WT	Gm1564KO	NOTEST	0	0	0	0	1	1	no
4931423N10Rik	15.0413	1.07228	0.507534	2.11272	0.0346249	0.0977579	3.12553	40.3281	-0.561277	0.49901	-1.12478	0.260682	0.999445	15.4389	4931423N10Rik	-	chr2:23207475-23267129	Gm1564WT	Gm1564KO	NOTEST	0	0	0	0	1	1	no
4931428F04Rik	29.5884	-0.241013	0.37691	-0.639444	0.522534	0.670391	3.8937	11.9625	-0.639779	0.58345	-1.09654	0.27284	NA	2.06161	4931428F04Rik	-	chr8:105276446-105289528	Gm1564WT	Gm1564KO	OK	3.1031	3.94094	0.34483	0.837453	0.20915	0.457465	no
4931428L18Rik	12.3357	1.45581	0.52718	2.76151	0.00575347	0.0236465	3.97698	10.7946	0.16465	0.584972	0.281467	0.778352	NA	4.95032	4931428L18Rik	-	chr1:31141077-31222656	Gm1564WT	Gm1564KO	NOTEST	0.00399734	0.162932	5.34909	0	1	1	no
4931429I11Rik	19.9887	1.02247	0.500583	2.04257	0.0410955	0.111959	2.71614	66.1761	-0.221307	0.50119	-0.441563	0.658806	0.999445	13.8222	4931429I11Rik	-	chr9:40894848-40964112	Gm1564WT	Gm1564KO	NOTEST	0	0.012411	inf	0	1	1	no
4931429L15Rik	1.43637	-0.769719	0.563322	-1.36639	0.171816	0.319226	0.29331	8.92969	-0.259243	0.619053	-0.418774	0.675382	NA	1.53907	4931429L15Rik	-	chr9:46303360-46319986	Gm1564WT	Gm1564KO	OK	0.0761568	0.443393	2.54154	1.16063	0.22485	0.474505	no
4931429P17Rik	0.492803	-0.232058	0.522419	-0.4442	0.656898	NA	0.0549255	0.600249	0.083033	0.435394	0.190708	0.848755	NA	0	4931429P17Rik	-	chr13:47960329-48018608	Gm1564WT	Gm1564KO	NOTEST	0	0	0	0	1	1	no
4931430N09Rik	0.376097	-0.709417	0.515733	-1.37555	0.168961	NA	0.221029	0.597912	0.307213	0.456036	0.673658	0.500529	NA	0	4931430N09Rik	-	chr6:118592295-119221614	Gm1564WT	Gm1564KO	NOTEST	0	0	0	0	1	1	no
4931431B13Rik	0.250032	-0.301583	0.420776	-0.716731	0.47354	NA	0	1.06666	-0.117393	0.516444	-0.227311	0.820182	NA	0.70177	4931431B13Rik	-	chr7:128173945-128206366	Gm1564WT	Gm1564KO	NOTEST	0	0	0	0	1	1	no
4931431C16Rik	1.57353	0.797279	0.565636	1.40953	0.15868	0.301096	0.39603	2.80009	0.309684	0.604845	0.512005	0.608647	NA	0.89945	4931431C16Rik	-	chr5:35581226-35613801	Gm1564WT	Gm1564KO	NOTEST	0	0.0513187	inf	0	1	1	no
4931431F19Rik	0.333588	-0.55437	0.482699	-1.14848	0.25077	NA	0.371783	0.782113	0.223786	0.467868	0.478311	0.632429	NA	0	4931431F19Rik	-	chr7:104127912-104129823	Gm1564WT	Gm1564KO	NOTEST	0	0	0	0	1	1	no
4931440F15Rik	3.18064	0.547518	0.562079	0.974095	0.330009	0.496383	0.215993	9.33201	-0.717432	0.60077	-1.19419	0.232404	NA	2.66617	4931440F15Rik	-	chr11:29692897-30026033	Gm1564WT	Gm1564KO	NOTEST	0.0101142	0.0146502	0.53454	0	1	1	no
4931440J10Rik	0.883901	0.08614	0.56535	0.152366	0.878898	NA	0.451592	4.70095	-0.325505	0.617874	-0.526815	0.598322	NA	1.91953	4931440J10Rik	-	chr14:62663666-62830126	Gm1564WT	Gm1564KO	NOTEST	0	0	0	0	1	1	no
4931440L10Rik	4.9167	1.09928	0.534157	2.05798	0.0395922	0.108898	1.1282	3.28295	0.0206981	0.613482	0.0337387	0.973086	NA	0.864405	4931440L10Rik	-	chr1:134540944-134547022	Gm1564WT	Gm1564KO	NOTEST	0	0.0489287	inf	0	1	1	no
4931440P22Rik	2.18931	0.422491	0.57168	0.739035	0.459886	0.616962	1.12343	1.44133	0.459016	0.554067	0.828448	0.407417	NA	0.408799	4931440P22Rik	-	chr3:65527484-65555518	Gm1564WT	Gm1564KO	OK	2.16115	1.67123	-0.370892	-0.17613	0.8235	0.919585	no
4932411E22Rik	0.565821	0.483885	0.545198	0.88754	0.374788	NA	0.192957	0.399158	-0.06147	0.383213	-0.160407	0.87256	NA	0.281314	4932411E22Rik	-	chr11:89390222-89418948	Gm1564WT	Gm1564KO	OK	0	0.25165	inf	#NAME?	5e-05	0.00106494	yes
4932411N23Rik	4.39295	-0.0598385	0.580701	-0.103045	0.917927	0.952779	0.349546	7.19855	0.0576544	0.618112	0.0932751	0.925685	NA	0.623185	4932411N23Rik	-	chrX:126812461-126834004	Gm1564WT	Gm1564KO	NOTEST	0	0	0	0	1	1	no
4932412D23Rik	2.31839	0.918307	0.569221	1.61327	0.106686	0.227077	0.987294	4.66006	0.00428932	0.615712	0.00696643	0.994442	NA	6.06412	4932412D23Rik	-	chr16:42725701-42875762	Gm1564WT	Gm1564KO	NOTEST	0.000841793	0	#NAME?	0	1	1	no
4932413F04Rik	2.95062	0.861167	0.536782	1.60432	0.108645	0.229882	1.16876	4.46749	-0.143585	0.617483	-0.232533	0.816124	NA	1.46952	4932413F04Rik	-	chr9:103482935-103761837	Gm1564WT	Gm1564KO	NOTEST	0	0	0	0	1	1	no
4932414J04Rik	1.14184	0.170072	0.57859	0.293942	0.768803	NA	0.225994	9.51521	-0.118697	0.594395	-0.199693	0.841721	NA	2.12477	4932414J04Rik	-	chr11:21494729-21511180	Gm1564WT	Gm1564KO	NOTEST	0	0	0	0	1	1	no
4932414N04Rik	96.9981	1.38819	0.445648	3.11499	0.00183952	0.00933011	6.37174	234.67	-0.332835	0.468374	-0.710618	0.477321	0.999445	22.3941	4932414N04Rik	-	chr2:68657883-68748465	Gm1564WT	Gm1564KO	NOTEST	0	0	0	0	1	1	no
4932415G12Rik	250.506	0.981013	0.307264	3.19274	0.00140931	0.00746487	19.5424	97.7207	-0.122183	0.463398	-0.263668	0.792035	0.999445	18.9436	4932415G12Rik	-	chr10:94673492-94688613	Gm1564WT	Gm1564KO	OK	2.27856	3.20444	0.491949	1.29941	0.03165	0.147467	no
4932415M13Rik	3.6287	1.78448	0.564156	3.1631	0.00156101	0.00811579	0.64149	16.2715	-0.667336	0.578878	-1.15281	0.248989	NA	4.95584	4932415M13Rik	-	chr17:53716508-53733843	Gm1564WT	Gm1564KO	NOTEST	0	0	0	0	1	1	no
4932416H05Rik	43.3314	1.36957	0.426275	3.21289	0.00131408	0.00706488	4.13692	38.3855	-0.588682	0.509127	-1.15626	0.247576	0.999445	10.6113	4932416H05Rik	-	chr2:129798368-129832285	Gm1564WT	Gm1564KO	OK	4.29027	2.86795	-0.581048	-0.869106	0.20325	0.450079	no
4932416K20Rik	2.61935	-0.861752	0.632352	-1.36277	0.172954	0.320548	0.467222	46.0017	-0.352797	0.503175	-0.701141	0.483215	0.999445	3.64454	4932416K20Rik	-	chr8:104795236-104798792	Gm1564WT	Gm1564KO	NOTEST	0	0.181955	inf	0	1	1	no
4932418E24Rik	2.43209	-0.925902	0.595675	-1.55437	0.120095	0.247983	0.376322	1.1293	-0.0402027	0.514413	-0.0781525	0.937707	NA	0	4932418E24Rik	-	chr2:26271646-26294557	Gm1564WT	Gm1564KO	OK	2.28209	2.51487	0.140124	0.233902	0.71275	0.858545	no
4932429P05Rik	0	NA	NA	NA	NA	NA	0	1.99957	-0.129061	0.574004	-0.224844	0.8221	NA	1.10254	4932429P05Rik	-	chrX:89752267-89755491	Gm1564WT	Gm1564KO	NOTEST	0	0	0	0	1	1	no
4932435O22Rik	5.49836	-0.744107	0.521313	-1.42737	0.153473	0.293512	0.26957	3.86373	0.303532	0.614533	0.493923	0.621361	NA	0.166672	4932435O22Rik	-	chr11:114344525-114757886	Gm1564WT	Gm1564KO	OK	0.947777	0.903721	-0.0686702	-0.0474747	0.9386	0.973849	no
4932438A13Rik	3719.11	-1.43691	0.248819	-5.77494	7.69807e-09	1.86241e-07	55.5545	743.215	-0.348343	0.426687	-0.816391	0.414276	0.999445	43.1829	4932438A13Rik	-	chr3:36863105-37053033	Gm1564WT	Gm1564KO	OK	5.73575	5.5288	-0.053016	-0.235275	0.7067	0.854963	no
4932438H23Rik	1.83281	0.511742	0.552562	0.926127	0.35438	0.521099	0.749106	3.64139	-0.0897947	0.615937	-0.145785	0.884091	NA	1.40502	4932438H23Rik	-	chr16:91053934-91069145	Gm1564WT	Gm1564KO	NOTEST	0	0.120302	inf	0	1	1	no
4932441J04Rik	0.169268	-0.249379	0.395764	-0.630119	0.528617	NA	0.461734	0.168543	-0.154283	0.315818	-0.488518	0.625183	NA	0	4932441J04Rik	-	chr5:57570083-57717919	Gm1564WT	Gm1564KO	NOTEST	0.144533	0.126133	-0.196444	0	1	1	no
4932443I19Rik	0.29107	-0.431535	0.453713	-0.951118	0.341544	NA	0.484594	0.0842715	-0.119759	0.30412	-0.39379	0.693736	NA	0	4932443I19Rik	-	chr8:13705888-13743066	Gm1564WT	Gm1564KO	OK	0.403023	0.157029	-1.35983	-0.606294	0.6052	0.792063	no
4932702P03Rik	1.62223	0.214211	0.564925	0.379185	0.70455	0.812634	0.203471	6.7881	0.0159159	0.611977	0.0260074	0.979251	NA	2.83845	4932702P03Rik	-	chr13:24905599-24939049	Gm1564WT	Gm1564KO	OK	2.36217	5.02541	1.08913	0.672966	0.41335	0.653777	no
4933400A11Rik	0	NA	NA	NA	NA	NA	0	0.577802	-0.351123	0.431776	-0.813208	0.416099	NA	0.240508	4933400A11Rik	-	chrX:169685246-169990797	Gm1564WT	Gm1564KO	NOTEST	0	0	0	0	1	1	no
4933400B14Rik	0	NA	NA	NA	NA	NA	0	0.234951	-0.148828	0.312627	-0.476057	0.634034	NA	0	4933400B14Rik	-	chr17:89320226-89327333	Gm1564WT	Gm1564KO	NOTEST	0	0	0	0	1	1	no
4933400C23Rik	0.770315	-0.390741	0.564281	-0.692458	0.48865	NA	0.196532	0.915822	0.538716	0.468662	1.14948	0.25036	NA	0.169963	4933400C23Rik	-	chr9:92718715-92795711	Gm1564WT	Gm1564KO	NOTEST	0.0915519	0.0131775	-2.79651	0	1	1	no
4933400F21Rik	0.468919	-0.531672	0.482582	-1.10172	0.270582	NA	0.727508	12.283	-0.484518	0.58502	-0.828206	0.407554	NA	2.31345	4933400F21Rik	-	chr1:89454810-89895282	Gm1564WT	Gm1564KO	NOTEST	0	0	0	0	1	1	no
4933400L20Rik	0.814658	0.33164	0.548803	0.604296	0.545647	NA	0.363408	6.41177	-0.399261	0.61543	-0.648751	0.516499	NA	4.74512	4933400L20Rik	-	chr8:103603798-103680382	Gm1564WT	Gm1564KO	NOTEST	0	0	0	0	1	1	no
4933401B06Rik	0.0785253	-0.155615	0.368516	-0.422274	0.672825	NA	0	1.09119	-0.467616	0.514038	-0.909691	0.362986	NA	0.242828	4933401B06Rik	-	chrX:107542581-107543800	Gm1564WT	Gm1564KO	NOTEST	0	0	0	0	1	1	no
4933401D09Rik	6.65729	0.0931105	0.551873	0.168717	0.866019	0.921217	2.68138	7.65394	-0.377802	0.60635	-0.623076	0.533234	NA	2.64133	4933401D09Rik	-	chr17:15631787-15641102	Gm1564WT	Gm1564KO	NOTEST	0.0189647	0	#NAME?	0	1	1	no
4933401H06Rik	3.74629	0.973032	0.519001	1.87482	0.0608179	0.1501	1.1167	12.5859	-0.403754	0.579527	-0.696695	0.485994	NA	14.6174	4933401H06Rik	-	chr3:135825490-135888572	Gm1564WT	Gm1564KO	NOTEST	0.0473896	0	#NAME?	0	1	1	no
4933401P06Rik	0.18476	-0.275486	0.400022	-0.688676	0.491027	NA	0.368587	0.238379	0.121402	0.327845	0.370302	0.711157	NA	0.196072	4933401P06Rik	-	chr5:36868569-36955078	Gm1564WT	Gm1564KO	NOTEST	0	0	0	0	1	1	no
4933402C06Rik	0.0709008	-0.118389	0.36869	-0.321108	0.748128	NA	0	0.829709	-0.0967	0.486123	-0.198921	0.842325	NA	0.601055	4933402C06Rik	-	chr7:40674736-40691260	Gm1564WT	Gm1564KO	NOTEST	0	0	0	0	1	1	no
4933402D24Rik	0.557652	-0.717781	0.52161	-1.37609	0.168795	NA	0.361461	1.34626	-0.0114727	0.549314	-0.0208854	0.983337	NA	0.330201	4933402D24Rik	-	chr1:63754908-63769267	Gm1564WT	Gm1564KO	NOTEST	0.14816	0.0624366	-1.24669	0	1	1	no
4933402E13Rik	279.548	-1.10482	0.255487	-4.32435	1.52981e-05	0.0001569	108.437	97.4496	0.139792	0.51385	0.272049	0.785584	0.999445	73.2249	4933402E13Rik	-	chrX:62283498-62292078	Gm1564WT	Gm1564KO	NOTEST	0.061352	0.146896	1.25961	0	1	1	no
4933402J07Rik	4.55396	-0.216821	0.530425	-0.408768	0.68271	0.796706	0.292138	25.2758	-0.395774	0.550599	-0.718806	0.472261	0.999445	15.7251	4933402J07Rik	-	chr8:87563906-87589197	Gm1564WT	Gm1564KO	NOTEST	0.00704807	0	#NAME?	0	1	1	no
4933402J10Rik	1.81796	0.0455745	0.510383	0.0892946	0.928848	0.95887	0.397933	24.0589	-0.0738171	0.529819	-0.139325	0.889193	0.999445	15.8862	4933402J10Rik	-	chr5:59963118-59986002	Gm1564WT	Gm1564KO	NOTEST	0	0	0	0	1	1	no
4933402J15Rik	0.0695399	0.2922	0.373805	0.781692	0.434396	NA	0	0.0842715	-0.119759	0.30412	-0.39379	0.693736	NA	0	4933402J15Rik	-	chr14:74355526-74369741	Gm1564WT	Gm1564KO	NOTEST	0	0	0	0	1	1	no
4933402N03Rik	0.319102	-0.379004	0.447815	-0.84634	0.397363	NA	0.207248	0	NA	NA	NA	NA	NA	0.255837	4933402N03Rik	-	chr7:131138346-131146283	Gm1564WT	Gm1564KO	NOTEST	0	0	0	0	1	1	no
4933402N22Rik	3.6007	1.22786	0.555274	2.21128	0.0270166	0.0807428	3.54493	1.46582	-0.17946	0.555405	-0.323116	0.746607	NA	1.51459	4933402N22Rik	-	chr5:11918042-11922804	Gm1564WT	Gm1564KO	NOTEST	0	0	0	0	1	1	no
4933402P03Rik	0.372735	-0.351158	0.456467	-0.769296	0.441718	NA	0	1.03493	0.0938421	0.504165	0.186134	0.85234	NA	0	4933402P03Rik	-	chr11:69816565-69818440	Gm1564WT	Gm1564KO	OK	0	0.522859	inf	#NAME?	5e-05	0.00106494	yes
4933403O08Rik	16.3738	-0.21295	0.451999	-0.47113	0.637548	0.761639	2.20585	2.31854	0.0159069	0.593789	0.0267888	0.978628	NA	0.576385	4933403O08Rik	-	chrX:112239048-112243852	Gm1564WT	Gm1564KO	OK	0.516964	0.684833	0.405688	0.320374	0.59645	0.786364	no
4933404G15Rik	0.195549	-0.280875	0.408504	-0.68757	0.491724	NA	0.142332	2.93654	-0.400115	0.602992	-0.66355	0.506978	NA	0.368166	4933404G15Rik	-	chr16:16707686-16718121	Gm1564WT	Gm1564KO	NOTEST	0.0538306	0	#NAME?	0	1	1	no
4933404K08Rik	1.54471	0.261548	0.576878	0.453385	0.650272	0.772277	1.03602	4.05043	0.275471	0.616387	0.446912	0.654939	NA	0.61295	4933404K08Rik	-	chr13:23278349-23282267	Gm1564WT	Gm1564KO	NOTEST	0	0	0	0	1	1	no
4933404O12Rik	153.913	0.935998	0.345786	2.70687	0.00679206	0.0271167	12.092	66.5709	-0.409873	0.485558	-0.844129	0.398597	0.999445	7.77743	4933404O12Rik	-	chr5:136919145-136937109	Gm1564WT	Gm1564KO	OK	4.91284	4.0317	-0.285169	-0.727453	0.2259	0.475694	no
4933405D12Rik	4.91486	-0.375498	0.565526	-0.663979	0.506704	0.658327	7.98426	1.0207	0.164235	0.520477	0.315547	0.752346	NA	1.20488	4933405D12Rik	-	chr3:122882591-122924116	Gm1564WT	Gm1564KO	OK	0.133793	0.455304	1.76683	0.69863	0.57755	0.772825	no
4933405E24Rik	0.234923	-0.30791	0.417461	-0.737577	0.460772	NA	0.383068	0.380956	0.254403	0.367192	0.692833	0.488414	NA	0	4933405E24Rik	-	chr11:54177771-54213288	Gm1564WT	Gm1564KO	NOTEST	0	0	0	0	1	1	no
4933405L10Rik	1.08818	-0.662615	0.577711	-1.14697	0.251396	NA	0.990893	13.9015	-0.45807	0.582398	-0.786525	0.43156	NA	22.0482	4933405L10Rik	-	chr8:105708302-105710168	Gm1564WT	Gm1564KO	OK	0.678878	0.203464	-1.73838	-0.941994	0.17	0.40724	no
4933405O20Rik	0.159477	-0.324348	0.419102	-0.773913	0.438982	NA	0	3.31992	-0.444247	0.614908	-0.722461	0.470011	NA	2.47369	4933405O20Rik	-	chr7:49975349-50863289	Gm1564WT	Gm1564KO	NOTEST	0.00438149	0.0360497	3.04049	0	1	1	no
4933406C10Rik	24.5199	0.30769	0.499423	0.616091	0.537835	0.682581	6.32766	26.8743	-0.286901	0.524113	-0.547404	0.584101	0.999445	6.12875	4933406C10Rik	-	chr12:32919383-32953789	Gm1564WT	Gm1564KO	OK	0.0168534	0.244612	3.85939	1.31353	0.1948	0.440004	no
4933406D12Rik	0.117023	-0.121137	0.368784	-0.328476	0.742551	NA	0	0	NA	NA	NA	NA	NA	0	4933406D12Rik	-	chr2:146542930-146546108	Gm1564WT	Gm1564KO	NOTEST	0	0	0	0	1	1	no
4933406F09Rik	20.9631	1.31221	0.515016	2.54791	0.0108371	0.0395339	9.7621	63.3603	-0.484468	0.46854	-1.03399	0.301139	0.999445	56.9818	4933406F09Rik	-	chr14:7412472-7422685	Gm1564WT	Gm1564KO	NOTEST	0	0	0	0	1	1	no
4933406G16Rik	0	NA	NA	NA	NA	NA	0	0.444417	-0.245893	0.379609	-0.647754	0.517144	NA	0.207066	4933406G16Rik	-	chr11:19065274-19075740	Gm1564WT	Gm1564KO	NOTEST	0.0088035	0	#NAME?	0	1	1	no
4933406I18Rik	10.594	-0.901197	0.489542	-1.8409	0.0656367	0.159088	3.3397	11.6675	-0.465619	0.584347	-0.796819	0.425556	NA	2.65374	4933406I18Rik	-	chr7:114315478-114415161	Gm1564WT	Gm1564KO	OK	0.53599	0.00764476	-6.13159	-1.03723	0.4377	0.673543	no
4933406J08Rik	15.3649	1.35818	0.501977	2.70566	0.00681685	0.027195	3.13068	4.08027	0.622459	0.613269	1.01498	0.310113	NA	1.85699	4933406J08Rik	-	chr2:122186271-122206393	Gm1564WT	Gm1564KO	OK	4.17899	1.797	-1.21756	-3.15756	0.00015	0.00271109	yes
4933406J10Rik	0.159488	0.0255461	0.431514	0.0592011	0.952792	NA	0.430332	2.74955	0.250835	0.598	0.419457	0.674882	NA	1.5275	4933406J10Rik	-	chr7:82648613-82777852	Gm1564WT	Gm1564KO	NOTEST	0	0.044552	inf	0	1	1	no
4933406K04Rik	3.50934	1.79497	0.543853	3.30047	0.000965233	0.0054788	0.818456	8.43022	-0.265767	0.60262	-0.44102	0.659199	NA	3.88704	4933406K04Rik	-	chr12:106685606-106716324	Gm1564WT	Gm1564KO	NOTEST	0	0.0269385	inf	0	1	1	no
4933406M09Rik	1.23425	-0.600878	0.579024	-1.03774	0.29939	NA	0.688767	0.902451	-0.144655	0.496215	-0.291516	0.770656	NA	0.163734	4933406M09Rik	-	chr1:134385939-134390983	Gm1564WT	Gm1564KO	NOTEST	0	0.00329013	inf	0	1	1	no
4933407E24Rik	0.317819	-0.378339	0.447653	-0.845163	0.39802	NA	0.175794	0.997071	0.241822	0.527394	0.458523	0.646577	NA	0.71428	4933407E24Rik	-	chr4:124569178-124575538	Gm1564WT	Gm1564KO	NOTEST	0	0	0	0	1	1	no
4933407G14Rik	0.349472	0.0265904	0.481568	0.0552162	0.955966	NA	0.513122	0.252815	-0.168314	0.326061	-0.516205	0.605711	NA	0	4933407G14Rik	-	chr10:75449509-75463104	Gm1564WT	Gm1564KO	NOTEST	0	0	0	0	1	1	no
4933407I05Rik	0.0677871	-0.13128	0.368154	-0.356589	0.721399	NA	0	1.23636	-0.0124646	0.544576	-0.0228886	0.981739	NA	2.41816	4933407I05Rik	-	chr9:51914428-51927003	Gm1564WT	Gm1564KO	NOTEST	0	0	0	0	1	1	no
4933407K13Rik	9.60059	-1.15146	0.527296	-2.18372	0.028983	0.0853901	1.6878	2.58899	-0.251076	0.601273	-0.417575	0.676258	NA	0.4726	4933407K13Rik	-	chrX:75725457-75764699	Gm1564WT	Gm1564KO	OK	0.372808	0.401663	0.107552	0.12049	0.83715	0.926097	no
4933407L21Rik	0.622582	-0.556874	0.485074	-1.14802	0.250961	NA	1.46287	1.4338	0.622598	0.545227	1.14191	0.253493	NA	0.258946	4933407L21Rik	-	chr1:85928482-85931756	Gm1564WT	Gm1564KO	NOTEST	0.119086	0	#NAME?	0	1	1	no
4933408B17Rik	30.8305	0.327988	0.470842	0.6966	0.486053	0.640572	5.54465	17.3921	-0.451721	0.580021	-0.778801	0.436097	0.999445	5.56731	4933408B17Rik	-	chr18:34579845-34597468	Gm1564WT	Gm1564KO	NOTEST	0.0351393	0.0939271	1.41846	0	1	1	no
4933408J17Rik	1.35321	0.548865	0.560832	0.978662	0.327747	0.494205	10.7966	0.985541	0.18524	0.512142	0.361696	0.717579	NA	0.564349	4933408J17Rik	-	chr10:93540631-93605245	Gm1564WT	Gm1564KO	OK	0.124355	0.217816	0.808647	0.276738	0.7865	0.900536	no
4933408N05Rik	3.22329	-0.225288	0.588712	-0.38268	0.701957	0.810969	4.79045	4.1189	-0.631726	0.618507	-1.02137	0.307078	NA	1.82105	4933408N05Rik	-	chr8:114205639-114374070	Gm1564WT	Gm1564KO	NOTEST	0	0.0475325	inf	0	1	1	no
4933409G03Rik	87.696	1.74748	0.478203	3.65427	0.000257911	0.0017922	14.7528	269.991	-0.253075	0.475228	-0.532535	0.594356	0.999445	74.5609	4933409G03Rik	-	chr2:68582412-68616463	Gm1564WT	Gm1564KO	NOTEST	0	0.129277	inf	0	1	1	no
4933409K07Rik	194.475	0.430238	0.244139	1.76227	0.0780245	0.180755	22.9475	0.716044	-0.00969083	0.475339	-0.0203872	0.983735	NA	0.224563	4933409K07Rik	-	chr4_JH584293_random:120551-144386	Gm1564WT	Gm1564KO	NOTEST	0	0	0	0	1	1	no
4933411E08Rik	3.60877	0.0177363	0.569265	0.0311564	0.975145	0.985453	1.47627	1.91118	0.0509243	0.572437	0.0889605	0.929113	NA	1.12935	4933411E08Rik	-	chr10:117925458-117948307	Gm1564WT	Gm1564KO	NOTEST	0.0778786	0.0184194	-2.08	0	1	1	no
4933411G06Rik	0.655066	-0.322792	0.538602	-0.599314	0.548964	NA	0.361224	5.37394	-0.300869	0.617388	-0.487325	0.626028	NA	6.46435	4933411G06Rik	-	chr10:51756173-51757194	Gm1564WT	Gm1564KO	NOTEST	0	0	0	0	1	1	no
4933411G11Rik	43.4953	1.89525	0.499377	3.79523	0.000147509	0.00111597	7.80257	28.6238	-0.117289	0.517558	-0.22662	0.820719	0.999445	14.0922	4933411G11Rik	-	chr5:143181016-143205068	Gm1564WT	Gm1564KO	OK	0.417233	0.284355	-0.553158	-0.366489	0.475	0.702644	no
4933411K16Rik	3.55219	-1.26437	0.599967	-2.10739	0.0350835	0.0987699	1.16891	8.07046	-0.486937	0.619302	-0.786267	0.431711	NA	2.77648	4933411K16Rik	-	chr19:42045850-42070939	Gm1564WT	Gm1564KO	OK	0	0.731527	inf	#NAME?	0.1778	0.418262	no
4933411K20Rik	310.607	0.473675	0.243797	1.94291	0.0520271	0.133248	28.6882	451.458	-0.478068	0.413315	-1.15667	0.247408	0.999445	90.9107	4933411K20Rik	-	chr8:46169555-46195590	Gm1564WT	Gm1564KO	OK	10.7788	10.2442	-0.0733936	-0.336208	0.62675	0.807439	no
4933412E12Rik	6.14905	0.475561	0.542197	0.877101	0.380432	0.546163	1.9589	10.9221	-0.395543	0.586563	-0.674339	0.500096	NA	6.07106	4933412E12Rik	-	chr10:116950561-116963279	Gm1564WT	Gm1564KO	OK	0.752494	0.402702	-0.901968	-0.596824	0.25985	0.510517	no
4933412E24Rik	7.44134	0.747413	0.519229	1.43947	0.150018	0.289041	3.11216	13.3513	-0.213664	0.572165	-0.37343	0.708828	NA	7.05489	4933412E24Rik	-	chr15:60014865-60016618	Gm1564WT	Gm1564KO	NOTEST	0.0961278	0	#NAME?	0	1	1	no
4933412O06Rik	0.309566	-0.334387	0.449658	-0.743648	0.45709	NA	0.154983	0.522924	-0.296806	0.406732	-0.729734	0.465553	NA	0.530285	4933412O06Rik	-	chr13:15781663-15802630	Gm1564WT	Gm1564KO	NOTEST	0	0	0	0	1	1	no
4933413G19Rik	0.305458	-0.237273	0.513844	-0.46176	0.644254	NA	0.11165	0.418452	0.0278985	0.377988	0.0738078	0.941163	NA	0.840795	4933413G19Rik	-	chr6:128362993-128385144	Gm1564WT	Gm1564KO	NOTEST	0.00733657	0.0400861	2.44992	0	1	1	no
4933413J09Rik	7.0343	-2.2756	0.575843	-3.95176	7.7577e-05	0.000643375	1.21556	3.18441	0.504401	0.607829	0.829839	0.40663	NA	0.607203	4933413J09Rik	-	chr14:26357546-26400456	Gm1564WT	Gm1564KO	OK	0.626917	0.4031	-0.637138	-0.683083	0.28045	0.531134	no
4933413L06Rik	1.49153	0.688498	0.562997	1.22292	0.221361	0.379662	0.747019	2.20774	0.257281	0.594134	0.433035	0.664989	NA	1.84891	4933413L06Rik	-	chr13:117602319-117981028	Gm1564WT	Gm1564KO	NOTEST	0	0	0	0	1	1	no
4933415F23Rik	46.949	1.2292	0.507299	2.42303	0.0153918	0.0521682	11.5044	88.8936	-0.430363	0.459294	-0.93701	0.348753	0.999445	52.1394	4933415F23Rik	-	chr1:23100473-23102253	Gm1564WT	Gm1564KO	OK	0.14907	0.548213	1.87875	0.924881	0.28945	0.540468	no
4933416C03Rik	296.185	-0.222523	0.258759	-0.859961	0.389811	0.554652	52.6201	303.387	-0.100361	0.424542	-0.236397	0.813125	0.999445	106.466	4933416C03Rik	-	chr10:116018362-116274929	Gm1564WT	Gm1564KO	OK	4.29032	3.90245	-0.136702	-0.315227	0.60225	0.790086	no
4933416E03Rik	0.315949	-0.0822399	0.493731	-0.166568	0.86771	NA	0.107429	0.0842715	-0.119759	0.30412	-0.39379	0.693736	NA	0	4933416E03Rik	-	chr2:159947340-159981289	Gm1564WT	Gm1564KO	NOTEST	0	0	0	0	1	1	no
4933416I08Rik	0	NA	NA	NA	NA	NA	0.184708	0	NA	NA	NA	NA	NA	0.00558255	4933416I08Rik	-	chrX:53686490-53691332	Gm1564WT	Gm1564KO	NOTEST	2.6e-05	5.07e-05	0.961281	0	1	1	no
4933416M06Rik	0.117023	-0.121137	0.368784	-0.328476	0.742551	NA	0	1.2727	-0.406493	0.531423	-0.764914	0.444323	NA	0.229546	4933416M06Rik	-	chr13:101254318-101293396	Gm1564WT	Gm1564KO	NOTEST	0	0	0	0	1	1	no
4933416M07Rik	4.49655	0.708388	0.538718	1.31495	0.188526	0.340114	4.46586	5.16338	-0.133386	0.614272	-0.217145	0.828095	NA	7.88309	4933416M07Rik	-	chr8:27138772-27174646	Gm1564WT	Gm1564KO	NOTEST	0.0752063	0.0614808	-0.290718	0	1	1	no
4933417A18Rik	0.0709008	-0.118389	0.36869	-0.321108	0.748128	NA	0	3.8088	0.144016	0.614715	0.23428	0.814767	NA	1.14734	4933417A18Rik	-	chr13:34924408-34963809	Gm1564WT	Gm1564KO	NOTEST	0	0	0	0	1	1	no
4933417D19Rik	1.30801	-0.512728	0.575565	-0.890825	0.373023	0.53908	0.891849	1.1071	0.0816735	0.525243	0.155496	0.87643	NA	1.11447	4933417D19Rik	-	chr8:123232257-123254175	Gm1564WT	Gm1564KO	OK	0.808668	0.289056	-1.4842	-0.514915	0.49975	0.720234	no
4933417E11Rik	1.00099	0.534068	0.557627	0.957752	0.338188	NA	0.334575	1.45372	-0.0826504	0.551751	-0.149796	0.880925	NA	2.52805	4933417E11Rik	-	chr1:71958997-72005195	Gm1564WT	Gm1564KO	NOTEST	0	0	0	0	1	1	no
4933417G07Rik	0	NA	NA	NA	NA	NA	0.0940135	0	NA	NA	NA	NA	NA	0	4933417G07Rik	-	chr3:55625197-56183701	Gm1564WT	Gm1564KO	OK	2.00755	1.10205	-0.86525	-0.360627	0.66185	0.828392	no
4933417O13Rik	0.0409493	-0.15729	0.369231	-0.425994	0.670112	NA	0.0750745	0.909645	-0.015551	0.497097	-0.0312836	0.975043	NA	0.765325	4933417O13Rik	-	chr7:143107253-143427042	Gm1564WT	Gm1564KO	NOTEST	0.20627	0	#NAME?	0	1	1	no
4933421I07Rik	0.502819	0.235001	0.527055	0.445876	0.655687	NA	0.324654	2.3618	-0.109016	0.592284	-0.18406	0.853967	NA	1.28365	4933421I07Rik	-	chr7:42445461-42448080	Gm1564WT	Gm1564KO	OK	0	0.50276	inf	#NAME?	5e-05	0.00106494	yes
4933421O10Rik	36.5062	0.701051	0.371094	1.88915	0.0588723	0.146337	6.8643	11.6274	0.397023	0.580773	0.68361	0.494221	NA	3.03036	4933421O10Rik	-	chr4:33027138-33031323	Gm1564WT	Gm1564KO	OK	0.28779	0.662839	1.20364	1.41382	0.0185	0.102181	no
4933422A05Rik	1.42928	-0.418637	0.585516	-0.714987	0.474617	0.630504	0.665163	5.9779	-0.866982	0.62107	-1.39595	0.162729	NA	2.00717	4933422A05Rik	-	chr9:35281104-35285423	Gm1564WT	Gm1564KO	NOTEST	0	0	0	0	1	1	no
4933422H20Rik	0.312498	-0.536138	0.481293	-1.11395	0.265299	NA	0.0797942	2.64766	-0.105634	0.596461	-0.177102	0.859429	NA	0.149424	4933422H20Rik	-	chr11:115440544-115448268	Gm1564WT	Gm1564KO	OK	0.508882	0.294217	-0.790449	-0.438008	0.61925	0.801727	no
4933424G05Rik	1.01145	0.636268	0.556226	1.1439	0.252664	NA	0.309397	1.08134	0.170706	0.536472	0.318201	0.750333	NA	0.166192	4933424G05Rik	-	chr18:14968684-15151446	Gm1564WT	Gm1564KO	NOTEST	0.113123	0.00334977	-5.07768	0	1	1	no
4933424G06Rik	0.609822	0.816006	0.547367	1.49078	0.136018	NA	0.105007	5.70063	-0.278558	0.614766	-0.453113	0.650467	NA	5.5179	4933424G06Rik	-	chr1:36714537-36757960	Gm1564WT	Gm1564KO	NOTEST	0	0.0476146	inf	0	1	1	no
4933425B07Rik	0.192542	-0.253518	0.406636	-0.623452	0.532987	NA	0.0414148	2.6904	-0.0505225	0.608506	-0.0830271	0.93383	NA	0	4933425B07Rik	-	chr14:46602805-46637423	Gm1564WT	Gm1564KO	NOTEST	0	0	0	0	1	1	no
4933425H06Rik	0.304948	-0.286777	0.440291	-0.651336	0.51483	NA	0	0.252815	-0.168314	0.326061	-0.516205	0.605711	NA	0	4933425H06Rik	-	chr6:144672867-144693832	Gm1564WT	Gm1564KO	NOTEST	0	0	0	0	1	1	no
4933425L06Rik	36.7574	2.51635	0.475087	5.29662	1.17966e-07	2.17131e-06	4.96323	16.505	0.96785	0.572526	1.69049	0.0909339	0.930708	7.96662	4933425L06Rik	-	chr13:105082121-105121782	Gm1564WT	Gm1564KO	OK	0.54319	0.187097	-1.53767	-0.992095	0.07945	0.262149	no
4933426D04Rik	0.432555	-0.465021	0.542136	-0.857757	0.391027	NA	0.356198	0	NA	NA	NA	NA	NA	0	4933426D04Rik	-	chr5:24862734-25100642	Gm1564WT	Gm1564KO	NOTEST	0	0	0	0	1	1	no
4933426M11Rik	342.425	0.954059	0.253689	3.76074	0.000169413	0.00125879	10.1932	37.2966	0.806739	0.537987	1.49955	0.133731	0.999445	5.12195	4933426M11Rik	-	chr12:80790531-80880833	Gm1564WT	Gm1564KO	OK	18.8913	18.3558	-0.0414886	-0.164992	0.77185	0.892111	no
4933427D06Rik	123.706	0.954392	0.256277	3.72406	0.000196045	0.00142705	8.81612	9.18034	0.204059	0.610532	0.334231	0.738205	NA	3.39173	4933427D06Rik	-	chr6:89096114-89110037	Gm1564WT	Gm1564KO	OK	7.32425	14.5742	0.992659	3.46053	5e-05	0.00106494	yes
4933427D14Rik	160.908	0.424131	0.2647	1.60231	0.109087	0.230632	9.11028	83.9419	-0.203963	0.467251	-0.436517	0.662461	0.999445	13.2791	4933427D14Rik	-	chr11:72154096-72203371	Gm1564WT	Gm1564KO	OK	3.78827	2.83613	-0.417615	-1.01769	0.08795	0.279117	no
4933427E11Rik	8.87506	1.09666	0.514181	2.13283	0.0329386	0.0940064	3.03411	16.6384	-0.0806253	0.559441	-0.144117	0.885408	0.999445	14.4358	4933427E11Rik	-	chr15:74702411-74710374	Gm1564WT	Gm1564KO	OK	0.474393	0.976745	1.0419	0.497862	0.60255	0.790145	no
4933427E13Rik	0	NA	NA	NA	NA	NA	0.0769922	0.668292	-0.337404	0.424319	-0.795164	0.426518	NA	0	4933427E13Rik	-	chr11:25326106-25367137	Gm1564WT	Gm1564KO	NOTEST	0	0	0	0	1	1	no
4933427G17Rik	11.6512	0.579515	0.484244	1.19674	0.231407	0.391097	1.99093	6.9415	-0.052766	0.612442	-0.0861567	0.931342	NA	4.319	4933427G17Rik	-	chr7:120982508-121014787	Gm1564WT	Gm1564KO	OK	2.4304	1.47185	-0.72356	-0.95508	0.09515	0.292166	no
4933427I22Rik	0.180746	-0.283978	0.405353	-0.70057	0.483572	NA	0	2.33565	-0.211812	0.5992	-0.353492	0.72372	NA	0	4933427I22Rik	-	chr4:139926110-139943519	Gm1564WT	Gm1564KO	NOTEST	0.0834378	0	#NAME?	0	1	1	no
4933428C19Rik	0	NA	NA	NA	NA	NA	0	0.59133	-0.221004	0.440983	-0.501163	0.616256	NA	0.748955	4933428C19Rik	-	chr4:40482839-40525548	Gm1564WT	Gm1564KO	NOTEST	0	0	0	0	1	1	no
4933429K18Rik	0.0677871	-0.13128	0.368154	-0.356589	0.721399	NA	0	0.613777	0.167458	0.455334	0.367769	0.713046	NA	1.66513	4933429K18Rik	-	chr19:45726554-45730558	Gm1564WT	Gm1564KO	NOTEST	0	0	0	0	1	1	no
4933429O19Rik	0.148065	0.130962	0.405016	0.323351	0.74643	NA	0.0500295	1.35488	0.244999	0.547237	0.447701	0.654369	NA	1.07174	4933429O19Rik	-	chr14:48878872-48887112	Gm1564WT	Gm1564KO	NOTEST	0	0	0	0	1	1	no
4933430H16Rik	4.63033	1.87275	0.525271	3.5653	0.000363439	0.00239769	0.699257	5.87607	0.583831	0.612512	0.953176	0.340501	NA	1.88323	4933430H16Rik	-	chr7:82937937-82971391	Gm1564WT	Gm1564KO	NOTEST	0	0	0	0	1	1	no
4933430I17Rik	8.66272	0.857415	0.516497	1.66006	0.096903	0.211798	1.55431	10.1223	0.0599937	0.604567	0.099234	0.920952	NA	4.14547	4933430I17Rik	-	chr4:62525368-62547993	Gm1564WT	Gm1564KO	OK	0.868273	1.89547	1.12634	1.13152	0.06745	0.237409	no
4933430M04Rik	0	NA	NA	NA	NA	NA	0	0.634795	0.380138	0.424401	0.895704	0.370411	NA	0	4933430M04Rik	-	chr11:24481908-24569951	Gm1564WT	Gm1564KO	NOTEST	0	0	0	0	1	1	no
4933430N04Rik	0.326612	-0.341263	0.451433	-0.755955	0.449676	NA	0.249072	0	NA	NA	NA	NA	NA	0	4933430N04Rik	-	chr8:9125411-9132288	Gm1564WT	Gm1564KO	NOTEST	0	0	0	0	1	1	no
4933431E20Rik	35.7081	-0.0309494	0.357076	-0.0866746	0.93093	0.96021	4.5065	15.3078	0.428087	0.559454	0.765186	0.444161	NA	3.91874	4933431E20Rik	-	chr3:107877229-107898685	Gm1564WT	Gm1564KO	OK	2.32027	2.34739	0.0167672	0.025911	0.9675	0.987377	no
4933431G14Rik	1.50204	0.963104	0.56276	1.71139	0.0870087	0.195398	1.76964	2.97584	-0.0750733	0.599329	-0.125262	0.900316	NA	4.21707	4933431G14Rik	-	chr6:72097612-72154570	Gm1564WT	Gm1564KO	OK	0	0.304903	inf	#NAME?	0.06085	0.222837	no
4933432G23Rik	0.0637228	-0.182781	0.371542	-0.491953	0.622753	NA	0.217216	0.309122	-0.01233	0.329643	-0.0374041	0.970163	NA	0	4933432G23Rik	-	chr9:118429838-118437048	Gm1564WT	Gm1564KO	NOTEST	0	0	0	0	1	1	no
4933432I03Rik	0	NA	NA	NA	NA	NA	0	0	NA	NA	NA	NA	NA	0	4933432I03Rik	-	chr14:102987411-103033803	Gm1564WT	Gm1564KO	NOTEST	0	0.0585102	inf	0	1	1	no
4933432I09Rik	0.633779	-0.996589	0.55167	-1.80649	0.0708413	NA	0.0546205	1.29961	-0.256638	0.540066	-0.475198	0.634646	NA	1.34828	4933432I09Rik	-	chr16:18209685-18213863	Gm1564WT	Gm1564KO	NOTEST	0.289906	0	#NAME?	0	1	1	no
4933432K03Rik	2.8678	0.359656	0.540491	0.665425	0.505779	0.65748	3.96692	17.4844	-0.531004	0.555513	-0.95588	0.339133	0.999445	27.1822	4933432K03Rik	-	chr7:121587385-121589836	Gm1564WT	Gm1564KO	NOTEST	0	0	0	0	1	1	no
4933433C11Rik	0.316885	-0.171748	0.493013	-0.348364	0.727567	NA	0	2.07129	0.176213	0.580504	0.303551	0.76147	NA	0.409841	4933433C11Rik	-	chr2:25212558-25214630	Gm1564WT	Gm1564KO	NOTEST	0.244552	0.0242937	-3.33149	0	1	1	no
4933433F19Rik	0.0665044	-0.130336	0.368119	-0.354058	0.723295	NA	0.109873	0	NA	NA	NA	NA	NA	0	4933433F19Rik	-	chr8:30568394-30575573	Gm1564WT	Gm1564KO	NOTEST	0	0	0	0	1	1	no
4933433G15Rik	22.4995	0.0514219	0.516987	0.0994647	0.920769	0.954026	14.817	21.6258	-0.379606	0.549045	-0.691393	0.489318	0.999445	13.5755	4933433G15Rik	-	chr9:75410183-75415537	Gm1564WT	Gm1564KO	OK	0.807705	0.520632	-0.633564	-0.411269	0.454	0.686618	no
4933433G19Rik	0.0709008	-0.118389	0.36869	-0.321108	0.748128	NA	1.59457	0.0842715	-0.119759	0.30412	-0.39379	0.693736	NA	0.281872	4933433G19Rik	-	chr13:66912097-67032405	Gm1564WT	Gm1564KO	NOTEST	0	0.0411073	inf	0	1	1	no
4933433H22Rik	0.17025	-0.226816	0.394591	-0.574813	0.565418	NA	0.0869805	0.275262	0.27472	0.321914	0.853397	0.393439	NA	0	4933433H22Rik	-	chr17:84078659-84089875	Gm1564WT	Gm1564KO	NOTEST	0	0	0	0	1	1	no
4933434E20Rik	124.642	0.720395	0.2527	2.85079	0.00436103	0.0188262	39.1019	47.2848	0.226048	0.486104	0.46502	0.641917	0.999445	30.7223	4933434E20Rik	-	chr3:90052816-90062447	Gm1564WT	Gm1564KO	OK	17.8361	14.3458	-0.314173	-0.983176	0.11515	0.327641	no
4933434I20Rik	13.6807	0.713051	0.533578	1.33636	0.181433	0.331702	7.04559	26.4878	-0.0267937	0.52413	-0.0511204	0.95923	0.999445	19.4745	4933434I20Rik	-	chr8:83348471-83379402	Gm1564WT	Gm1564KO	NOTEST	0	0	0	0	1	1	no
4933436C20Rik	10.3844	0.443996	0.51923	0.855106	0.392492	0.557069	3.79074	8.73088	-0.488785	0.602799	-0.81086	0.417446	NA	6.15705	4933436C20Rik	-	chr8:92326032-92356120	Gm1564WT	Gm1564KO	OK	1.38927	2.8955	1.05949	1.127	0.0788	0.260899	no
4933436E23Rik	0.0677871	-0.13128	0.368154	-0.356589	0.721399	NA	0.109319	0.443805	0.121721	0.378514	0.321575	0.747775	NA	0	4933436E23Rik	-	chr1:139379451-139402852	Gm1564WT	Gm1564KO	NOTEST	0	0	0	0	1	1	no
4933436H12Rik	0	NA	NA	NA	NA	NA	0	0.349433	0.3592	0.353432	1.01632	0.309477	NA	0	4933436H12Rik	-	chr7:68417423-68426133	Gm1564WT	Gm1564KO	NOTEST	0	0	0	0	1	1	no
4933436I01Rik	0.216594	-0.313962	0.42398	-0.740511	0.45899	NA	0.250453	9.32573	-0.185411	0.608769	-0.304568	0.760696	NA	4.03434	4933436I01Rik	-	chrX:67919863-67921450	Gm1564WT	Gm1564KO	NOTEST	0	0	0	0	1	1	no
4933438B17Rik	0.718652	-0.378888	0.557352	-0.6798	0.496631	NA	0.408971	2.21158	0.198975	0.577784	0.344377	0.730563	NA	2.04292	4933438B17Rik	-	chr5:127030788-127088529	Gm1564WT	Gm1564KO	NOTEST	0	0.0252285	inf	0	1	1	no
4933438K21Rik	39.1361	0.915333	0.388887	2.35373	0.0185862	0.0603543	6.11227	26.2748	-0.242119	0.52748	-0.459011	0.646226	0.999445	8.68958	4933438K21Rik	-	chr4:147063365-147068436	Gm1564WT	Gm1564KO	NOTEST	0	0.0099412	inf	0	1	1	no
4933439C10Rik	14.7162	-0.245793	0.493185	-0.498378	0.618217	0.74607	4.26772	11.5101	-0.225597	0.600798	-0.375496	0.707292	NA	7.64616	4933439C10Rik	-	chr11:59485520-59511067	Gm1564WT	Gm1564KO	OK	6.43508	5.11471	-0.331307	-0.306497	0.6016	0.78984	no
4933439K11Rik	0.0709008	-0.118389	0.36869	-0.321108	0.748128	NA	0.580903	0	NA	NA	NA	NA	NA	0.321083	4933439K11Rik	-	chr1:172521129-172550806	Gm1564WT	Gm1564KO	OK	1.79356	3.13286	0.804651	0.568192	0.32625	0.577662	no
4933440J02Rik	0.729288	-0.260026	0.55888	-0.465262	0.641744	NA	0.151531	2.35931	0.447463	0.588218	0.760708	0.446831	NA	0.519835	4933440J02Rik	-	chr10:111586718-111594273	Gm1564WT	Gm1564KO	NOTEST	0	0	0	0	1	1	no
4933440M02Rik	254.789	2.81272	0.486398	5.78274	7.34932e-09	1.78351e-07	30.8308	143.367	-0.0339139	0.453923	-0.0747128	0.940443	0.999445	42.2533	4933440M02Rik	-	chr7:125331781-125349786	Gm1564WT	Gm1564KO	NOTEST	0	0.0363864	inf	0	1	1	no
5031410I06Rik	4.17781	-0.015137	0.629529	-0.0240449	0.980817	0.98936	13.1453	15.3107	-0.315514	0.56901	-0.554496	0.57924	NA	4.09277	5031410I06Rik	-	chr5:26098667-26105314	Gm1564WT	Gm1564KO	NOTEST	0	0	0	0	1	1	no
5031414D18Rik	20.6963	-1.69194	0.470664	-3.59479	0.000324653	0.00218476	4.42171	3.26182	0.148249	0.605545	0.24482	0.806596	NA	1.45445	5031414D18Rik	-	chr14:75004109-75388146	Gm1564WT	Gm1564KO	NOTEST	0.14373	0.192333	0.420241	0	1	1	no
5031425E22Rik	21.3978	-0.23932	0.458099	-0.522421	0.601377	0.73326	6.72991	11.4545	-0.27425	0.587952	-0.466449	0.640894	NA	5.97952	5031425E22Rik	-	chr5:23431807-23434353	Gm1564WT	Gm1564KO	OK	2.94098	3.28284	0.158651	0.321055	0.60145	0.789711	no
5031425F14Rik	0.11185	-0.211535	0.375163	-0.563848	0.572857	NA	0	0.0842715	-0.119759	0.30412	-0.39379	0.693736	NA	0	5031425F14Rik	-	chr2:166447450-166458770	Gm1564WT	Gm1564KO	NOTEST	0	0	0	0	1	1	no
5031426D15Rik	24.0475	-0.381543	0.428279	-0.890875	0.372996	0.53908	3.0338	3.13821	-0.0888037	0.608822	-0.145862	0.884031	NA	0.413781	5031426D15Rik	-	chr2:6539698-7396198	Gm1564WT	Gm1564KO	NOTEST	0	0.00759456	inf	0	1	1	no
5031434C07Rik	1.27981	-0.316707	0.579891	-0.546149	0.584963	0.720032	0.338122	0.732363	0.00636147	0.433511	0.0146743	0.988292	NA	0.136338	5031434C07Rik	-	chr6:112273757-112330423	Gm1564WT	Gm1564KO	NOTEST	0.170572	0.0465088	-1.8748	0	1	1	no
5031434O11Rik	0.984111	-1.00803	0.552854	-1.82333	0.068254	NA	1.62624	0.443805	0.121721	0.378514	0.321575	0.747775	NA	0	5031434O11Rik	-	chr3:51515317-51567116	Gm1564WT	Gm1564KO	NOTEST	0	0.114415	inf	0	1	1	no
5031439G07Rik	59.7189	0.104365	0.308528	0.338266	0.735163	0.834138	4.55667	8.76629	0.406355	0.602917	0.673981	0.500323	NA	1.61471	5031439G07Rik	-	chr15:84945719-84987971	Gm1564WT	Gm1564KO	OK	25.8392	27.093	0.0683614	0.278025	0.63005	0.809794	no
5033403H07Rik	1.62446	-1.01817	0.599165	-1.69932	0.0892586	0.198893	1.81213	0.782452	0.0504621	0.469501	0.10748	0.914408	NA	0.691265	5033403H07Rik	-	chr5:52973011-52992292	Gm1564WT	Gm1564KO	NOTEST	0	0	0	0	1	1	no
5033404E19Rik	0.121641	-0.178671	0.371547	-0.480884	0.630599	NA	0.140667	0.168543	-0.154283	0.315818	-0.488518	0.625183	NA	0.439203	5033404E19Rik	-	chr1:185497305-185498014	Gm1564WT	Gm1564KO	NOTEST	0	0	0	0	1	1	no
5033406O09Rik	1.12128	-0.971942	0.580634	-1.67393	0.0941438	NA	0.462826	1.09144	0.0317724	0.536128	0.0592626	0.952743	NA	0.167801	5033406O09Rik	-	chr12:111941990-111944482	Gm1564WT	Gm1564KO	NOTEST	0.132708	0.24241	0.869195	0	1	1	no
5033411D12Rik	3.40819	0.0587957	0.582071	0.101011	0.919542	0.953505	1.28596	2.01631	-0.430586	0.586968	-0.733577	0.463206	NA	1.22138	5033411D12Rik	-	chr13:16857474-17694765	Gm1564WT	Gm1564KO	OK	0.582109	0.719745	0.306197	0.234683	0.71595	0.859943	no
5330411J11Rik	0.384656	-0.544262	0.489396	-1.11211	0.266091	NA	0.134761	0	NA	NA	NA	NA	NA	0	5330411J11Rik	-	chr2:59382492-59386682	Gm1564WT	Gm1564KO	OK	0.253941	0.0149208	-4.08909	-1.09915	0.14815	0.377334	no
5330413P13Rik	0.42681	-0.42462	0.468195	-0.906931	0.364443	NA	0.0706525	0.326986	-0.064572	0.347862	-0.185625	0.852739	NA	0.077964	5330413P13Rik	-	chr2:131820005-131847656	Gm1564WT	Gm1564KO	NOTEST	0	0	0	0	1	1	no
5330417C22Rik	39.9123	-0.166094	0.461017	-0.360277	0.71864	0.822692	5.52928	150.297	-0.576664	0.443862	-1.2992	0.193877	0.999445	39.3513	5330417C22Rik	-	chr3:108458068-108536522	Gm1564WT	Gm1564KO	OK	0.0292362	0.427828	3.8712	1.61606	0.14205	0.369685	no
5330426P16Rik	16.4514	0.511585	0.447272	1.14379	0.252711	0.415149	2.02761	3.25776	0.763157	0.610439	1.25018	0.211235	NA	0.419169	5330426P16Rik	-	chr16:50726750-50732773	Gm1564WT	Gm1564KO	OK	0.825051	2.07848	1.33298	1.73249	0.0045	0.0371359	yes
5330434G04Rik	0.11185	-0.211535	0.375163	-0.563848	0.572857	NA	0	0.916771	-0.323592	0.495827	-0.652631	0.513994	NA	0	5330434G04Rik	-	chrX:105372993-105391754	Gm1564WT	Gm1564KO	NOTEST	0	0	0	0	1	1	no
5330439B14Rik	0.141802	-0.174317	0.372309	-0.468205	0.639638	NA	0.199516	0.0842715	-0.119759	0.30412	-0.39379	0.693736	NA	0	5330439B14Rik	-	chr6:142587861-142702274	Gm1564WT	Gm1564KO	NOTEST	0	0.00396245	inf	0	1	1	no
5430401F13Rik	0.0677871	-0.13128	0.368154	-0.356589	0.721399	NA	0.248144	0.409259	-0.254532	0.384595	-0.661818	0.508088	NA	1.39404	5430401F13Rik	-	chr6:131543761-131553757	Gm1564WT	Gm1564KO	NOTEST	0	0	0	0	1	1	no
5430402E10Rik	0	NA	NA	NA	NA	NA	0	0	NA	NA	NA	NA	NA	0	5430402E10Rik	-	chrX:77919785-77925062	Gm1564WT	Gm1564KO	NOTEST	0	0	0	0	1	1	no
5430402O13Rik	3.53055	0.822547	0.577022	1.4255	0.154012	0.294328	2.06948	2.33547	0.629615	0.59823	1.05246	0.292587	NA	1.81012	5430402O13Rik	-	chr6:50566642-50596590	Gm1564WT	Gm1564KO	OK	1.41843	0.22002	-2.68859	-1.136	0.16085	0.396245	no
5430403N17Rik	0.499215	-0.477	0.475215	-1.00375	0.315497	NA	0.174748	0.359533	0.180256	0.35	0.515017	0.606541	NA	0	5430403N17Rik	-	chr8:35864084-35882957	Gm1564WT	Gm1564KO	NOTEST	0	0.0321728	inf	0	1	1	no
5430405H02Rik	14.7443	-0.176273	0.468567	-0.376195	0.706772	0.814481	15.1577	3.38384	0.174902	0.613204	0.285226	0.775471	NA	7.53459	5430405H02Rik	-	chr2:156840076-156862945	Gm1564WT	Gm1564KO	OK	1.29858	0.65561	-0.986027	-0.402366	0.69205	0.845979	no
5430416N02Rik	11.6803	-0.590918	0.522065	-1.13189	0.257683	0.420819	8.16558	2.98958	-0.10845	0.606049	-0.178946	0.85798	NA	8.04431	5430416N02Rik	-	chr5:100420841-100429535	Gm1564WT	Gm1564KO	OK	6.65278	4.57658	-0.539689	-0.515897	0.36185	0.611247	no
5430416O09Rik	34.9926	-1.43376	0.37926	-3.78041	0.000156568	0.00117326	3.60921	12.4758	-0.379532	0.58792	-0.645551	0.51857	NA	1.78857	5430416O09Rik	-	chr4:43730033-43734534	Gm1564WT	Gm1564KO	NOTEST	0.0339938	0.0126914	-1.42142	0	1	1	no
5430417L22Rik	149.645	2.62142	0.323074	8.11401	4.89773e-16	3.73221e-14	9.78613	49.9233	0.5787	0.532564	1.08663	0.277201	0.999445	13.947	5430417L22Rik	-	chr2:118745761-118748807	Gm1564WT	Gm1564KO	OK	8.0383	6.20721	-0.372945	-1.0441	0.07905	0.261333	no
5430419D17Rik	0.68325	-0.346495	0.534462	-0.648305	0.516788	NA	0.0863008	0.238379	0.121402	0.327845	0.370302	0.711157	NA	0	5430419D17Rik	-	chr7:131174401-131250945	Gm1564WT	Gm1564KO	NOTEST	0	0	0	0	1	1	no
5430421F17Rik	1.95439	-0.685613	0.587205	-1.16759	0.242973	0.404047	0.548982	3.35043	0.335588	0.613098	0.547365	0.584128	NA	0.453269	5430421F17Rik	-	chr8:25302649-25306270	Gm1564WT	Gm1564KO	NOTEST	0	0	0	0	1	1	no
5430421N21Rik	0.0709008	-0.118389	0.36869	-0.321108	0.748128	NA	0.0624707	0	NA	NA	NA	NA	NA	0	5430421N21Rik	-	chr15:101431013-101491512	Gm1564WT	Gm1564KO	NOTEST	0	0	0	0	1	1	no
5430425J12Rik	0	NA	NA	NA	NA	NA	0	0.0900364	-0.114027	0.30325	-0.376018	0.706904	NA	0.190149	5430425J12Rik	-	chr13:73681156-73709856	Gm1564WT	Gm1564KO	NOTEST	0.0041928	0	#NAME?	0	1	1	no
5430425K12Rik	0.238665	-0.295836	0.434589	-0.680724	0.496046	NA	0.254903	2.33608	-0.21764	0.362792	-0.599903	0.548571	NA	0	5430425K12Rik	-	chr13:80940402-80948597	Gm1564WT	Gm1564KO	NOTEST	0	0	0	0	1	1	no
5430427M07Rik	0.386503	-0.656759	0.501104	-1.31062	0.189985	NA	0.168258	2.67315	-0.155886	0.603823	-0.258165	0.796279	NA	2.13145	5430427M07Rik	-	chr12:90998491-91384409	Gm1564WT	Gm1564KO	NOTEST	0	0	0	0	1	1	no
5430427O19Rik	3.07112	-0.407131	0.596685	-0.682322	0.495035	0.648508	0.373067	6.52236	-0.257253	0.614486	-0.418647	0.675474	NA	0.608492	5430427O19Rik	-	chrX:85870272-85891499	Gm1564WT	Gm1564KO	NOTEST	0.0143336	0	#NAME?	0	1	1	no
5430428K19Rik	0	NA	NA	NA	NA	NA	0.338025	0.349433	0.3592	0.353432	1.01632	0.309477	NA	0	5430428K19Rik	-	chrX:6400144-6633717	Gm1564WT	Gm1564KO	NOTEST	0	0	0	0	1	1	no
5430434I15Rik	0.138994	0.164497	0.396199	0.415187	0.678005	NA	0	0.234951	-0.148828	0.312627	-0.476057	0.634034	NA	0.61797	5430434I15Rik	-	chr3:38203150-38208119	Gm1564WT	Gm1564KO	NOTEST	0	0	0	0	1	1	no
5430435G22Rik	47.2739	-1.33834	0.348067	-3.84508	0.000120512	0.000940603	11.1458	5.42788	-0.467802	0.61666	-0.758607	0.448088	NA	2.50805	5430435G22Rik	-	chr1:131688694-131713464	Gm1564WT	Gm1564KO	OK	3.39519	2.91507	-0.219961	-0.529216	0.42475	0.663583	no
5430437J10Rik	2.06654	0.0547215	0.60802	0.0899994	0.928288	0.958673	2.29199	1.00545	-0.0265049	0.506428	-0.0523369	0.95826	NA	0.254661	5430437J10Rik	-	chr15:5496317-5594983	Gm1564WT	Gm1564KO	NOTEST	0	0	0	0	1	1	no
5430440P10Rik	10.4039	0.518705	0.505707	1.0257	0.305032	0.471169	3.23399	22.3243	-0.0939009	0.549413	-0.170911	0.864293	0.999445	4.58563	5430440P10Rik	-	chr14:105427558-105437716	Gm1564WT	Gm1564KO	NOTEST	0.276867	0	#NAME?	0	1	1	no
5530400C23Rik	0.0993491	-0.132579	0.368098	-0.360172	0.718719	NA	0.47002	0	NA	NA	NA	NA	NA	0	5530400C23Rik	-	chr6:133292215-133295790	Gm1564WT	Gm1564KO	NOTEST	0	0	0	0	1	1	no
5530401A14Rik	0.0709008	-0.118389	0.36869	-0.321108	0.748128	NA	0	0.0741712	0.179024	0.303468	0.589929	0.555238	NA	0	5530401A14Rik	-	chr11:80880164-81968396	Gm1564WT	Gm1564KO	NOTEST	0	0	0	0	1	1	no
5530601H04Rik	11.4069	-0.759097	0.508501	-1.49281	0.135487	0.269391	1.92694	8.85567	0.111802	0.59826	0.186878	0.851756	NA	1.05219	5530601H04Rik	-	chrX:105040853-105070124	Gm1564WT	Gm1564KO	OK	0.861993	0.860411	-0.00264971	-0.00535776	0.99385	0.996863	no
5730403I07Rik	3.8149	0.764975	0.56535	1.3531	0.176024	0.32433	0.911721	3.21533	-0.317219	0.607606	-0.52208	0.601615	NA	1.82749	5730403I07Rik	-	chr9:77366411-77399416	Gm1564WT	Gm1564KO	NOTEST	0.00107339	0.08654	6.33312	0	1	1	no
5730405O15Rik	1.23525	-0.431467	0.586399	-0.735791	0.461858	NA	0.484889	0.838628	0.235735	0.498395	0.472989	0.636221	NA	0.90146	5730405O15Rik	-	chrX:13042014-13045295	Gm1564WT	Gm1564KO	OK	0.530616	0.744423	0.488454	0.274731	0.6697	0.832812	no
5730408K05Rik	9.00926	-1.2615	0.638629	-1.97532	0.0482316	0.125815	28.5731	6.61907	-0.48613	0.614424	-0.791195	0.42883	NA	18.5557	5730408K05Rik	-	chr19:8888386-8888774	Gm1564WT	Gm1564KO	OK	5.27938	1.60558	-1.71727	-1.20325	0.317	0.569117	no
5730409E04Rik	31.1891	-0.470675	0.371322	-1.26756	0.204954	0.360377	4.64398	7.38497	-0.0235918	0.607789	-0.0388157	0.969037	NA	1.84701	5730409E04Rik	-	chr4:126609853-126614371	Gm1564WT	Gm1564KO	OK	10.5299	9.95929	-0.0803808	-0.228319	0.69505	0.848104	no
5730412P04Rik	0.448802	-0.441595	0.543505	-0.812495	0.416508	NA	0.433085	0.238379	0.121402	0.327845	0.370302	0.711157	NA	0.407529	5730412P04Rik	-	chrX:136104602-136115420	Gm1564WT	Gm1564KO	NOTEST	0	0	0	0	1	1	no
5730416F02Rik	0.0476381	0.250567	0.37088	0.675603	0.499293	NA	0	0	NA	NA	NA	NA	NA	0	5730416F02Rik	-	chrX:109001484-109002296	Gm1564WT	Gm1564KO	OK	0.686202	0.169123	-2.02056	-0.892218	0.5414	0.749331	no
5730420D15Rik	0.957481	-0.769122	0.52374	-1.46852	0.141963	NA	0.582575	0.32265	0.0639784	0.363594	0.175961	0.860325	NA	0	5730420D15Rik	-	chr10:95417374-95428640	Gm1564WT	Gm1564KO	OK	0.328162	1.35586	2.04672	1.31289	0.44425	0.679413	no
5730422E09Rik	4.21716	-0.579942	0.561672	-1.03253	0.301825	0.468463	0.608489	1.75081	-0.481472	0.569922	-0.844803	0.398221	NA	0.169236	5730422E09Rik	-	chr5:149119564-149182036	Gm1564WT	Gm1564KO	OK	0.247346	0	#NAME?	#NAME?	0.11975	0.334974	no
5730435O14Rik	0.279207	-0.313933	0.431132	-0.72816	0.466515	NA	0.233799	0.234951	-0.148828	0.312627	-0.476057	0.634034	NA	1.35508	5730435O14Rik	-	chr10:41538848-41587753	Gm1564WT	Gm1564KO	NOTEST	0	0	0	0	1	1	no
5730455P16Rik	135.941	1.3031	0.260284	5.00644	5.5446e-07	8.47485e-06	8.24371	27.518	0.423406	0.536379	0.789379	0.42989	0.999445	5.17417	5730455P16Rik	-	chr11:80360491-80378015	Gm1564WT	Gm1564KO	OK	3.70792	4.37274	0.237926	0.912551	0.1868	0.43049	no
5730457N03Rik	2.0529	1.43837	0.562781	2.55582	0.0105937	0.0388436	0.169552	1.09802	0.557606	0.529276	1.05353	0.2921	NA	0.256412	5730457N03Rik	-	chr6:52308388-52318378	Gm1564WT	Gm1564KO	OK	0.634552	0.151201	-2.06927	-0.931071	0.12645	0.34327	no
5730460C07Rik	0.162101	-0.0223531	0.430242	-0.0519547	0.958565	NA	0.276741	2.27256	-0.338165	0.598393	-0.565123	0.57199	NA	0.572392	5730460C07Rik	-	chr3:153789304-153792087	Gm1564WT	Gm1564KO	NOTEST	0.064705	0.0490849	-0.398596	0	1	1	no
5730480H06Rik	4.52322	-0.38937	0.573965	-0.678386	0.497527	0.650638	1.75839	2.90172	-0.0382502	0.610138	-0.062691	0.950013	NA	1.38045	5730480H06Rik	-	chr5:48389502-49285659	Gm1564WT	Gm1564KO	OK	0	0.17907	inf	#NAME?	0.16195	0.397429	no
5730488B01Rik	0.0637228	-0.182781	0.371542	-0.491953	0.622753	NA	0.0471415	0.411257	-0.110889	0.378589	-0.292901	0.769598	NA	0	5730488B01Rik	-	chr4:44531505-44710440	Gm1564WT	Gm1564KO	NOTEST	0.232826	0	#NAME?	0	1	1	no
5730507C01Rik	221.979	-0.0719604	0.264118	-0.272455	0.785272	0.869804	12.0553	19.1436	0.113359	0.54749	0.207052	0.835969	0.999445	3.21523	5730507C01Rik	-	chr12:18514509-18535254	Gm1564WT	Gm1564KO	NOTEST	0.241513	0.16708	-0.531568	0	1	1	no
5730508B09Rik	24.2197	0.753507	0.456852	1.64934	0.099077	0.21509	9.6456	10.8466	0.349584	0.585914	0.596648	0.550743	NA	8.93298	5730508B09Rik	-	chr3:127869687-127896323	Gm1564WT	Gm1564KO	OK	7.14164	5.36381	-0.412998	-1.1291	0.07795	0.259308	no
5730522E02Rik	0.311698	-0.515219	0.473288	-1.0886	0.276332	NA	0	0.248479	-0.0229	0.330276	-0.0693358	0.944722	NA	0	5730522E02Rik	-	chr11:25616845-26210576	Gm1564WT	Gm1564KO	OK	0.237769	0.354738	0.577194	0.331956	0.54875	0.754348	no
5730559C18Rik	2.14243	0.861346	0.563354	1.52896	0.126274	0.256582	0.159012	10.5783	-0.435259	0.590336	-0.737307	0.460936	NA	2.40747	5730559C18Rik	-	chr1:136213521-136234280	Gm1564WT	Gm1564KO	OK	1.41954	1.92908	0.442486	0.554555	0.37435	0.622327	no
5730577I03Rik	92.1484	0.248447	0.304004	0.817246	0.413788	0.576355	20.0631	9.30317	0.0960486	0.597622	0.160718	0.872316	NA	3.59018	5730577I03Rik	-	chr9:20607474-20617271	Gm1564WT	Gm1564KO	OK	0.295851	0.39644	0.422232	0.310079	0.55675	0.759851	no
5830403L16Rik	0.337315	-0.0160121	0.482802	-0.033165	0.973543	NA	0.0669165	0.309122	-0.01233	0.329643	-0.0374041	0.970163	NA	0	5830403L16Rik	-	chr1:153849541-153851195	Gm1564WT	Gm1564KO	NOTEST	0.212044	0.103813	-1.03037	0	1	1	no
5830403M04Rik	0.40015	0.0400945	0.512784	0.0781899	0.937677	NA	0.121274	0.719067	0.304302	0.440881	0.690213	0.49006	NA	0	5830403M04Rik	-	chr5:100077872-100159808	Gm1564WT	Gm1564KO	NOTEST	0	0	0	0	1	1	no
5830411N06Rik	0.0507405	-0.117888	0.367814	-0.320509	0.748582	NA	0.0633675	0.174308	-0.153979	0.316395	-0.486668	0.626494	NA	0.095083	5830411N06Rik	-	chr7:140247300-140299791	Gm1564WT	Gm1564KO	OK	0.0517091	0.472127	3.19069	1.89345	0.4896	0.713886	no
5830415F09Rik	19.8529	0.732444	0.437582	1.67385	0.0941609	0.20727	5.71582	8.37963	-0.274218	0.600597	-0.456576	0.647975	NA	4.89391	5830415F09Rik	-	chr4:46376974-46389423	Gm1564WT	Gm1564KO	OK	8.285	7.60334	-0.123868	-0.244131	0.6641	0.829364	no
5830416I19Rik	45.5042	-0.51416	0.429772	-1.19636	0.231557	0.391097	14.4511	0.499295	-0.304219	0.411091	-0.740028	0.459283	NA	0.108549	5830416I19Rik	-	chr5:64044972-64050226	Gm1564WT	Gm1564KO	NOTEST	0.000639482	0	#NAME?	0	1	1	no
5830416P10Rik	23.0448	-0.827007	0.436195	-1.89596	0.0579658	0.144791	2.44299	2.7285	0.278698	0.608956	0.457665	0.647193	NA	0.106251	5830416P10Rik	-	chr19:53441211-53464796	Gm1564WT	Gm1564KO	NOTEST	0.0442614	0.0184555	-1.262	0	1	1	no
5830417I10Rik	405.554	-0.438924	0.188537	-2.32805	0.0199094	0.0636364	9.98953	37.1521	-0.0793147	0.508737	-0.155905	0.876108	0.999445	2.97105	5830417I10Rik	-	chr3:88777056-88832487	Gm1564WT	Gm1564KO	OK	1.85673	1.68047	-0.143892	-0.422924	0.4972	0.718996	no
5830418K08Rik	1034.24	-0.915155	0.210425	-4.34908	1.36708e-05	0.00014281	37.1164	247.985	-0.214982	0.458007	-0.469386	0.638794	0.999445	19.6822	5830418K08Rik	-	chr9:15283336-15357788	Gm1564WT	Gm1564KO	OK	4.74726	4.00708	-0.244545	-0.590296	0.31245	0.564323	no
5830418P13Rik	0.475032	-0.194909	0.548132	-0.355588	0.722149	NA	0.122584	2.39809	0.287243	0.601502	0.477542	0.632976	NA	0.346628	5830418P13Rik	-	chr9:103423577-103480328	Gm1564WT	Gm1564KO	OK	0.248674	0.443587	0.83496	0.431836	0.4698	0.699183	no
5830428M24Rik	0.0709008	-0.118389	0.36869	-0.321108	0.748128	NA	0	0.0842715	-0.119759	0.30412	-0.39379	0.693736	NA	0	5830428M24Rik	-	chr12:69464786-69475550	Gm1564WT	Gm1564KO	NOTEST	0	0	0	0	1	1	no
5830432E09Rik	0.30613	0.0619102	0.486975	0.127132	0.898836	NA	0.919015	1.15812	-0.0282079	0.524432	-0.0537876	0.957104	NA	0.58697	5830432E09Rik	-	chr7:135537823-135686294	Gm1564WT	Gm1564KO	NOTEST	0.187833	0.0536408	-1.80805	0	1	1	no
5830444B04Rik	9.04331	-0.0618091	0.528564	-0.116938	0.906909	0.946951	3.26023	2.98826	0.710356	0.608245	1.16788	0.242856	NA	0.85032	5830444B04Rik	-	chr4:155400968-155443110	Gm1564WT	Gm1564KO	OK	0.822559	0.0358874	-4.51857	-1.14375	0.09185	0.285103	no
5830454E08Rik	0.705295	-0.334392	0.53269	-0.627742	0.530173	NA	1.06101	0.788085	0.0691768	0.4852	0.142574	0.886627	NA	1.25021	5830454E08Rik	-	chr9:120577330-120578073	Gm1564WT	Gm1564KO	OK	1.27956	0.32415	-1.98091	-1.11648	0.3391	0.589901	no
5830473C10Rik	0	NA	NA	NA	NA	NA	0.0350193	0.0741712	0.179024	0.303468	0.589929	0.555238	NA	0	5830473C10Rik	-	chr5:90561208-90597906	Gm1564WT	Gm1564KO	NOTEST	0	0	0	0	1	1	no
5930403L14Rik	9.7587	-1.3225	0.513379	-2.57606	0.00999332	0.0370556	0.579358	3.0988	0.142861	0.6091	0.234544	0.814563	NA	0.556663	5930403L14Rik	-	chr4:154316124-154636873	Gm1564WT	Gm1564KO	OK	0.522999	0.384242	-0.444792	-0.311056	0.64375	0.817778	no
5930412G12Rik	1.96941	-0.0922577	0.582482	-0.158387	0.874152	0.926235	0.235293	0.409259	-0.254532	0.384595	-0.661818	0.508088	NA	0.238094	5930412G12Rik	-	chr5:128579129-128600687	Gm1564WT	Gm1564KO	OK	0.368642	0.60077	0.704591	0.563994	0.33515	0.586341	no
5930430L01Rik	10.1347	-0.745814	0.518677	-1.43791	0.150458	0.289572	1.699	4.60045	-0.495779	0.619295	-0.800555	0.423389	NA	1.10195	5930430L01Rik	-	chr5:148990055-148995215	Gm1564WT	Gm1564KO	OK	0.468294	0.404978	-0.20957	-0.221734	0.72555	0.864281	no
5930438M14Rik	0.0993491	-0.132579	0.368098	-0.360172	0.718719	NA	0.061716	0	NA	NA	NA	NA	NA	0	5930438M14Rik	-	chr13:101232126-101247551	Gm1564WT	Gm1564KO	NOTEST	0	0	0	0	1	1	no
6030407O03Rik	0.282422	-0.535173	0.477978	-1.11966	0.262858	NA	0.060768	0.469902	-0.221945	0.365231	-0.607684	0.543397	NA	0.84516	6030407O03Rik	-	chr1:73618380-73864466	Gm1564WT	Gm1564KO	OK	0.925887	0.22856	-2.01826	-1.22764	0.0347	0.156562	no
6030408B16Rik	16.4276	-0.440946	0.455643	-0.967744	0.333172	0.499853	5.50852	5.18047	-0.60157	0.618547	-0.972553	0.330775	NA	2.32943	6030408B16Rik	-	chr15:101293211-101297426	Gm1564WT	Gm1564KO	OK	6.53106	6.99327	0.0986497	0.267715	0.69285	0.846426	no
6030419C18Rik	5.78058	0.787256	0.531917	1.48004	0.138864	0.273678	0.933505	1.84482	0.178046	0.582215	0.305807	0.759751	NA	0	6030419C18Rik	-	chr9:58488602-58499742	Gm1564WT	Gm1564KO	OK	68.1389	68.5827	0.00936557	0.0419529	0.9519	0.980264	no
6030440G07Rik	9.0792	-0.806264	0.52829	-1.52618	0.126966	0.257527	9.07934	3.15488	0.470291	0.605549	0.776636	0.437374	NA	2.08297	6030440G07Rik	-	chr12:110994397-111013872	Gm1564WT	Gm1564KO	NOTEST	0.207069	0.103649	-0.998409	0	1	1	no
6030443J06Rik	35.5128	-0.356663	0.378473	-0.942375	0.346001	0.512289	3.99626	13.0145	-0.410164	0.579036	-0.708356	0.478724	NA	1.96573	6030443J06Rik	-	chr5:22550412-22558171	Gm1564WT	Gm1564KO	OK	0.397257	0.146274	-1.4414	-1.15779	0.0358	0.159654	no
6030458C11Rik	141.373	-0.00609905	0.237713	-0.0256572	0.979531	0.988618	13.3592	20.3663	-0.376066	0.544025	-0.691266	0.489399	0.999445	4.39586	6030458C11Rik	-	chr15:12808176-12824657	Gm1564WT	Gm1564KO	OK	8.55435	10.8195	0.338897	1.28635	0.0464	0.188576	no
6030466F02Rik	0.157051	-0.231085	0.376743	-0.613374	0.539629	NA	0.464267	0.275262	0.27472	0.321914	0.853397	0.393439	NA	0	6030466F02Rik	-	chr8:123733957-123739941	Gm1564WT	Gm1564KO	NOTEST	0.200518	0.144877	-0.468905	0	1	1	no
6030468B19Rik	0.141802	-0.174317	0.372309	-0.468205	0.639638	NA	0	0.550524	0.477169	0.393674	1.21209	0.225477	NA	0	6030468B19Rik	-	chr11:117797659-117807308	Gm1564WT	Gm1564KO	OK	7.43264	4.83939	-0.61905	-0.922621	0.2152	0.464778	no
6030469F06Rik	0.870884	-0.80901	0.54527	-1.48369	0.137892	NA	0.219912	0.0900364	-0.114027	0.30325	-0.376018	0.706904	NA	0	6030469F06Rik	-	chr12:31168861-31185922	Gm1564WT	Gm1564KO	OK	0.221854	0.0940898	-1.2375	-0.498248	0.42075	0.660529	no
6030498E09Rik	1.24038	-1.22131	0.586545	-2.08221	0.0373229	NA	0.855162	0.508488	-0.00726488	0.403134	-0.018021	0.985622	NA	0.50103	6030498E09Rik	-	chrX:38772779-38962688	Gm1564WT	Gm1564KO	NOTEST	0.139121	0.063429	-1.13313	0	1	1	no
6230400D17Rik	2.74658	-0.63245	0.546009	-1.15831	0.246736	0.408138	1.04816	1.18111	-0.467653	0.524858	-0.891009	0.372924	NA	1.54462	6230400D17Rik	-	chr14:20702011-20704425	Gm1564WT	Gm1564KO	OK	0.366528	0.569463	0.635681	0.206539	0.775	0.893949	no
6330403A02Rik	1.71886	-0.580493	0.57916	-1.0023	0.316198	0.482369	0.125449	1.2608	0.352323	0.539885	0.65259	0.514021	NA	0.155015	6330403A02Rik	-	chr1:180432372-180483504	Gm1564WT	Gm1564KO	OK	9.2727	8.35376	-0.150563	-0.524239	0.3545	0.605577	no
6330403K07Rik	0.774393	-0.916058	0.551674	-1.66051	0.0968127	NA	0.62937	0.324987	-0.182596	0.338725	-0.539068	0.58984	NA	0.958215	6330403K07Rik	-	chr11:71031940-71033617	Gm1564WT	Gm1564KO	OK	62.2522	58.2524	-0.0958084	-0.343813	0.5529	0.757079	no
6330403M23Rik	16.683	0.916738	0.471105	1.94593	0.051663	0.132488	2.95555	5.22323	1.19815	0.61055	1.96241	0.0497149	NA	2.5335	6330403M23Rik	-	chr18:36300100-36301478	Gm1564WT	Gm1564KO	OK	0.447272	0.651723	0.543107	0.530645	0.3935	0.636169	no
6330407A03Rik	0.212817	-0.35994	0.432384	-0.832453	0.405153	NA	0.119792	2.25293	0.0928779	0.587587	0.158066	0.874404	NA	0.156961	6330407A03Rik	-	chr4:3678120-3791612	Gm1564WT	Gm1564KO	NOTEST	0	0	0	0	1	1	no
6330408A02Rik	49.6969	1.0824	0.359864	3.0078	0.00263146	0.0124996	3.41008	14.1294	0.524371	0.5724	0.916093	0.359618	NA	4.42768	6330408A02Rik	-	chr7:13258966-13311427	Gm1564WT	Gm1564KO	OK	15.3756	12.1453	-0.340241	-0.387198	0.50745	0.726634	no
6330409D20Rik	0	NA	NA	NA	NA	NA	0	0.909007	-0.453076	0.469851	-0.964297	0.334897	NA	0.96718	6330409D20Rik	-	chr2:32721054-32755007	Gm1564WT	Gm1564KO	NOTEST	0	0.0860224	inf	0	1	1	no
6330410L21Rik	1.13857	-0.0710112	0.574638	-0.123576	0.901651	NA	0.505033	2.79854	0.336276	0.606026	0.554888	0.578971	NA	0.292276	6330410L21Rik	-	chr3:129677574-129763882	Gm1564WT	Gm1564KO	NOTEST	0	0.000924379	inf	0	1	1	no
6330415B21Rik	10.1988	-0.465334	0.529921	-0.878119	0.379879	0.545746	2.05168	0.736244	-0.298406	0.476245	-0.626581	0.530934	NA	0.469373	6330415B21Rik	-	chr6:76881636-77979667	Gm1564WT	Gm1564KO	NOTEST	0	0	0	0	1	1	no
6330416G13Rik	22.2059	0.256146	0.426493	0.600586	0.548116	0.690353	1.55769	6.34486	0.342698	0.611553	0.560374	0.575225	NA	1.39437	6330416G13Rik	-	chr4:63560359-63586353	Gm1564WT	Gm1564KO	OK	2.96883	3.16745	0.0934256	0.203575	0.72125	0.862752	no
6330418K02Rik	15.5219	0.261465	0.467367	0.559442	0.57586	0.712713	0.989188	7.62483	0.690952	0.606779	1.13872	0.25482	NA	1.67197	6330418K02Rik	-	chr5:138259657-138272754	Gm1564WT	Gm1564KO	OK	5.30327	3.32381	-0.674042	-0.415749	0.4784	0.705437	no
6330549D23Rik	9.47759	0.681852	0.503988	1.35291	0.176084	0.32433	1.62849	2.27812	-0.166344	0.59388	-0.280098	0.779402	NA	0.566823	6330549D23Rik	-	chr3:96601132-96629819	Gm1564WT	Gm1564KO	OK	1.11522	0.754255	-0.564203	-0.353181	0.5802	0.775025	no
6430411K18Rik	1.36617	-0.0597573	0.596719	-0.100143	0.920231	0.953664	0.34156	0.359533	0.180256	0.35	0.515017	0.606541	NA	0	6430411K18Rik	-	chr12:109590168-109595403	Gm1564WT	Gm1564KO	OK	0.17089	0.129892	-0.395761	-0.0903772	0.8848	0.9496	no
6430531B16Rik	19.5962	1.14668	0.52734	2.17446	0.0296709	0.0868649	10.8267	31.2286	-0.562214	0.520214	-1.08074	0.279814	0.999445	32.3997	6430531B16Rik	-	chr7:139972302-139978755	Gm1564WT	Gm1564KO	OK	2.14581	0.486571	-2.1408	-1.51482	0.0199	0.107072	no
6430548M08Rik	180.271	-0.077914	0.284569	-0.273796	0.784241	0.86909	4.90554	17.9208	0.588146	0.559001	1.05214	0.292736	0.999445	4.36026	6430548M08Rik	-	chr8:120114151-120165307	Gm1564WT	Gm1564KO	OK	27.066	8.30633	-1.7042	-3.24691	5e-05	0.00106494	yes
6430550D23Rik	3.10594	-0.0551994	0.574322	-0.0961123	0.923431	0.955679	1.48723	0.751202	-0.0366422	0.472642	-0.0775262	0.938205	NA	0.369134	6430550D23Rik	-	chr2:156000442-156007977	Gm1564WT	Gm1564KO	NOTEST	0.0275034	0	#NAME?	0	1	1	no
6430562O15Rik	0.405703	0.437032	0.518253	0.84328	0.399072	NA	2.49107	0.0900364	-0.114027	0.30325	-0.376018	0.706904	NA	0.949042	6430562O15Rik	-	chr13:99344785-99415561	Gm1564WT	Gm1564KO	NOTEST	0.128414	0.145137	0.176617	0	1	1	no
6430571L13Rik	4.48931	0.205022	0.574683	0.356757	0.721274	0.824358	1.5463	1.19158	-0.138385	0.541138	-0.255729	0.79816	NA	0.223944	6430571L13Rik	-	chr9:107340639-107349683	Gm1564WT	Gm1564KO	OK	0.838188	0.374594	-1.16194	-1.07288	0.08235	0.26742	no
6430573F11Rik	1.79636	-0.218533	0.602826	-0.362513	0.716969	0.821431	0.826938	0.518588	-0.154802	0.419528	-0.368991	0.712134	NA	0.475734	6430573F11Rik	-	chr8:36489190-36513013	Gm1564WT	Gm1564KO	OK	2.19199	2.45728	0.164822	0.222487	0.7075	0.855231	no
6430584L05Rik	0.348604	-0.510335	0.479794	-1.06366	0.287485	NA	0.13695	1.02152	0.632435	0.520419	1.21524	0.224274	NA	0	6430584L05Rik	-	chr6:55396886-55412285	Gm1564WT	Gm1564KO	NOTEST	0.0210884	0.0266083	0.335425	0	1	1	no
6430706D22Rik	0	NA	NA	NA	NA	NA	9.30792	0	NA	NA	NA	NA	NA	8.72517	6430706D22Rik	-	chr1:88227019-88277579	Gm1564WT	Gm1564KO	OK	15.3842	21.8545	0.506484	1.16535	0.0678	0.237934	no
6430710C18Rik	0.542041	-0.421199	0.554815	-0.75917	0.447751	NA	0.0718738	0.164208	0.0429001	0.317683	0.135041	0.89258	NA	0	6430710C18Rik	-	chr2:72745845-72813717	Gm1564WT	Gm1564KO	OK	0.498905	1.49414	1.58247	1.03721	0.10135	0.303459	no
6530402F18Rik	3.73277	-0.669362	0.607698	-1.10147	0.270692	0.435512	0.433902	1.34189	-0.735816	0.537073	-1.37005	0.170672	NA	0.197202	6530402F18Rik	-	chr2:29194820-29252993	Gm1564WT	Gm1564KO	OK	0.530888	0.353929	-0.584947	-0.442282	0.52165	0.736965	no
6530411M01Rik	0	NA	NA	NA	NA	NA	0	0	NA	NA	NA	NA	NA	0	6530411M01Rik	-	chr17:9147718-9168022	Gm1564WT	Gm1564KO	NOTEST	0	0.0592254	inf	0	1	1	no
6720401G13Rik	178.846	-0.855104	0.263239	-3.24839	0.00116059	0.00638104	13.6075	30.4145	-0.360495	0.541698	-0.66549	0.505737	0.999445	3.57658	6720401G13Rik	-	chrX:50555743-50635258	Gm1564WT	Gm1564KO	OK	1.49031	2.17355	0.54444	1.00488	0.0823	0.267314	no
6720468P15Rik	1.26882	0.52382	0.563329	0.929864	0.352441	0.519086	0.237184	0.663503	-0.222972	0.462136	-0.48248	0.629465	NA	1.55429	6720468P15Rik	-	chr19:57508563-57512788	Gm1564WT	Gm1564KO	OK	2.49031	1.18149	-1.07572	-1.09598	0.28145	0.532112	no
6720483E21Rik	1.21403	-0.0287732	0.583899	-0.0492778	0.960698	NA	0.519857	0.319222	-0.176412	0.332818	-0.530056	0.596073	NA	0	6720483E21Rik	-	chr1:20888649-20890473	Gm1564WT	Gm1564KO	OK	0	0.684298	inf	#NAME?	5e-05	0.00106494	yes
6720489N17Rik	22.8089	0.871486	0.40755	2.13835	0.0324881	0.0930644	1.62852	2.97919	0.145712	0.608496	0.239463	0.810746	NA	0.608913	6720489N17Rik	-	chr13:62603014-62624182	Gm1564WT	Gm1564KO	OK	0.60197	1.13641	0.916724	1.58486	0.02015	0.107927	no
6820408C15Rik	13.689	0.47989	0.510334	0.940345	0.34704	0.513528	4.38793	27.5181	-0.295636	0.528628	-0.559252	0.57599	0.999445	15.8355	6820408C15Rik	-	chr2:152415586-152444328	Gm1564WT	Gm1564KO	OK	1.32777	1.64478	0.308889	0.337161	0.57035	0.767126	no
6820431F20Rik	1442.51	2.1641	0.222373	9.73187	2.20507e-22	3.86476e-20	57.1241	299.616	1.20311	0.44164	2.72419	0.006446	0.216035	30.4745	6820431F20Rik	-	chr8:20268285-20297432	Gm1564WT	Gm1564KO	NOTEST	0.000997567	0.0170149	4.09224	0	1	1	no
7420426K07Rik	0.152799	-0.272238	0.398086	-0.683867	0.494059	NA	0	0	NA	NA	NA	NA	NA	0.388568	7420426K07Rik	-	chr9:98903118-98904622	Gm1564WT	Gm1564KO	NOTEST	0	0	0	0	1	1	no
7420461P10Rik	0	NA	NA	NA	NA	NA	0.184248	0.332751	-0.0749002	0.366255	-0.204503	0.837961	NA	0.417993	7420461P10Rik	-	chr1:162639149-162658219	Gm1564WT	Gm1564KO	NOTEST	0	0	0	0	1	1	no
7420700N18Rik	0.999451	0.538333	0.559201	0.962682	0.335707	NA	0.405526	0.460893	0.31552	0.392365	0.804149	0.421311	NA	0	7420700N18Rik	-	chr8:31367748-31382438	Gm1564WT	Gm1564KO	NOTEST	0	0	0	0	1	1	no
7420701I03Rik	0.0709008	-0.118389	0.36869	-0.321108	0.748128	NA	0.367748	1.08436	0.395862	0.498551	0.794027	0.42718	NA	0	7420701I03Rik	-	chr12:11047812-11078741	Gm1564WT	Gm1564KO	NOTEST	0	0	0	0	1	1	no
7530416G11Rik	0.798024	-0.409901	0.571191	-0.717625	0.472989	NA	2.26971	0	NA	NA	NA	NA	NA	0	7530416G11Rik	-	chr15:85492735-85503227	Gm1564WT	Gm1564KO	NOTEST	0	0	0	0	1	1	no
7530420F21Rik	0	NA	NA	NA	NA	NA	0	0.411257	-0.110889	0.378589	-0.292901	0.769598	NA	0	7530420F21Rik	-	chr1:150076660-150099766	Gm1564WT	Gm1564KO	NOTEST	0	0.0378954	inf	0	1	1	no
7630403G23Rik	0	NA	NA	NA	NA	NA	0	0.539606	0.0764018	0.416859	0.18328	0.854578	NA	0	7630403G23Rik	-	chr9:34042370-34059019	Gm1564WT	Gm1564KO	NOTEST	0	0	0	0	1	1	no
8030411F24Rik	23.0764	-1.5772	0.602359	-2.61837	0.00883514	0.0334709	47.7795	7.11698	0.514054	0.611665	0.840418	0.400674	NA	15.7997	8030411F24Rik	-	chr2:148782008-148785936	Gm1564WT	Gm1564KO	OK	0.297556	1.05279	1.82298	0.723869	0.3694	0.617766	no
8030423F21Rik	7.09088	-0.330907	0.536525	-0.616759	0.537394	0.682322	1.88775	2.98005	-0.155526	0.607675	-0.255936	0.798001	NA	0.462389	8030423F21Rik	-	chr5:52607549-52619011	Gm1564WT	Gm1564KO	OK	0.321045	0.0623783	-2.36366	-1.12633	0.31125	0.562948	no
8030423J24Rik	0.0952763	0.384777	0.38501	0.999394	0.317604	NA	0.106965	0.0842715	-0.119759	0.30412	-0.39379	0.693736	NA	0	8030423J24Rik	-	chr13:70882947-70884503	Gm1564WT	Gm1564KO	NOTEST	0	0	0	0	1	1	no
8030442B05Rik	4.70174	-0.202403	0.575991	-0.351399	0.725289	0.827657	3.60425	0.433705	0.289265	0.398002	0.726794	0.467352	NA	0	8030442B05Rik	-	chr2:11338365-11398500	Gm1564WT	Gm1564KO	NOTEST	0	0	0	0	1	1	no
8030443G20Rik	0.11185	-0.211535	0.375163	-0.563848	0.572857	NA	0.141718	0.164208	0.0429001	0.317683	0.135041	0.89258	NA	0	8030443G20Rik	-	chr4:108879069-108972077	Gm1564WT	Gm1564KO	NOTEST	0	0	0	0	1	1	no
8030462N17Rik	198.446	1.32056	0.227578	5.80267	6.52684e-09	1.60365e-07	16.904	33.6648	0.823826	0.54057	1.524	0.12751	0.999445	7.15574	8030462N17Rik	-	chr18:77633280-77714010	Gm1564WT	Gm1564KO	OK	7.73016	8.53619	0.143093	0.493309	0.4198	0.659935	no
8430403D17Rik	1.97682	-1.20672	0.600085	-2.01091	0.0443346	0.118712	0.839555	1.90295	0.188116	0.580233	0.324209	0.74578	NA	0.181053	8430403D17Rik	-	chr11:85353163-85832388	Gm1564WT	Gm1564KO	NOTEST	0	0.078824	inf	0	1	1	no
8430408G22Rik	0.591937	0.152659	0.536305	0.284651	0.775912	NA	0.419123	0.349433	0.3592	0.353432	1.01632	0.309477	NA	0	8430408G22Rik	-	chr6:116633007-116673836	Gm1564WT	Gm1564KO	OK	6.6819	7.36945	0.141297	0.204948	0.7216	0.862752	no
8430410A17Rik	35.4111	0.0571032	0.386871	0.147603	0.882656	0.931307	16.999	8.67911	0.583262	0.605032	0.964018	0.335037	NA	5.92131	8430410A17Rik	-	chr6:87913975-87936613	Gm1564WT	Gm1564KO	OK	28.3801	24.3189	-0.222797	-0.683101	0.253	0.503287	no
8430419L09Rik	23.5861	1.00085	0.460199	2.17482	0.0296438	0.0868018	2.64101	21.2364	-0.840327	0.547159	-1.5358	0.124587	0.999445	4.72031	8430419L09Rik	-	chr6:135197986-135236240	Gm1564WT	Gm1564KO	OK	24.9238	22.0427	-0.177227	-0.704891	0.22525	0.474829	no
8430422H06Rik	0	NA	NA	NA	NA	NA	0	0.0900364	-0.114027	0.30325	-0.376018	0.706904	NA	0.231657	8430422H06Rik	-	chr18:14232305-14278542	Gm1564WT	Gm1564KO	NOTEST	0	0	0	0	1	1	no
8430423G03Rik	0.117023	-0.121137	0.368784	-0.328476	0.742551	NA	0.449225	0.180073	-0.148866	0.313885	-0.47427	0.635307	NA	0	8430423G03Rik	-	chr5:148950249-148951658	Gm1564WT	Gm1564KO	NOTEST	0	0	0	0	1	1	no
8430426J06Rik	1.08524	-0.658377	0.58855	-1.11864	0.263293	NA	0.982149	1.56938	-0.130314	0.555468	-0.234602	0.814518	NA	1.48781	8430426J06Rik	-	chr15:81242653-81251862	Gm1564WT	Gm1564KO	OK	0.378801	0.118234	-1.6798	-0.712475	0.5582	0.760616	no
8430427H17Rik	435.044	-0.106693	0.208907	-0.510721	0.609547	0.740042	16.3286	276.057	-0.173973	0.452079	-0.384828	0.700365	0.999445	29.1316	8430427H17Rik	-	chr2:153407460-153529971	Gm1564WT	Gm1564KO	OK	17.0723	14.8859	-0.197712	-0.81502	0.1626	0.398191	no
8430429K09Rik	31.9801	-0.00876706	0.400285	-0.0219021	0.982526	0.989931	6.2982	13.4913	0.168723	0.570768	0.295607	0.76753	NA	4.37911	8430429K09Rik	-	chr11:3202352-3479831	Gm1564WT	Gm1564KO	OK	16.9237	16.8433	-0.00687539	-0.00419628	0.99565	0.997888	no
8430431K14Rik	5.39941	-1.16959	0.583926	-2.00297	0.0451803	0.120301	1.15358	0.248479	-0.0229	0.330276	-0.0693358	0.944722	NA	0.099789	8430431K14Rik	-	chr19:30564486-31765033	Gm1564WT	Gm1564KO	NOTEST	0	0	0	0	1	1	no
8430436N08Rik	0	NA	NA	NA	NA	NA	0	0	NA	NA	NA	NA	NA	0	8430436N08Rik	-	chr4:7560687-7573801	Gm1564WT	Gm1564KO	NOTEST	0.0462055	0	#NAME?	0	1	1	no
8430437L04Rik	0.140177	0.16549	0.394779	0.419195	0.675074	NA	0.048866	0.0900364	-0.114027	0.30325	-0.376018	0.706904	NA	0	8430437L04Rik	-	chr2:72703509-72729468	Gm1564WT	Gm1564KO	NOTEST	0	0.0455609	inf	0	1	1	no
9030025P20Rik	24.0014	-0.538993	0.414953	-1.29892	0.19397	0.346549	6.64593	7.27747	-0.102513	0.612228	-0.167442	0.867022	NA	2.47661	9030025P20Rik	-	chr17:14964188-15022449	Gm1564WT	Gm1564KO	NOTEST	0	0.0182663	inf	0	1	1	no
9030204H09Rik	0.0637228	-0.182781	0.371542	-0.491953	0.622753	NA	0.525809	0.584384	0.249664	0.435088	0.573824	0.566087	NA	0	9030204H09Rik	-	chr2:35751225-35979624	Gm1564WT	Gm1564KO	NOTEST	0.00705983	0	#NAME?	0	1	1	no
9030404E10Rik	0	NA	NA	NA	NA	NA	0	0.258579	-0.168617	0.326802	-0.515959	0.605883	NA	0.244975	9030404E10Rik	-	chr16:30021841-30039479	Gm1564WT	Gm1564KO	NOTEST	0	0	0	0	1	1	no
9030612E09Rik	2.92632	-0.931114	0.612301	-1.52068	0.12834	0.259444	1.13923	0.567701	-0.194802	0.444218	-0.438529	0.661003	NA	0.309709	9030612E09Rik	-	chr10:43174698-43176565	Gm1564WT	Gm1564KO	OK	0.559117	0.6588	0.236689	0.178093	0.7481	0.87794	no
9030617O03Rik	3.11732	-1.07615	0.612625	-1.75661	0.0789837	0.182281	0.497615	2.06754	0.124884	0.589535	0.211836	0.832235	NA	0.494657	9030617O03Rik	-	chr12:100779122-100872610	Gm1564WT	Gm1564KO	OK	2.17816	1.95045	-0.159309	-0.273676	0.6455	0.818448	no
9030619P08Rik	0	NA	NA	NA	NA	NA	0.148239	0	NA	NA	NA	NA	NA	0	9030619P08Rik	-	chr15:75427605-75431829	Gm1564WT	Gm1564KO	NOTEST	0	0	0	0	1	1	no
9030624G23Rik	76.5011	-0.227481	0.282336	-0.80571	0.42041	0.5818	7.88522	6.99783	0.442571	0.608027	0.727881	0.466686	NA	4.58862	9030624G23Rik	-	chr12:24043201-24097269	Gm1564WT	Gm1564KO	OK	0.902271	0.377888	-1.2556	-1.10629	0.13285	0.354366	no
9030624J02Rik	136.521	-0.629159	0.243572	-2.58305	0.00979318	0.0364162	19.6898	39.9392	-0.453747	0.5005	-0.906587	0.364625	0.999445	15.1165	9030624J02Rik	-	chr7:118740270-118841491	Gm1564WT	Gm1564KO	OK	24.4113	30.1538	0.30479	1.23572	0.0334	0.152483	no
9130008F23Rik	0.281906	0.0234944	0.477031	0.0492514	0.960719	NA	0.086142	1.57569	0.3725	0.569328	0.65428	0.512931	NA	0.349797	9130008F23Rik	-	chr17:40875481-40880558	Gm1564WT	Gm1564KO	OK	0.0804878	0.392121	2.28446	1.0443	0.1427	0.369882	no
9130011E15Rik	88.7053	0.468398	0.296173	1.5815	0.113763	0.23806	10.3882	19.8747	0.268393	0.552782	0.485532	0.627299	0.999445	5.53139	9130011E15Rik	-	chr19:45818143-45998488	Gm1564WT	Gm1564KO	OK	8.41788	11.1514	0.40569	1.44068	0.02035	0.108658	no
9130015A21Rik	0.0709008	-0.118389	0.36869	-0.321108	0.748128	NA	0	0.469902	-0.221945	0.365231	-0.607684	0.543397	NA	0	9130015A21Rik	-	chr12:35672290-35695118	Gm1564WT	Gm1564KO	NOTEST	0	0.108522	inf	0	1	1	no
9130015L21Rik	0	NA	NA	NA	NA	NA	0	0	NA	NA	NA	NA	NA	0	9130015L21Rik	-	chr2:160016652-160040620	Gm1564WT	Gm1564KO	NOTEST	0	0.159469	inf	0	1	1	no
9130019O22Rik	14.9674	0.378739	0.461774	0.820182	0.412113	0.574771	0.960283	2.35462	-0.223751	0.594695	-0.376244	0.706735	NA	0.528707	9130019O22Rik	-	chr7:127382259-127387166	Gm1564WT	Gm1564KO	OK	2.09632	2.79361	0.414271	0.809647	0.1577	0.391618	no
9130019P16Rik	3.25462	-0.301331	0.598881	-0.503156	0.614854	0.74332	2.28216	0.967546	0.282546	0.508524	0.55562	0.57847	NA	0.604919	9130019P16Rik	-	chr6:54039931-54430221	Gm1564WT	Gm1564KO	NOTEST	0.0819929	0.179942	1.13396	0	1	1	no
9130023H24Rik	71.7364	1.60558	0.341057	4.70767	2.50566e-06	3.18487e-05	3.15435	13.781	0.583093	0.578078	1.00867	0.313131	NA	1.5425	9130023H24Rik	-	chr7:128234450-128245100	Gm1564WT	Gm1564KO	OK	4.21605	3.6687	-0.200625	-0.320117	0.5866	0.779046	no
9130024F11Rik	0.367352	0.507532	0.512754	0.989816	0.322264	NA	0.540332	0.77222	0.18783	0.487626	0.385193	0.700095	NA	0.444039	9130024F11Rik	-	chr1:56971468-56975196	Gm1564WT	Gm1564KO	OK	0.306111	0.362955	0.245736	0.285605	0.71145	0.85765	no
9130204L05Rik	0	NA	NA	NA	NA	NA	0	0	NA	NA	NA	NA	NA	0	9130204L05Rik	-	chr3:91088136-91090805	Gm1564WT	Gm1564KO	NOTEST	0	0	0	0	1	1	no
9130206I24Rik	5.89128	0.444499	0.518899	0.856619	0.391655	0.556198	0.450795	1.08252	-0.223303	0.516852	-0.432044	0.66571	NA	0	9130206I24Rik	-	chr4:114909288-114921118	Gm1564WT	Gm1564KO	NOTEST	0.0580816	0.0899677	0.631327	0	1	1	no
9130209A04Rik	0	NA	NA	NA	NA	NA	0	0.422787	-0.123423	0.397039	-0.31086	0.755907	NA	0.92691	9130209A04Rik	-	chr18:47452667-47470868	Gm1564WT	Gm1564KO	NOTEST	0	0	0	0	1	1	no
9130221F21Rik	7.95783	-1.06647	0.530803	-2.00917	0.0445188	0.118983	2.54191	2.03221	0.0896631	0.589042	0.152219	0.879014	NA	0.719091	9130221F21Rik	-	chr6:72013895-72042528	Gm1564WT	Gm1564KO	NOTEST	0	0	0	0	1	1	no
9130221H12Rik	27.9777	-0.473461	0.410831	-1.15245	0.249137	0.411034	12.3569	12.8012	-0.430426	0.582655	-0.738733	0.460069	NA	9.15945	9130221H12Rik	-	chr7:25228258-25237851	Gm1564WT	Gm1564KO	OK	7.96841	6.95674	-0.195881	-0.222809	0.71185	0.857863	no
9130227L01Rik	0.420508	0.359345	0.522295	0.688012	0.491445	NA	0.359874	0.799003	0.415769	0.485645	0.856117	0.391933	NA	0.45465	9130227L01Rik	-	chr1:55931240-55972098	Gm1564WT	Gm1564KO	NOTEST	0	0	0	0	1	1	no
9130230L23Rik	0.234047	-0.230217	0.403395	-0.570699	0.568204	NA	0	0.674056	-0.316134	0.415537	-0.760785	0.446786	NA	0	9130230L23Rik	-	chr5:65987927-66004285	Gm1564WT	Gm1564KO	NOTEST	0	0.00548054	inf	0	1	1	no
9130401M01Rik	39.0407	0.2474	0.37156	0.665841	0.505513	0.657252	19.3137	8.40785	0.625055	0.610486	1.02387	0.305899	NA	4.64683	9130401M01Rik	-	chr15:58022270-58034294	Gm1564WT	Gm1564KO	OK	27.6704	45.6677	0.722828	2.61305	0.0002	0.00342962	yes
9130409I23Rik	0.0409493	-0.15729	0.369231	-0.425994	0.670112	NA	0	0.517976	0.216636	0.422583	0.512646	0.608199	NA	0	9130409I23Rik	-	chr1:181051236-181060667	Gm1564WT	Gm1564KO	NOTEST	0	0.0101808	inf	0	1	1	no
9230009I02Rik	0	NA	NA	NA	NA	NA	0	0.232614	0.122843	0.327104	0.375548	0.707253	NA	0	9230009I02Rik	-	chr11:51085086-51091835	Gm1564WT	Gm1564KO	NOTEST	0	0	0	0	1	1	no
9230102K24Rik	0.0993491	-0.132579	0.368098	-0.360172	0.718719	NA	0	0.47333	0.0338614	0.407939	0.0830061	0.933847	NA	0	9230102K24Rik	-	chr10:110600649-110615961	Gm1564WT	Gm1564KO	NOTEST	0.0701599	0.0139015	-2.33541	0	1	1	no
9230102O04Rik	0	NA	NA	NA	NA	NA	0	0.0741712	0.179024	0.303468	0.589929	0.555238	NA	0	9230102O04Rik	-	chr2:9881245-9889540	Gm1564WT	Gm1564KO	NOTEST	0	0	0	0	1	1	no
9230104L09Rik	1.38921	-0.48752	0.592462	-0.822873	0.41058	0.573458	1.76565	0.788085	0.0691768	0.4852	0.142574	0.886627	NA	1.43354	9230104L09Rik	-	chr2:148846713-148850934	Gm1564WT	Gm1564KO	NOTEST	0	0	0	0	1	1	no
9230105E05Rik	14.7448	-0.547532	0.474173	-1.15471	0.248209	0.409888	3.05695	11.9727	-0.79497	0.59825	-1.32883	0.183906	NA	2.91853	9230105E05Rik	-	chr10:120361274-120476935	Gm1564WT	Gm1564KO	NOTEST	0	0.0311732	inf	0	1	1	no
9230110C19Rik	37.7467	0.315859	0.410872	0.768752	0.44204	0.601202	16.1436	19.2472	-0.140311	0.555714	-0.252487	0.800665	0.999445	19.5695	9230110C19Rik	-	chr9:8021671-8042823	Gm1564WT	Gm1564KO	OK	6.13163	6.76121	0.141011	0.356965	0.5659	0.764613	no
9230110F15Rik	0.137405	-0.192214	0.377056	-0.509775	0.610209	NA	0.104108	0	NA	NA	NA	NA	NA	0	9230110F15Rik	-	chr9:35838328-35844150	Gm1564WT	Gm1564KO	NOTEST	0	0	0	0	1	1	no
9230112D13Rik	0.0709008	-0.118389	0.36869	-0.321108	0.748128	NA	0	0.0900364	-0.114027	0.30325	-0.376018	0.706904	NA	0	9230112D13Rik	-	chr14:34511620-34522801	Gm1564WT	Gm1564KO	NOTEST	0	0	0	0	1	1	no
9230112J17Rik	2.21295	-0.192206	0.580282	-0.331228	0.740472	0.838012	0.433788	3.03922	-0.302723	0.5995	-0.504959	0.613588	NA	0.245657	9230112J17Rik	-	chr9:60523966-60545882	Gm1564WT	Gm1564KO	NOTEST	0.039462	0	#NAME?	0	1	1	no
9230114K14Rik	51.5712	0.945436	0.371247	2.54665	0.0108762	0.0396489	6.21039	16.4541	0.505384	0.558529	0.904849	0.365545	0.999445	2.47904	9230114K14Rik	-	chr5:52190680-52197984	Gm1564WT	Gm1564KO	OK	0.281099	0.57944	1.04358	1.0516	0.0822	0.267271	no
9230115E21Rik	0.256802	-0.0886024	0.485979	-0.182317	0.855334	NA	1.17622	0.168543	-0.154283	0.315818	-0.488518	0.625183	NA	0.591145	9230115E21Rik	-	chr9:51765351-51875885	Gm1564WT	Gm1564KO	OK	0.161348	0.242236	0.58624	0.183519	0.82055	0.918022	no
9230116N13Rik	2.51177	-0.794992	0.590441	-1.34644	0.178161	0.327314	0.923747	2.01503	0.480328	0.579145	0.829373	0.406893	NA	0.497762	9230116N13Rik	-	chr1:136411915-136440220	Gm1564WT	Gm1564KO	OK	0.183955	0.398991	1.117	0.467904	0.61935	0.801727	no
9330020H09Rik	9.04225	-0.977386	0.570506	-1.71319	0.0866775	0.194851	2.62022	9.17857	0.229315	0.602236	0.380772	0.703372	NA	2.95695	9330020H09Rik	-	chr15:98543210-98570864	Gm1564WT	Gm1564KO	OK	0.555596	0.772652	0.475782	0.371903	0.53785	0.747176	no
9330102E08Rik	651.054	0.147086	0.274862	0.535129	0.592561	0.725866	30.6547	207.407	-0.211511	0.465494	-0.45438	0.649556	0.999445	36.7201	9330102E08Rik	-	chr6:128169699-128183803	Gm1564WT	Gm1564KO	OK	3.21882	2.50171	-0.363615	-0.760018	0.1829	0.425117	no
9330111N05Rik	0.444046	0.384852	0.536045	0.717947	0.47279	NA	0.163107	0.258579	-0.168617	0.326802	-0.515959	0.605883	NA	0.208468	9330111N05Rik	-	chr13:80964073-81079857	Gm1564WT	Gm1564KO	NOTEST	0	0.0526672	inf	0	1	1	no
9330117O12Rik	0.536355	0.659839	0.559986	1.17831	0.238672	NA	0	0.877509	0.33935	0.488519	0.694651	0.487274	NA	0.157228	9330117O12Rik	-	chr18:54611743-54639870	Gm1564WT	Gm1564KO	NOTEST	0.00452782	0	#NAME?	0	1	1	no
9330133O14Rik	12.7272	0.62398	0.476927	1.30834	0.19076	0.342833	1.60779	5.59563	-0.00646722	0.615196	-0.0105125	0.991612	NA	2.13443	9330133O14Rik	-	chr8:122443655-122451322	Gm1564WT	Gm1564KO	OK	2.07528	2.70353	0.381541	0.727169	0.2398	0.490135	no
9330151L19Rik	20.5546	-0.432333	0.455841	-0.94843	0.342911	0.509713	6.09256	4.02353	-0.222106	0.617544	-0.35966	0.719101	NA	6.26112	9330151L19Rik	-	chr12:69189837-69199868	Gm1564WT	Gm1564KO	OK	2.25559	1.73395	-0.37944	-0.374568	0.5191	0.735384	no
9330158H04Rik	12.8007	-0.941251	0.498635	-1.88766	0.059072	0.146669	2.47258	1.20077	0.100681	0.535121	0.188146	0.850762	NA	0.755819	9330158H04Rik	-	chr6:36333137-36524774	Gm1564WT	Gm1564KO	NOTEST	0	0.00556618	inf	0	1	1	no
9330159F19Rik	5.49617	-0.440765	0.577553	-0.763159	0.445368	0.604166	1.07413	4.21505	0.072645	0.611968	0.118707	0.905507	NA	1.76081	9330159F19Rik	-	chr10:29211642-29230779	Gm1564WT	Gm1564KO	NOTEST	0.0491321	0.0414978	-0.24363	0	1	1	no
9330159M07Rik	16.6804	-0.00814673	0.45972	-0.0177211	0.985861	0.991961	4.14966	9.08896	-0.217261	0.598663	-0.36291	0.716672	NA	3.43648	9330159M07Rik	-	chr9:88839163-88858870	Gm1564WT	Gm1564KO	NOTEST	0	0.0396239	inf	0	1	1	no
9330162012Rik	2.95248	-0.548951	0.615963	-0.891208	0.372818	0.53908	1.43436	1.00978	-0.163554	0.507509	-0.322269	0.747249	NA	0.996585	9330162012Rik	-	chr13:24905599-24939049	Gm1564WT	Gm1564KO	OK	0.981714	0.969267	-0.0184082	-0.010494	0.9875	0.9935	no
9330162B11Rik	0.710748	-0.461686	0.489743	-0.94271	0.345829	NA	0.295767	0.0842715	-0.119759	0.30412	-0.39379	0.693736	NA	0	9330162B11Rik	-	chr1:187609005-188214884	Gm1564WT	Gm1564KO	NOTEST	0	0	0	0	1	1	no
9330175E14Rik	0.138688	-0.19367	0.377818	-0.512602	0.60823	NA	0.127836	0.270109	-0.162853	0.323667	-0.503149	0.614859	NA	0	9330175E14Rik	-	chr8:94433126-94435103	Gm1564WT	Gm1564KO	NOTEST	0	0	0	0	1	1	no
9330175M20Rik	1.02277	-0.70967	0.537972	-1.31916	0.187117	NA	0.173754	0.338515	-0.0703276	0.367517	-0.191358	0.848245	NA	0.111972	9330175M20Rik	-	chr1:51218385-51333779	Gm1564WT	Gm1564KO	NOTEST	0	0	0	0	1	1	no
9330178D15Rik	0.519575	-0.623079	0.49291	-1.26408	0.2062	NA	0.19741	0.518588	-0.154802	0.419528	-0.368991	0.712134	NA	0.16425	9330178D15Rik	-	chr3:155976353-156008592	Gm1564WT	Gm1564KO	NOTEST	0	0	0	0	1	1	no
9330179D12Rik	0.581212	0.113824	0.534454	0.212972	0.831349	NA	0.479712	0	NA	NA	NA	NA	NA	0	9330179D12Rik	-	chr6:127125708-127212419	Gm1564WT	Gm1564KO	NOTEST	0.126117	0.164064	0.379495	0	1	1	no
9330182L06Rik	14.4298	-0.642066	0.469935	-1.36629	0.171848	0.319248	1.0481	3.82349	-0.612769	0.614938	-0.996473	0.31902	NA	0.662428	9330182L06Rik	-	chr5:9266192-9480717	Gm1564WT	Gm1564KO	OK	0.304441	0.296426	-0.0384911	-0.045489	0.9394	0.97405	no
9330182O14Rik	0.31107	-0.378103	0.445523	-0.848671	0.396065	NA	0.183357	0.663503	-0.222972	0.462136	-0.48248	0.629465	NA	0.140268	9330182O14Rik	-	chr15:40134364-40150010	Gm1564WT	Gm1564KO	NOTEST	0	0	0	0	1	1	no
9330188P03Rik	0.148065	0.130962	0.405016	0.323351	0.74643	NA	0	1.22036	0.143823	0.532864	0.269906	0.787232	NA	0.55195	9330188P03Rik	-	chr14:105589548-105593929	Gm1564WT	Gm1564KO	NOTEST	0	0	0	0	1	1	no
9430007A20Rik	0.0507405	-0.117888	0.367814	-0.320509	0.748582	NA	0.0592895	0.164208	0.0429001	0.317683	0.135041	0.89258	NA	0.41725	9430007A20Rik	-	chr4:144519821-144529353	Gm1564WT	Gm1564KO	NOTEST	0	0	0	0	1	1	no
9430008C03Rik	32.5862	0.539276	0.376315	1.43304	0.151845	0.291246	5.25764	7.96099	-0.246942	0.606628	-0.407073	0.683954	NA	1.67908	9430008C03Rik	-	chr2:158353699-158361522	Gm1564WT	Gm1564KO	OK	2.33421	1.84014	-0.343116	-0.704776	0.30985	0.561562	no
9430014N10Rik	0.118528	-0.184488	0.371387	-0.496752	0.619364	NA	0.183792	0.359533	0.180256	0.35	0.515017	0.606541	NA	0	9430014N10Rik	-	chr15:93904855-93927111	Gm1564WT	Gm1564KO	NOTEST	0	0	0	0	1	1	no
9430015G10Rik	94.9973	-0.504329	0.304296	-1.65737	0.0974456	0.212631	15.2054	62.1602	-0.0476245	0.483049	-0.0985914	0.921463	0.999445	15.7117	9430015G10Rik	-	chr4:156109997-156127263	Gm1564WT	Gm1564KO	OK	16.1505	13.7111	-0.236232	-0.75067	0.21765	0.467251	no
9430016H08Rik	21.2324	1.80483	0.450321	4.00787	6.12695e-05	0.000521849	8.3609	6.02709	0.290932	0.611464	0.475795	0.63422	NA	6.03155	9430016H08Rik	-	chr1:57388243-57415958	Gm1564WT	Gm1564KO	OK	25.1325	29.9475	0.252886	0.859633	0.19305	0.437881	no
9430018G01Rik	8.32673	0.914466	0.513454	1.78101	0.0749108	0.175488	0.772215	3.98039	0.235992	0.617644	0.382084	0.702399	NA	0.387982	9430018G01Rik	-	chr6:43345006-43666175	Gm1564WT	Gm1564KO	NOTEST	0.061367	0.154985	1.33659	0	1	1	no
9430019J16Rik	0	NA	NA	NA	NA	NA	0.098147	0	NA	NA	NA	NA	NA	0	9430019J16Rik	-	chr2:75436056-75444179	Gm1564WT	Gm1564KO	NOTEST	0	0	0	0	1	1	no
9430020K01Rik	521.322	-0.0405522	0.187412	-0.21638	0.828692	0.897972	28.7253	212.792	-0.333872	0.435007	-0.767511	0.442778	0.999445	29.4611	9430020K01Rik	-	chr18:4634928-4682869	Gm1564WT	Gm1564KO	OK	14.2918	15.0938	0.0787641	0.331843	0.5758	0.771625	no
9430021M05Rik	1.75683	-1.26867	0.564418	-2.24775	0.0245923	0.0751379	0.0510885	0.475328	0.0843562	0.400095	0.210841	0.833012	NA	0.133829	9430021M05Rik	-	chr2:162661162-162675204	Gm1564WT	Gm1564KO	OK	0.176151	0.339285	0.945687	0.563454	0.2825	0.532919	no
9430023L20Rik	19.0917	0.29755	0.458844	0.648477	0.516676	0.666072	10.2705	3.2515	-0.04655	0.604644	-0.0769876	0.938633	NA	5.20214	9430023L20Rik	-	chr15:101284300-101290934	Gm1564WT	Gm1564KO	OK	57.3872	45.7335	-0.327476	-1.08083	0.0662	0.23478	no
9430037G07Rik	21.9695	-0.149496	0.433196	-0.3451	0.730019	0.830472	3.49431	5.30567	0.280186	0.615978	0.454864	0.649207	NA	1.09531	9430037G07Rik	-	chr9:88595324-88599243	Gm1564WT	Gm1564KO	NOTEST	0.0677825	0.0809539	0.256187	0	1	1	no
9430038I01Rik	15.2204	1.43526	0.4648	3.08791	0.0020157	0.010046	5.36276	1.43833	0.576874	0.551799	1.04544	0.295819	NA	0.264636	9430038I01Rik	-	chr7:137375568-137410756	Gm1564WT	Gm1564KO	OK	6.24527	5.08512	-0.296484	-0.929303	0.3576	0.608137	no
9430041J12Rik	9.49536	-1.27466	0.54444	-2.34123	0.0192202	0.0618481	1.65372	4.25948	-0.515478	0.618006	-0.834098	0.404226	NA	1.39565	9430041J12Rik	-	chr7:4074124-4136926	Gm1564WT	Gm1564KO	NOTEST	0.0702653	0	#NAME?	0	1	1	no
9430060I03Rik	1.31236	-0.421921	0.576956	-0.731287	0.464604	0.621336	0.732344	0.864593	-0.068974	0.490321	-0.140671	0.88813	NA	0.978241	9430060I03Rik	-	chr1:92933542-92950590	Gm1564WT	Gm1564KO	OK	0.209572	0.26137	0.318649	0.099966	0.8407	0.928024	no
9430069I07Rik	0.0709008	-0.118389	0.36869	-0.321108	0.748128	NA	0.26822	0.234951	-0.148828	0.312627	-0.476057	0.634034	NA	0	9430069I07Rik	-	chr15:34306680-34436240	Gm1564WT	Gm1564KO	NOTEST	0	0	0	0	1	1	no
9430076C15Rik	11.3591	-0.274133	0.493593	-0.555383	0.578633	0.714918	0.999747	0.659736	-0.134976	0.456909	-0.29541	0.76768	NA	0	9430076C15Rik	-	chr6:53287294-53397216	Gm1564WT	Gm1564KO	NOTEST	0.104947	0	#NAME?	0	1	1	no
9430076G02Rik	0.618224	0.116187	0.562505	0.206552	0.83636	NA	0.132281	1.18361	0.00437537	0.52738	0.00829643	0.99338	NA	0	9430076G02Rik	-	chr18:54422294-54453294	Gm1564WT	Gm1564KO	OK	0.594489	0.812234	0.450247	0.528478	0.3038	0.555476	no
9430083A17Rik	13.8552	-0.355268	0.468717	-0.757958	0.448476	0.606764	2.57793	2.18064	-0.43367	0.590037	-0.734988	0.462347	NA	0.630403	9430083A17Rik	-	chr13:51097737-51100727	Gm1564WT	Gm1564KO	OK	0.47974	0.414756	-0.209991	-0.214474	0.7206	0.862468	no
9430091E24Rik	16.4192	-0.793965	0.453618	-1.75029	0.0800678	0.183815	4.90194	2.85706	-0.221372	0.606332	-0.3651	0.715037	NA	2.14614	9430091E24Rik	-	chr8:111094744-111145498	Gm1564WT	Gm1564KO	OK	0.696683	0.879202	0.335692	0.291139	0.6423	0.817352	no
9530002B09Rik	0.534141	-0.563611	0.488453	-1.15387	0.248554	NA	0.647591	1.86609	-0.328681	0.57338	-0.573235	0.566486	NA	0.370967	9530002B09Rik	-	chr4:122689258-122705135	Gm1564WT	Gm1564KO	NOTEST	0	0	0	0	1	1	no
9530003J23Rik	0.11185	-0.211535	0.375163	-0.563848	0.572857	NA	0.0955157	1.44521	0.136678	0.561137	0.243574	0.807561	NA	0	9530003J23Rik	-	chr10:117233752-117238681	Gm1564WT	Gm1564KO	NOTEST	0	0	0	0	1	1	no
9530026F06Rik	4.4897	0.357132	0.569618	0.626968	0.53068	0.676495	5.79423	0	NA	NA	NA	NA	NA	0.340419	9530026F06Rik	-	chr1:61378431-61395904	Gm1564WT	Gm1564KO	NOTEST	0	0	0	0	1	1	no
9530026P05Rik	0.736788	-0.790504	0.573561	-1.37824	0.16813	NA	0.582685	0.158443	0.0410068	0.317137	0.129303	0.897118	NA	0	9530026P05Rik	-	chr6:92940581-93111749	Gm1564WT	Gm1564KO	OK	0.941095	0.864112	-0.123123	-0.0918244	0.8556	0.934811	no
9530027J09Rik	0.132999	0.118571	0.39103	0.303228	0.761716	NA	2.71972	0.412687	0.0166752	0.395109	0.0422041	0.966336	NA	1.70525	9530027J09Rik	-	chrX:48256933-48285426	Gm1564WT	Gm1564KO	NOTEST	0.173762	0.0734908	-1.24147	0	1	1	no
9530036O11Rik	8.47571	0.236304	0.515415	0.458473	0.646613	0.768626	0.811556	1.71023	-0.80265	0.547866	-1.46505	0.142908	NA	0.255511	9530036O11Rik	-	chr5:28456839-28719209	Gm1564WT	Gm1564KO	NOTEST	0	0.0214841	inf	0	1	1	no
9530048J24Rik	0.0665044	-0.130336	0.368119	-0.354058	0.723295	NA	0.615072	0.0842715	-0.119759	0.30412	-0.39379	0.693736	NA	0	9530048J24Rik	-	chr11:85353163-85832388	Gm1564WT	Gm1564KO	OK	0.326394	0.254072	-0.361381	-0.0727037	0.8839	0.948964	no
9530051G07Rik	2.39463	-0.112033	0.55781	-0.200845	0.84082	0.905392	0.165654	0.338515	-0.0703276	0.367517	-0.191358	0.848245	NA	0	9530051G07Rik	-	chrX:153037628-153072915	Gm1564WT	Gm1564KO	OK	0.225036	0.277192	0.300735	0.321681	0.57865	0.773358	no
9530052E02Rik	4.98622	-0.794249	0.55081	-1.44197	0.149312	0.288103	2.01551	0.910057	0.550513	0.47063	1.16974	0.242107	NA	0	9530052E02Rik	-	chr8:10986963-11054541	Gm1564WT	Gm1564KO	NOTEST	0	0	0	0	1	1	no
9530053A07Rik	1.07521	-0.154464	0.5689	-0.271514	0.785996	NA	0.0943089	0.0842715	-0.119759	0.30412	-0.39379	0.693736	NA	0	9530053A07Rik	-	chr7:28129465-28164811	Gm1564WT	Gm1564KO	NOTEST	0	0	0	0	1	1	no
9530059O14Rik	0.110489	0.152063	0.387857	0.392061	0.695013	NA	0.0988757	0.977777	0.16319	0.506578	0.322142	0.747345	NA	0.37309	9530059O14Rik	-	chr9:122572500-122580647	Gm1564WT	Gm1564KO	NOTEST	0	0	0	0	1	1	no
9530068E07Rik	279.511	2.11834	0.228193	9.28312	1.64586e-20	2.23809e-18	37.7014	67.9305	1.28981	0.483967	2.66508	0.00769696	0.241459	25.8554	9530068E07Rik	-	chr11:52396427-52408723	Gm1564WT	Gm1564KO	OK	195.122	153.26	-0.348399	-1.72416	0.00685	0.0501823	no
9530077C05Rik	53.5456	-0.547588	0.35512	-1.54198	0.123078	0.252122	16.9496	66.3427	-0.011631	0.490795	-0.0236982	0.981093	0.999445	34.5655	9530077C05Rik	-	chr9:22411576-22444679	Gm1564WT	Gm1564KO	OK	1.50637	2.56688	0.768945	1.14113	0.0496	0.196802	no
9530080O11Rik	2.11027	1.13266	0.545766	2.07536	0.0379533	0.105345	1.41467	1.05243	-0.0416971	0.515516	-0.0808841	0.935534	NA	1.30255	9530080O11Rik	-	chr4:95959710-96024274	Gm1564WT	Gm1564KO	OK	0.592116	0.488803	-0.276625	-0.0894158	0.9082	0.959917	no
9530082P21Rik	5.34126	-1.13301	0.552569	-2.05044	0.0403212	0.110293	4.46072	5.04482	-0.0563354	0.618726	-0.0910506	0.927452	NA	10.4902	9530082P21Rik	-	chr17:23749235-23754065	Gm1564WT	Gm1564KO	OK	6.48788	6.53341	0.0100893	0.0273337	0.9631	0.984976	no
9530091C08Rik	43.3546	-0.0238924	0.375347	-0.0636542	0.949246	0.970912	3.35494	4.81972	-0.222655	0.616992	-0.360872	0.718195	NA	0.407674	9530091C08Rik	-	chr9:68653801-69379028	Gm1564WT	Gm1564KO	NOTEST	0.000463696	0.0022288	2.26502	0	1	1	no
9630001P10Rik	4.46655	-0.0375391	0.56701	-0.0662055	0.947214	0.970095	2.70025	0.900452	-0.241319	0.503132	-0.479634	0.631488	NA	0.468991	9630001P10Rik	-	chr5:45529704-45645469	Gm1564WT	Gm1564KO	NOTEST	0.0339406	0.0623394	0.877131	0	1	1	no
9630013A20Rik	0	NA	NA	NA	NA	NA	0.0744598	0.275262	0.27472	0.321914	0.853397	0.393439	NA	0	9630013A20Rik	-	chr14:84443562-84537060	Gm1564WT	Gm1564KO	NOTEST	0	0	0	0	1	1	no
9630028B13Rik	7.42333	-0.203342	0.531783	-0.382377	0.702182	0.810969	0.970348	1.61389	0.0482051	0.553529	0.0870868	0.930603	NA	0.218632	9630028B13Rik	-	chr1:185429356-185441819	Gm1564WT	Gm1564KO	NOTEST	0.0233163	0.0107241	-1.12048	0	1	1	no
9630028H03Rik	0.0476381	0.250567	0.37088	0.675603	0.499293	NA	0.0942475	0.328415	0.0654081	0.347325	0.18832	0.850626	NA	0.12535	9630028H03Rik	-	chr2:135580529-135583220	Gm1564WT	Gm1564KO	NOTEST	0	0	0	0	1	1	no
9630033F20Rik	42.2121	0.693308	0.350432	1.97844	0.0478792	0.125186	4.50999	14.1273	-0.46706	0.579359	-0.806166	0.420147	NA	4.87314	9630033F20Rik	-	chr6:127085115-127109552	Gm1564WT	Gm1564KO	OK	3.21314	3.48613	0.117645	0.274971	0.64015	0.816096	no
9830001H06Rik	195.106	-1.02588	0.301124	-3.40684	0.0006572	0.00398106	4.92183	34.2933	-0.311554	0.508919	-0.612188	0.540414	0.999445	3.45366	9830001H06Rik	-	chr2:157010441-157079265	Gm1564WT	Gm1564KO	OK	21.912	18.9353	-0.210639	-0.913745	0.1125	0.322665	no
9830107B12Rik	1.36249	-0.25791	0.587594	-0.438926	0.660715	0.780449	0.377232	2.45685	0.0785635	0.595146	0.132007	0.894979	NA	0.909224	9830107B12Rik	-	chr17:48125604-48146307	Gm1564WT	Gm1564KO	NOTEST	0.0230196	0	#NAME?	0	1	1	no
9830132P13Rik	6.01139	-0.4881	0.563302	-0.866499	0.386217	0.551258	1.28093	2.26713	-0.638679	0.585844	-1.09019	0.275631	NA	0.134795	9830132P13Rik	-	chr3:127916170-127955220	Gm1564WT	Gm1564KO	NOTEST	0.00254708	0.027762	3.44619	0	1	1	no
9830147E19Rik	125.083	-0.71487	0.248014	-2.88238	0.00394684	0.0174118	6.28974	22.272	0.288512	0.543362	0.530976	0.595436	0.999445	2.39405	9830147E19Rik	-	chr7:42609525-42642604	Gm1564WT	Gm1564KO	OK	1.06116	0.357784	-1.56847	-3.36106	0.00075	0.0096971	yes
9830166K06Rik	0.369272	-0.0982407	0.513418	-0.191346	0.848254	NA	0.197906	1.02708	-0.0995116	0.503651	-0.19758	0.843373	NA	0.207736	9830166K06Rik	-	chr19:8651795-8663335	Gm1564WT	Gm1564KO	NOTEST	0.0847906	0.0203823	-2.05659	0	1	1	no
9930012K11Rik	2.53988	-0.678538	0.561294	-1.20888	0.226708	0.385521	0.856021	0.0900364	-0.114027	0.30325	-0.376018	0.706904	NA	1.19964	9930012K11Rik	-	chr14:70154404-70159502	Gm1564WT	Gm1564KO	OK	3.49157	3.54704	0.0227377	0.0360007	0.9505	0.979688	no
9930013L23Rik	15.788	-1.04879	0.477896	-2.19461	0.0281918	0.0836116	1.09657	3.58997	0.425019	0.611296	0.695276	0.486882	NA	0.442951	9930013L23Rik	-	chr7:83932856-84086505	Gm1564WT	Gm1564KO	OK	1.91879	0.770654	-1.31604	-2.29639	0.0001	0.0019297	yes
9930014A18Rik	2.14186	-0.797392	0.610029	-1.30714	0.191166	0.343386	0.264585	0.836291	0.388344	0.498326	0.779297	0.435805	NA	0.308476	9930014A18Rik	-	chr15:60818995-60831400	Gm1564WT	Gm1564KO	OK	3.91172	3.99922	0.0319154	0.0441854	0.9391	0.973936	no
9930021J03Rik	1226.84	0.437789	0.188272	2.3253	0.0200557	0.0639454	22.3054	227.964	0.123849	0.496739	0.249323	0.803111	0.999445	14.0776	9930021J03Rik	-	chr19:29714401-29806009	Gm1564WT	Gm1564KO	OK	5.37703	4.74163	-0.181425	-0.801805	0.23955	0.490135	no
9930104L06Rik	65.3196	1.54397	0.339375	4.54944	5.37883e-06	6.15716e-05	4.69888	15.8664	-0.0674284	0.57632	-0.116998	0.906861	NA	3.2655	9930104L06Rik	-	chr4:124937047-124944661	Gm1564WT	Gm1564KO	OK	3.57543	3.03984	-0.234122	-0.451347	0.4289	0.666058	no
9930111J21Rik1	32.4651	-0.149368	0.378464	-0.39467	0.693087	0.803997	3.3708	10.3889	0.169596	0.594333	0.285354	0.775373	NA	0.750358	9930111J21Rik1	-	chr11:48946149-48979398	Gm1564WT	Gm1564KO	NOTEST	0	0.020655	inf	0	1	1	no
9930111J21Rik2	2.37992	-0.814832	0.617867	-1.31878	0.187242	0.338633	0	0	NA	NA	NA	NA	NA	0	9930111J21Rik2	-	chr11:49037659-49135387	Gm1564WT	Gm1564KO	NOTEST	0	0	0	0	1	1	no
a	0.0709008	-0.118389	0.36869	-0.321108	0.748128	NA	0.629569	0.58402	-0.253147	0.381695	-0.663219	0.50719	NA	1.1889	a	-	chr2:155013569-155051012	Gm1564WT	Gm1564KO	NOTEST	0	0	0	0	1	1	no
A030009H04Rik	52.6764	-0.210781	0.362301	-0.581785	0.560712	0.700124	10.436	12.9558	1.11734	0.575594	1.9412	0.0522344	NA	6.09085	A030009H04Rik	-	chr11:69340768-69342647	Gm1564WT	Gm1564KO	OK	7.95974	9.0172	0.179959	0.524764	0.3899	0.633971	no
A130010J15Rik	32.2258	0.993836	0.381078	2.60796	0.0091083	0.0342489	2.2083	8.25586	-0.029717	0.604255	-0.0491795	0.960776	NA	0.799543	A130010J15Rik	-	chr1:193173468-193201546	Gm1564WT	Gm1564KO	OK	5.49293	4.12082	-0.414644	-1.39007	0.03735	0.164329	no
A130049A11Rik	7.8682	0.193062	0.531469	0.363262	0.71641	0.821029	4.34894	2.01895	0.00796386	0.582569	0.0136702	0.989093	NA	2.84351	A130049A11Rik	-	chr3:103914119-104007491	Gm1564WT	Gm1564KO	NOTEST	0.184186	0.113047	-0.704245	0	1	1	no
A130077B15Rik	1431.54	0.108474	0.213127	0.508963	0.610778	0.740653	269.592	395.738	0.0462915	0.440195	0.105161	0.916248	0.999445	121.109	A130077B15Rik	-	chr10:122565022-122569891	Gm1564WT	Gm1564KO	NOTEST	0	0.0943419	inf	0	1	1	no
A1bg	0.117023	-0.121137	0.368784	-0.328476	0.742551	NA	0.103988	0	NA	NA	NA	NA	NA	0	A1bg	-	chr15:60917588-60921270	Gm1564WT	Gm1564KO	OK	1.56501	2.08469	0.41366	0.433904	0.44305	0.678049	no
A1cf	7.4872	2.50794	0.51824	4.83933	1.30275e-06	1.78848e-05	0.4135	2.73066	0.604096	0.600319	1.00629	0.314276	NA	0.194012	A1cf	-	chr19:31868760-31949406	Gm1564WT	Gm1564KO	NOTEST	0.0528777	0	#NAME?	0	1	1	no
A230001M10Rik	0	NA	NA	NA	NA	NA	0	1.71037	0.393869	0.575875	0.683949	0.494008	NA	0.310229	A230001M10Rik	-	chr3:102262404-102288771	Gm1564WT	Gm1564KO	NOTEST	0.00265187	0	#NAME?	0	1	1	no
A230009B12Rik	1.04203	-1.03796	0.573502	-1.80986	0.0703176	NA	1.07859	0	NA	NA	NA	NA	NA	1.41358	A230009B12Rik	-	chr17:10403011-10840191	Gm1564WT	Gm1564KO	NOTEST	0	0	0	0	1	1	no
A230020J21Rik	0.185364	-0.352962	0.431487	-0.818013	0.41335	NA	0.689619	0	NA	NA	NA	NA	NA	0	A230020J21Rik	-	chr1:191005831-191029781	Gm1564WT	Gm1564KO	NOTEST	0.158493	0	#NAME?	0	1	1	no
A230028O05Rik	1.04497	-0.81712	0.586414	-1.39342	0.163494	NA	0.515285	0.624695	0.597937	0.430441	1.38913	0.164795	NA	0.102031	A230028O05Rik	-	chr16:25059638-25069058	Gm1564WT	Gm1564KO	NOTEST	0.0277147	0.00945796	-1.55105	0	1	1	no
A230046K03Rik	758.573	1.62188	0.411799	3.93853	8.19834e-05	0.000673896	21.5045	79.7299	1.38344	0.513767	2.69274	0.00708675	0.231289	6.0994	A230046K03Rik	-	chr10:83543940-83596473	Gm1564WT	Gm1564KO	OK	4.85599	8.47811	0.803976	3.7137	5e-05	0.00106494	yes
A230050P20Rik	23.6136	0.282081	0.434703	0.648906	0.516399	0.665768	3.68249	3.59457	-0.110689	0.617137	-0.179359	0.857656	NA	0.90739	A230050P20Rik	-	chr9:20868641-20879710	Gm1564WT	Gm1564KO	OK	1.44376	1.1232	-0.362212	-0.293203	0.65545	0.824547	no
A230056J06Rik	1.17481	-0.593542	0.581547	-1.02063	0.307432	NA	0.185194	1.47392	-0.333036	0.552306	-0.602992	0.546514	NA	0.59678	A230056J06Rik	-	chr13:59580175-59585223	Gm1564WT	Gm1564KO	NOTEST	0.0373756	0.0209587	-0.834546	0	1	1	no
A230056P14Rik	4.18279	0.267686	0.534786	0.500548	0.616689	0.744786	1.11846	1.63518	0.131225	0.572852	0.229073	0.818812	NA	0.208782	A230056P14Rik	-	chr7:55962530-56019573	Gm1564WT	Gm1564KO	OK	2.07249	1.02571	-1.01474	-0.692377	0.304	0.555603	no
A230057D06Rik	3.56171	-0.441534	0.558057	-0.791198	0.428828	0.589074	0.654537	2.16763	-0.0481033	0.591425	-0.0813346	0.935176	NA	1.09717	A230057D06Rik	-	chr7:61705849-61927574	Gm1564WT	Gm1564KO	NOTEST	0.159069	0.173875	0.128398	0	1	1	no
A230065H16Rik	0.307655	-0.361752	0.443651	-0.815398	0.414845	NA	0.516275	0.0900364	-0.114027	0.30325	-0.376018	0.706904	NA	0.478672	A230065H16Rik	-	chr12:111406808-111412077	Gm1564WT	Gm1564KO	OK	10.5982	10.1812	-0.0579042	-0.0721074	0.9016	0.957671	no
A230070E04Rik	0.205611	0.00939419	0.451807	0.0207925	0.983411	NA	0.622335	0.0741712	0.179024	0.303468	0.589929	0.555238	NA	0	A230070E04Rik	-	chr14:68119544-68131371	Gm1564WT	Gm1564KO	NOTEST	0	0	0	0	1	1	no
A230072C01Rik	31.9022	-0.804705	0.371629	-2.16535	0.0303612	0.0884171	18.8503	5.10001	-0.628391	0.619443	-1.01445	0.31037	NA	6.52271	A230072C01Rik	-	chrX:20951664-20987349	Gm1564WT	Gm1564KO	OK	1.07651	0.780921	-0.463109	-0.505361	0.5299	0.742554	no
A230072E10Rik	4.8784	-0.253122	0.532374	-0.47546	0.634459	0.759426	2.36498	0.713707	0.168059	0.46872	0.358549	0.719933	NA	0.399018	A230072E10Rik	-	chrX:151198077-151341879	Gm1564WT	Gm1564KO	NOTEST	0	0.0390351	inf	0	1	1	no
A230073K19Rik	1.86188	0.336771	0.575273	0.58541	0.558272	0.698017	3.02726	2.77467	-0.0914199	0.60984	-0.149908	0.880837	NA	1.69534	A230073K19Rik	-	chr7:59228749-59306727	Gm1564WT	Gm1564KO	NOTEST	0.0138952	0.0310909	1.16191	0	1	1	no
A230077H06Rik	2.53803	-0.724753	0.613728	-1.1809	0.237641	0.397556	0.896715	3.9037	0.128048	0.61299	0.208891	0.834534	NA	1.48786	A230077H06Rik	-	chr7:40849152-40898324	Gm1564WT	Gm1564KO	NOTEST	0.0237599	0.0770113	1.69654	0	1	1	no
A230108P19Rik	0	NA	NA	NA	NA	NA	0.252142	0.0900364	-0.114027	0.30325	-0.376018	0.706904	NA	0.529251	A230108P19Rik	-	chr2:6188464-6321611	Gm1564WT	Gm1564KO	NOTEST	0.0983872	0.0526774	-0.901288	0	1	1	no
A2m	0.692349	0.0596634	0.552967	0.107897	0.914078	NA	0.0880025	2.33817	-0.113086	0.596868	-0.189466	0.849728	NA	0.459931	A2m	-	chr6:121636172-121679238	Gm1564WT	Gm1564KO	OK	0.408203	0.291732	-0.484641	-0.441514	0.4479	0.681677	no
A330009N23Rik	0.261536	-0.49335	0.470456	-1.04866	0.294333	NA	0.491238	0	NA	NA	NA	NA	NA	0	A330009N23Rik	-	chr15:101221190-101232756	Gm1564WT	Gm1564KO	OK	3.83343	2.68866	-0.51175	-0.428684	0.4375	0.673504	no
A330021E22Rik	74.8253	0.272255	0.427047	0.63753	0.52378	0.671516	14.0952	97.9428	-0.458438	0.452483	-1.01316	0.310984	0.999445	38.5306	A330021E22Rik	-	chr5:5580981-5664232	Gm1564WT	Gm1564KO	OK	0.662832	1.63765	1.30491	1.98885	0.0032	0.0288675	yes
A330023F24Rik	9.50912	-0.274348	0.53184	-0.515847	0.605962	0.737143	0.95869	2.01119	-0.0568695	0.587621	-0.0967792	0.922902	NA	0.805401	A330023F24Rik	-	chr1:195017398-195037908	Gm1564WT	Gm1564KO	NOTEST	0.0608964	0.0907622	0.575734	0	1	1	no
A330032B11Rik	72.4632	-0.563573	0.287875	-1.9577	0.0502655	0.129726	20.4675	8.16134	0.343899	0.605917	0.567568	0.570328	NA	2.74715	A330032B11Rik	-	chr19:37021290-37207293	Gm1564WT	Gm1564KO	NOTEST	0	0	0	0	1	1	no
A330033J07Rik	0.0507405	-0.117888	0.367814	-0.320509	0.748582	NA	0.274488	0.48343	-0.134387	0.423043	-0.317668	0.750737	NA	0.101175	A330033J07Rik	-	chr13:48044230-48264036	Gm1564WT	Gm1564KO	NOTEST	0.108456	0.0321111	-1.75596	0	1	1	no
A330035P11Rik	8.73384	0.510518	0.513078	0.99501	0.319731	0.486162	3.28325	1.56784	-0.148992	0.557335	-0.26733	0.789215	NA	2.0917	A330035P11Rik	-	chr14:122097938-122106974	Gm1564WT	Gm1564KO	OK	0.899798	0.485791	-0.889266	-1.05315	0.08795	0.279117	no
A330040F15Rik	0.140177	0.16549	0.394779	0.419195	0.675074	NA	0	0.365298	0.178349	0.350543	0.50878	0.610906	NA	0	A330040F15Rik	-	chr19:12573524-12596566	Gm1564WT	Gm1564KO	OK	0.542741	0.220078	-1.30224	-0.443542	0.6618	0.828392	no
A330041J22Rik	9.15112	0.96004	0.529846	1.81192	0.0699984	0.16674	2.54351	210.971	0.215645	0.563743	0.382524	0.702073	0.999445	32.4986	A330041J22Rik	-	chr9:86581362-86701253	Gm1564WT	Gm1564KO	NOTEST	0.0223653	0.203811	3.1879	0	1	1	no
A330048O09Rik	0.0709008	-0.118389	0.36869	-0.321108	0.748128	NA	0.505194	0.275262	0.27472	0.321914	0.853397	0.393439	NA	0.47054	A330048O09Rik	-	chr13:48272417-48273884	Gm1564WT	Gm1564KO	OK	0.344766	0.395429	0.197802	0.0969712	0.83715	0.926097	no
A330049N07Rik	3.18148	-0.519106	0.593506	-0.874643	0.381768	0.547105	1.77636	2.34578	0.393655	0.593986	0.662733	0.507501	NA	0.72483	A330049N07Rik	-	chr10:72973302-73086705	Gm1564WT	Gm1564KO	NOTEST	0	0	0	0	1	1	no
A330050B17Rik	11.5853	0.0714118	0.480576	0.148596	0.881872	0.931063	0.846224	10.5423	-0.416771	0.59888	-0.695918	0.48648	NA	0.586087	A330050B17Rik	-	chr3:35959305-36053547	Gm1564WT	Gm1564KO	NOTEST	0.00916299	0.0329051	1.84442	0	1	1	no
A330050F15Rik	0.117178	0.414714	0.388531	1.06739	0.285795	NA	0	0	NA	NA	NA	NA	NA	0	A330050F15Rik	-	chr17:69439325-69489233	Gm1564WT	Gm1564KO	NOTEST	0.129285	0	#NAME?	0	1	1	no
A330069E16Rik	28.5837	0.327239	0.419707	0.779685	0.435577	0.59544	23.7942	4.47621	-0.00907408	0.617053	-0.0147055	0.988267	NA	2.93842	A330069E16Rik	-	chr2:91237145-91238357	Gm1564WT	Gm1564KO	OK	1.29568	0.560149	-1.20982	-1.15596	0.085	0.27326	no
A330070K13Rik	0.0709008	-0.118389	0.36869	-0.321108	0.748128	NA	0	0.168543	-0.154283	0.315818	-0.488518	0.625183	NA	0	A330070K13Rik	-	chr5:130369457-130840645	Gm1564WT	Gm1564KO	NOTEST	0	0	0	0	1	1	no
A330076C08Rik	2.72104	0.952296	0.546865	1.74137	0.0816182	0.18627	0.445778	2.75978	0.127934	0.605117	0.21142	0.83256	NA	1.13673	A330076C08Rik	-	chr13:44193588-44216487	Gm1564WT	Gm1564KO	OK	0.0909462	0.268145	1.55993	0.676905	0.22525	0.474829	no
A330076H08Rik	5.08387	-0.664501	0.548871	-1.21067	0.226022	0.384853	0.386096	1.23402	0.158955	0.548762	0.289661	0.772075	NA	0.57174	A330076H08Rik	-	chr7:61943900-61982359	Gm1564WT	Gm1564KO	NOTEST	0.0877952	0.0464504	-0.91845	0	1	1	no
A330093E20Rik	0.11185	-0.211535	0.375163	-0.563848	0.572857	NA	0.25275	0.0842715	-0.119759	0.30412	-0.39379	0.693736	NA	0	A330093E20Rik	-	chr18:45560153-46045260	Gm1564WT	Gm1564KO	NOTEST	0	0.014134	inf	0	1	1	no
A330102I10Rik	0.271925	0.340499	0.486894	0.699328	0.484347	NA	0.864063	1.34235	-0.630875	0.516574	-1.22127	0.221985	NA	0	A330102I10Rik	-	chr13:29014413-29040336	Gm1564WT	Gm1564KO	NOTEST	0	0	0	0	1	1	no
A3galt2	2.40267	-0.00190731	0.578741	-0.00329562	0.99737	0.9987	0.188363	0.827098	0.175464	0.491241	0.357186	0.720953	NA	0.219689	A3galt2	-	chr4:128759257-128769298	Gm1564WT	Gm1564KO	NOTEST	0.14005	0.0346393	-2.01546	0	1	1	no
A430005L14Rik	49.9189	0.842917	0.358547	2.35093	0.0187267	0.0607179	18.0771	23.0789	0.444332	0.537346	0.826901	0.408293	0.999445	26.3298	A430005L14Rik	-	chr4:153957236-153961924	Gm1564WT	Gm1564KO	OK	34.8189	22.5689	-0.625535	-1.55103	0.0071	0.0515721	no
A430033K04Rik	49.9876	-0.113897	0.325518	-0.349895	0.726418	0.828466	5.55993	3.4618	-0.216819	0.614937	-0.352588	0.724398	NA	0.960749	A430033K04Rik	-	chr5:138622858-138648905	Gm1564WT	Gm1564KO	OK	4.05154	4.69166	0.211627	0.56135	0.3312	0.582808	no
A430035B10Rik	5.15807	1.30298	0.532066	2.4489	0.0143292	0.0494593	0.502043	4.40959	0.897817	0.61546	1.45877	0.144627	NA	1.08187	A430035B10Rik	-	chr6:8507058-8509161	Gm1564WT	Gm1564KO	NOTEST	0.104523	0.193651	0.889646	0	1	1	no
A430071A18Rik	0.0665044	-0.130336	0.368119	-0.354058	0.723295	NA	0.962705	0.0900364	-0.114027	0.30325	-0.376018	0.706904	NA	0.252532	A430071A18Rik	-	chr11:119602994-119899591	Gm1564WT	Gm1564KO	NOTEST	0.00520232	0.0605183	3.54014	0	1	1	no
A430078G23Rik	29.9554	-0.477461	0.381811	-1.25052	0.211111	0.367569	10.6491	5.3718	0.143646	0.613458	0.234158	0.814862	NA	6.53457	A430078G23Rik	-	chr8:3353414-3390299	Gm1564WT	Gm1564KO	OK	0.381965	0.445029	0.220461	0.172327	0.7629	0.886701	no
A430088P11Rik	1.28162	-0.186141	0.589066	-0.315993	0.752008	0.846475	0.747815	3.06327	-0.0649567	0.612057	-0.106129	0.91548	NA	0.0646955	A430088P11Rik	-	chr15:80671846-80700425	Gm1564WT	Gm1564KO	NOTEST	0	0.00154824	inf	0	1	1	no
A430089I19Rik	0.527408	-0.468288	0.479559	-0.976496	0.328819	NA	0.481801	0	NA	NA	NA	NA	NA	0	A430089I19Rik	-	chr5_JH584298_random:167741-172019	Gm1564WT	Gm1564KO	NOTEST	0	0	0	0	1	1	no
A430090L17Rik	0.406506	-0.595923	0.501223	-1.18894	0.234463	NA	0.0695178	0.68452	0.00798466	0.463179	0.0172388	0.986246	NA	0	A430090L17Rik	-	chr13:113794507-114157461	Gm1564WT	Gm1564KO	NOTEST	0.0914201	0.00329905	-4.79239	0	1	1	no
A430092G05Rik	1.01213	0.242707	0.583899	0.415667	0.677654	NA	0.314507	0.0900364	-0.114027	0.30325	-0.376018	0.706904	NA	0.493829	A430092G05Rik	-	chr2:43748823-44387623	Gm1564WT	Gm1564KO	NOTEST	0	0.00869692	inf	0	1	1	no
A430093F15Rik	0.0709008	-0.118389	0.36869	-0.321108	0.748128	NA	0	1.16804	-0.477466	0.476162	-1.00274	0.315987	NA	0	A430093F15Rik	-	chr19:10740946-10786043	Gm1564WT	Gm1564KO	NOTEST	0.022638	0.0228308	0.0122298	0	1	1	no
A430105I19Rik	14.2349	-0.0407505	0.483353	-0.084308	0.932812	0.961459	1.24904	5.15113	0.0962641	0.61588	0.156303	0.875794	NA	0.649711	A430105I19Rik	-	chr2:118754144-118762661	Gm1564WT	Gm1564KO	OK	1.85181	0.672311	-1.46173	-2.01962	0.001	0.0120966	yes
A430107P09Rik	15.7291	-0.288543	0.471579	-0.611866	0.540626	0.684589	9.8173	7.25619	0.532722	0.606597	0.878213	0.379828	NA	4.66962	A430107P09Rik	-	chr14:53665939-53668335	Gm1564WT	Gm1564KO	NOTEST	0	0	0	0	1	1	no
A4galt	8.91527	-0.98601	0.543918	-1.81279	0.0698642	0.166546	5.38073	2.76763	0.181884	0.595257	0.305555	0.759943	NA	1.85433	A4galt	-	chr15:83226721-83251774	Gm1564WT	Gm1564KO	OK	4.82227	2.67226	-0.851655	-1.38189	0.02015	0.107927	no
A4gnt	0	NA	NA	NA	NA	NA	0.0540373	0	NA	NA	NA	NA	NA	0.103402	A4gnt	-	chr9:99612501-99622367	Gm1564WT	Gm1564KO	NOTEST	0	0.0106182	inf	0	1	1	no
A530006G24Rik	0.0709008	-0.118389	0.36869	-0.321108	0.748128	NA	0.0860473	0.0842715	-0.119759	0.30412	-0.39379	0.693736	NA	0	A530006G24Rik	-	chr2:147710692-147717632	Gm1564WT	Gm1564KO	NOTEST	0	0	0	0	1	1	no
A530013C23Rik	0.175241	-0.358607	0.431721	-0.830647	0.406173	NA	0.222819	0	NA	NA	NA	NA	NA	0	A530013C23Rik	-	chr2:167691207-167697413	Gm1564WT	Gm1564KO	NOTEST	0	0	0	0	1	1	no
A530016L24Rik	0.200796	-0.288134	0.413326	-0.697111	0.485733	NA	0.120705	0	NA	NA	NA	NA	NA	0.108295	A530016L24Rik	-	chr12:112489447-112499927	Gm1564WT	Gm1564KO	OK	1.14202	0.869777	-0.392874	-0.3655	0.538	0.747176	no
A530032D15Rik	2.87967	-0.529211	0.632908	-0.836158	0.403066	0.567219	1.27965	0.0842715	-0.119759	0.30412	-0.39379	0.693736	NA	0	A530032D15Rik	-	chr1:85088138-85109853	Gm1564WT	Gm1564KO	NOTEST	0	0	0	0	1	1	no
A530046M15Rik	0.138688	-0.19367	0.377818	-0.512602	0.60823	NA	0.0744008	0.825785	0.674795	0.450284	1.4986	0.133978	NA	0	A530046M15Rik	-	chr13:15807242-15827537	Gm1564WT	Gm1564KO	NOTEST	0	0	0	0	1	1	no
A530050N04Rik	0.42665	-0.513593	0.47495	-1.08136	0.279536	NA	0.171904	1.95072	-0.00264682	0.589785	-0.00448778	0.996419	NA	0.160136	A530050N04Rik	-	chr18:61470224-61484607	Gm1564WT	Gm1564KO	NOTEST	0	0	0	0	1	1	no
A530053G22Rik	0	NA	NA	NA	NA	NA	0.11077	0	NA	NA	NA	NA	NA	0.202228	A530053G22Rik	-	chr6:60279042-60403707	Gm1564WT	Gm1564KO	NOTEST	0	0	0	0	1	1	no
A530054K11Rik	70.8446	0.168482	0.301855	0.558156	0.576738	0.713359	3.53361	7.26848	0.0606941	0.607843	0.0998517	0.920462	NA	1.34434	A530054K11Rik	-	chr13:67617000-67637753	Gm1564WT	Gm1564KO	OK	1.69334	1.32689	-0.351819	-0.979405	0.1677	0.404197	no
A530058N18Rik	0.424991	0.0177269	0.510247	0.0347418	0.972286	NA	0.155353	0.34428	-0.0535586	0.349743	-0.153137	0.87829	NA	0.376422	A530058N18Rik	-	chr2:114009600-114032292	Gm1564WT	Gm1564KO	NOTEST	0	0	0	0	1	1	no
A530064D06Rik	5.15429	-0.70611	0.567113	-1.2451	0.213096	0.369626	1.7573	2.05421	0.184432	0.580042	0.317963	0.750513	NA	0.444518	A530064D06Rik	-	chr17:48151895-48167257	Gm1564WT	Gm1564KO	NOTEST	0	0	0	0	1	1	no
A530065N20Rik	0.661339	-0.230327	0.561731	-0.410032	0.681783	NA	0.133934	4.28311	0.371943	0.613921	0.605849	0.544615	NA	0.075809	A530065N20Rik	-	chr13:60029710-60116669	Gm1564WT	Gm1564KO	NOTEST	0	0.0176419	inf	0	1	1	no
A530072M11Rik	4.28691	0.485868	0.553772	0.877378	0.380281	0.546155	0.383712	2.65467	0.194182	0.603003	0.322025	0.747434	NA	0.878907	A530072M11Rik	-	chr4:16164109-16266225	Gm1564WT	Gm1564KO	OK	0.344115	0.360887	0.0686534	0.0366156	0.9504	0.979688	no
A530088E08Rik	22.4628	0.0624901	0.444399	0.140617	0.888173	0.935279	0.543677	4.59877	0.466479	0.614763	0.758794	0.447976	NA	0.484048	A530088E08Rik	-	chr17:32390660-32404808	Gm1564WT	Gm1564KO	NOTEST	0	0.067896	inf	0	1	1	no
A530099J19Rik	0.276407	0.496781	0.464316	1.06992	0.284656	NA	0.038673	0.258579	-0.168617	0.326802	-0.515959	0.605883	NA	0	A530099J19Rik	-	chr13:19727416-19732951	Gm1564WT	Gm1564KO	NOTEST	0	0	0	0	1	1	no
A630001G21Rik	1.32008	-0.20941	0.593011	-0.35313	0.723991	0.826415	0.331372	2.07919	0.0358018	0.583819	0.0613235	0.951102	NA	0.391835	A630001G21Rik	-	chr1:85717082-85736606	Gm1564WT	Gm1564KO	OK	0.452967	0.367391	-0.302088	-0.24903	0.63185	0.81094	no
A630007B06Rik	530.517	0.438374	0.19883	2.20476	0.0274707	0.0818209	34.7412	123.908	0.496233	0.480897	1.03189	0.302124	0.999445	15.3645	A630007B06Rik	-	chr19:56790962-56813683	Gm1564WT	Gm1564KO	OK	5.65451	6.16348	0.124344	0.390582	0.51705	0.733762	no
A630010A05Rik	1.04392	0.965937	0.56638	1.70546	0.088109	NA	0.215904	8.0152	-0.220832	0.605123	-0.364937	0.715158	NA	2.73761	A630010A05Rik	-	chr16:14562316-14621284	Gm1564WT	Gm1564KO	NOTEST	0	0	0	0	1	1	no
A630012P03Rik	0	NA	NA	NA	NA	NA	0.0561663	0.523741	0.223295	0.436181	0.511932	0.608699	NA	0	A630012P03Rik	-	chrX:52272426-52619047	Gm1564WT	Gm1564KO	NOTEST	0.0578844	0	#NAME?	0	1	1	no
A630019I02Rik	0.420532	-0.531785	0.475601	-1.11813	0.26351	NA	0.487307	16.2146	-0.689825	0.609313	-1.13214	0.257578	NA	0	A630019I02Rik	-	chr13:93040714-93144724	Gm1564WT	Gm1564KO	NOTEST	0	0	0	0	1	1	no
A630020A06	9.75353	0.135731	0.515386	0.263358	0.792275	0.874884	2.03593	6.58158	0.316455	0.609771	0.518972	0.60378	NA	1.24576	A630020A06	-	chr15:3996038-4015858	Gm1564WT	Gm1564KO	NOTEST	0.0267022	0.0506723	0.924242	0	1	1	no
A630023A22Rik	0.380688	-0.406323	0.455821	-0.891408	0.37271	NA	0.211935	0.826281	-0.34353	0.491138	-0.699456	0.484267	NA	0.800598	A630023A22Rik	-	chr14:34051129-34102754	Gm1564WT	Gm1564KO	NOTEST	0	0	0	0	1	1	no
A630023P12Rik	0.141802	-0.174317	0.372309	-0.468205	0.639638	NA	0	0.0900364	-0.114027	0.30325	-0.376018	0.706904	NA	0	A630023P12Rik	-	chr5:110514922-110525979	Gm1564WT	Gm1564KO	NOTEST	0	0	0	0	1	1	no
A630033H20Rik	3.88809	0.362541	0.573144	0.632548	0.527029	0.673692	0.769495	0.0900364	-0.114027	0.30325	-0.376018	0.706904	NA	0.094672	A630033H20Rik	-	chrX:107148926-107173661	Gm1564WT	Gm1564KO	NOTEST	0.0684218	0.0865655	0.339335	0	1	1	no
A630066F11Rik	4.22771	1.06308	0.54551	1.94879	0.0513209	0.131825	2.0589	2.37276	0.0334551	0.593348	0.0563837	0.955036	NA	3.92126	A630066F11Rik	-	chr10:7630235-7664623	Gm1564WT	Gm1564KO	OK	1.48905	1.3119	-0.18274	-0.117802	0.8431	0.929049	no
A630072M18Rik	28.0826	0.236549	0.397079	0.595723	0.55136	0.69289	5.29029	11.1139	0.483581	0.593313	0.815052	0.415043	NA	2.04591	A630072M18Rik	-	chr5:20893023-20956398	Gm1564WT	Gm1564KO	OK	1.10537	1.07519	-0.0399465	-0.0569357	0.9441	0.976439	no
A630073D07Rik	0.467245	-0.529021	0.487243	-1.08574	0.277592	NA	1.03917	0.0741712	0.179024	0.303468	0.589929	0.555238	NA	0	A630073D07Rik	-	chr6:132625110-132627511	Gm1564WT	Gm1564KO	NOTEST	0	0	0	0	1	1	no
A630075F10Rik	7.61947	-0.381486	0.526362	-0.724761	0.468599	0.625043	3.89575	3.41021	0.00154391	0.613385	0.00251703	0.997992	NA	1.03083	A630075F10Rik	-	chr2:170061239-170070778	Gm1564WT	Gm1564KO	OK	0.352968	0.462541	0.390043	0.245827	0.76025	0.885617	no
A630076J17Rik	0.107454	-0.227752	0.375921	-0.605851	0.544614	NA	0.209153	0	NA	NA	NA	NA	NA	0	A630076J17Rik	-	chr3:107230613-107234031	Gm1564WT	Gm1564KO	OK	0.23637	0	#NAME?	#NAME?	0.0945	0.290518	no
A630077J23Rik	10.9949	-1.23507	0.531099	-2.32549	0.0200456	0.0639433	2.80994	5.30401	-0.154251	0.621459	-0.248207	0.803974	NA	0	A630077J23Rik	-	chr4:43751858-43759464	Gm1564WT	Gm1564KO	NOTEST	0	0	0	0	1	1	no
A630089N07Rik	1655.84	-0.170605	0.212722	-0.80201	0.422547	0.583699	214.969	618.648	-0.248682	0.433322	-0.573898	0.566037	0.999445	101.469	A630089N07Rik	-	chr16:98062511-98082439	Gm1564WT	Gm1564KO	OK	0.371753	0.632307	0.766279	0.816388	0.20235	0.44886	no
A630095E13Rik	0	NA	NA	NA	NA	NA	0	0.0900364	-0.114027	0.30325	-0.376018	0.706904	NA	0	A630095E13Rik	-	chr9:36635753-36638602	Gm1564WT	Gm1564KO	NOTEST	0	0	0	0	1	1	no
A630095N17Rik	0.138994	0.164497	0.396199	0.415187	0.678005	NA	0.186319	0.819609	0.0190185	0.48536	0.0391844	0.968743	NA	0.97242	A630095N17Rik	-	chr1:75220094-75232093	Gm1564WT	Gm1564KO	OK	0.365128	0	#NAME?	#NAME?	0.0822	0.267271	no
A730008H23Rik	0	NA	NA	NA	NA	NA	28.1476	0	NA	NA	NA	NA	NA	22.0601	A730008H23Rik	-	chr1:88227019-88277579	Gm1564WT	Gm1564KO	OK	12.0981	18.6677	0.625765	0.65193	0.24765	0.497919	no
A730017C20Rik	13.0969	-0.679512	0.543128	-1.25111	0.210895	0.367343	5.0167	5.70121	-0.807795	0.618203	-1.30668	0.191321	NA	4.25575	A730017C20Rik	-	chr18:59062380-59076960	Gm1564WT	Gm1564KO	OK	3.79717	4.00842	0.0781078	0.152428	0.79505	0.904255	no
A730017L22Rik	55.2166	0.0124782	0.308985	0.0403846	0.967787	0.981501	33.8147	17.3961	-0.0235042	0.562236	-0.0418049	0.966654	0.999445	8.06841	A730017L22Rik	-	chr2:130872540-130906396	Gm1564WT	Gm1564KO	OK	1.26138	1.70252	0.432669	0.629036	0.2946	0.545744	no
A730018C14Rik	0.682522	-0.47647	0.491351	-0.969715	0.332188	NA	0.261939	1.6059	0.747164	0.571306	1.30782	0.190935	NA	0	A730018C14Rik	-	chr12:112411022-112423198	Gm1564WT	Gm1564KO	NOTEST	0	0	0	0	1	1	no
A730020E08Rik	10.52	-0.911826	0.520186	-1.75289	0.0796217	0.183154	3.01688	2.30723	-0.0922301	0.599868	-0.153751	0.877806	NA	0.635021	A730020E08Rik	-	chr6:61175603-62382863	Gm1564WT	Gm1564KO	NOTEST	0.0585481	0.103889	0.827345	0	1	1	no
A730020M07Rik	0.818235	-0.794022	0.524735	-1.51319	0.130233	NA	0.428068	1.07426	0.575433	0.517208	1.11258	0.26589	NA	0	A730020M07Rik	-	chr3:121634935-121646453	Gm1564WT	Gm1564KO	NOTEST	0	0.0974125	inf	0	1	1	no
A730036I17Rik	0.516247	0.0606128	0.521647	0.116195	0.907498	NA	0.13445	1.41373	-0.310053	0.548405	-0.565373	0.57182	NA	0.165131	A730036I17Rik	-	chr2:129218968-129235606	Gm1564WT	Gm1564KO	NOTEST	0	0.0453161	inf	0	1	1	no
A730043L09Rik	0.188146	-0.27952	0.415922	-0.672051	0.501551	NA	0.16801	1.38539	0.560682	0.544396	1.02992	0.303049	NA	0.646545	A730043L09Rik	-	chr9:62242595-62244100	Gm1564WT	Gm1564KO	NOTEST	0	0	0	0	1	1	no
A730046J19Rik	2.26931	-0.195263	0.593118	-0.329214	0.741994	0.839132	0.321389	1.75118	-0.0876986	0.578753	-0.15153	0.879557	NA	0.396512	A730046J19Rik	-	chrX:144153694-144166274	Gm1564WT	Gm1564KO	OK	0.286827	0.260985	-0.136211	-0.187725	0.78055	0.897059	no
A730056A06Rik	1.87509	-1.25737	0.615255	-2.04366	0.0409869	0.111701	0.418543	1.78116	-0.124458	0.576335	-0.215947	0.829029	NA	0.39329	A730056A06Rik	-	chr7:73313805-73419899	Gm1564WT	Gm1564KO	OK	0.309712	0.340136	0.135188	0.0787924	0.91835	0.964775	no
A730082K24Rik	1.07168	-0.45041	0.58898	-0.764729	0.444433	NA	1.10324	2.03266	0.126965	0.59058	0.214983	0.82978	NA	0.637965	A730082K24Rik	-	chr7:114948649-114983967	Gm1564WT	Gm1564KO	NOTEST	0	0	0	0	1	1	no
A730085A09Rik	6.80644	1.06482	0.524022	2.03201	0.0421522	0.114226	1.04075	3.29732	-0.274646	0.61342	-0.44773	0.654348	NA	0.989934	A730085A09Rik	-	chr4:98754891-98817537	Gm1564WT	Gm1564KO	OK	0.271454	1.59317	2.55312	1.59005	0.04855	0.194389	no
A730085K08Rik	0	NA	NA	NA	NA	NA	0	0	NA	NA	NA	NA	NA	0	A730085K08Rik	-	chr9:122382021-122398801	Gm1564WT	Gm1564KO	NOTEST	0	0	0	0	1	1	no
A730090H04Rik	0.416308	-0.0869915	0.516993	-0.168265	0.866375	NA	0.048866	0.517159	-0.298395	0.407215	-0.732772	0.463698	NA	0.174789	A730090H04Rik	-	chr11:95140446-95159047	Gm1564WT	Gm1564KO	OK	0.22118	1.44346	2.70624	1.65187	0.1586	0.392713	no
A730090N16Rik	1.21367	0.0159309	0.560042	0.028446	0.977306	NA	0.259566	1.07476	-0.325011	0.52261	-0.6219	0.534008	NA	1.1951	A730090N16Rik	-	chr3:65109642-65378219	Gm1564WT	Gm1564KO	OK	0.811613	0.295119	-1.45949	-0.496782	0.49165	0.714912	no
A730098P11Rik	82.9818	0.0932817	0.311254	0.299696	0.764409	0.855223	10.7058	101.705	-0.63382	0.497909	-1.27296	0.203031	0.999445	21.4103	A730098P11Rik	-	chr16:24392555-24992578	Gm1564WT	Gm1564KO	NOTEST	0.0295191	0.091805	1.63692	0	1	1	no
A830009L08Rik	0.465989	-0.546548	0.485804	-1.12504	0.260573	NA	0.118582	0.234951	-0.148828	0.312627	-0.476057	0.634034	NA	0.266663	A830009L08Rik	-	chr13:91368989-91388085	Gm1564WT	Gm1564KO	NOTEST	0.0026842	0	#NAME?	0	1	1	no
A830010M20Rik	133.145	0.599515	0.281672	2.12841	0.0333028	0.0948963	4.38644	40.8981	0.329261	0.506253	0.650388	0.515441	0.999445	4.40263	A830010M20Rik	-	chr5:107497744-107512556	Gm1564WT	Gm1564KO	OK	1.0849	0.966935	-0.166075	-0.435521	0.53655	0.746643	no
A830018L16Rik	16.8894	-0.456309	0.441628	-1.03324	0.301491	0.468175	1.64126	5.9063	-0.22077	0.614616	-0.3592	0.719445	NA	0.5703	A830018L16Rik	-	chr1:11414104-11975902	Gm1564WT	Gm1564KO	NOTEST	0	0.0854747	inf	0	1	1	no
A830019L24Rik	0.392627	-0.510222	0.471892	-1.08123	0.279596	NA	0.1848	0.319222	-0.176412	0.332818	-0.530056	0.596073	NA	0.176011	A830019L24Rik	-	chr3:143243054-143257996	Gm1564WT	Gm1564KO	NOTEST	0	0.0181681	inf	0	1	1	no
A830052D11Rik	3.47079	-0.238812	0.575018	-0.415313	0.677913	0.793763	1.45416	0.324987	-0.182596	0.338725	-0.539068	0.58984	NA	2.34161	A830052D11Rik	-	chr18:32359056-32435740	Gm1564WT	Gm1564KO	OK	0.974606	0.142517	-2.77369	-0.722032	0.42815	0.66543	no
A830080D01Rik	201.57	-0.0350009	0.212083	-0.165034	0.868917	0.922797	22.7143	33.0288	-0.149838	0.512279	-0.292492	0.76991	0.999445	6.29955	A830080D01Rik	-	chrX:159532667-159593081	Gm1564WT	Gm1564KO	OK	6.12707	8.98514	0.552345	2.1157	0.001	0.0120966	yes
A830082K12Rik	4.06776	-0.369785	0.566525	-0.652725	0.513933	0.663954	1.51303	5.75456	0.145194	0.613534	0.236651	0.812927	NA	1.68053	A830082K12Rik	-	chr13:78188972-78236564	Gm1564WT	Gm1564KO	OK	0.139219	0.358554	1.36483	0.53837	0.3141	0.565909	no
A830082N09Rik	30.583	-0.249858	0.367502	-0.679883	0.496578	0.649882	1.58315	3.33844	-0.17894	0.610079	-0.293307	0.769288	NA	0.401514	A830082N09Rik	-	chr10:33987215-33995055	Gm1564WT	Gm1564KO	OK	0.23317	0.324466	0.476681	0.725728	0.25825	0.508476	no
A930001A20Rik	0.0677871	-0.13128	0.368154	-0.356589	0.721399	NA	0	0.600249	0.083033	0.435394	0.190708	0.848755	NA	0	A930001A20Rik	-	chr3:14971200-15002727	Gm1564WT	Gm1564KO	NOTEST	0	0	0	0	1	1	no
A930001C03Rik	0.86258	-0.18173	0.573592	-0.316828	0.751374	NA	0.200138	1.13928	-0.0279992	0.524923	-0.0533397	0.957461	NA	0	A930001C03Rik	-	chr19:4425456-4477143	Gm1564WT	Gm1564KO	OK	0	0.965479	inf	#NAME?	0.05365	0.206281	no
A930003A15Rik	0.117023	-0.121137	0.368784	-0.328476	0.742551	NA	0	0.0741712	0.179024	0.303468	0.589929	0.555238	NA	0	A930003A15Rik	-	chr16:19876567-19884274	Gm1564WT	Gm1564KO	NOTEST	0	0	0	0	1	1	no
A930003O13Rik	0.775949	-0.0543166	0.568267	-0.0955827	0.923852	NA	0.334446	1.1877	0.0955338	0.521231	0.183285	0.854574	NA	0	A930003O13Rik	-	chr5:22738910-23275597	Gm1564WT	Gm1564KO	NOTEST	0.00564147	0.0643277	3.5113	0	1	1	no
A930004D18Rik	1.48066	-0.441005	0.588727	-0.749083	0.453807	0.611669	0.34965	0.174308	-0.153979	0.316395	-0.486668	0.626494	NA	0.264071	A930004D18Rik	-	chr2:18025188-18037741	Gm1564WT	Gm1564KO	OK	3.85539	3.50426	-0.137767	-0.283722	0.62535	0.806108	no
A930005H10Rik	4.72481	0.390878	0.571684	0.683732	0.494145	0.647518	1.54621	1.7854	-0.391144	0.560597	-0.697728	0.485347	NA	2.7338	A930005H10Rik	-	chr3:115881578-115888130	Gm1564WT	Gm1564KO	OK	13.9634	14.819	0.0857997	0.141252	0.8175	0.916319	no
A930006I01Rik	0.117023	-0.121137	0.368784	-0.328476	0.742551	NA	0	0.326986	-0.064572	0.347862	-0.185625	0.852739	NA	0	A930006I01Rik	-	chr2:103338600-103372764	Gm1564WT	Gm1564KO	NOTEST	0	0	0	0	1	1	no
A930006K02Rik	2.60558	0.371032	0.583639	0.635722	0.524958	0.67257	2.3643	1.24212	0.0159403	0.546624	0.0291614	0.976736	NA	1.43821	A930006K02Rik	-	chr16:91465103-91470123	Gm1564WT	Gm1564KO	OK	0.298019	3.21992	3.43355	1.88738	0.1701	0.40724	no
A930007I19Rik	3.4077	-0.480722	0.58413	-0.82297	0.410525	0.573458	0.827135	6.09395	-0.622056	0.615161	-1.01121	0.311917	NA	0.371179	A930007I19Rik	-	chr19:29503662-29521987	Gm1564WT	Gm1564KO	NOTEST	0	0.0279701	inf	0	1	1	no
A930009A15Rik	0.183528	-0.230443	0.399209	-0.57725	0.56377	NA	0.120645	0.58402	-0.253147	0.381695	-0.663219	0.50719	NA	0	A930009A15Rik	-	chr10:115450313-115587780	Gm1564WT	Gm1564KO	NOTEST	0	0	0	0	1	1	no
A930011G23Rik	0.764846	-0.641877	0.503841	-1.27397	0.202675	NA	0.290656	1.18193	0.0991653	0.536454	0.184853	0.853344	NA	0	A930011G23Rik	-	chr5:99297243-99729060	Gm1564WT	Gm1564KO	NOTEST	0.00129397	0	#NAME?	0	1	1	no
A930011O12Rik	0.994196	-0.500919	0.569917	-0.878935	0.379437	NA	0.156509	0.758328	-0.406625	0.452975	-0.897677	0.369358	NA	0.069933	A930011O12Rik	-	chr14:64588114-64593961	Gm1564WT	Gm1564KO	NOTEST	0.00114918	0.119563	6.70101	0	1	1	no
A930012L18Rik	0.880011	-0.571732	0.578039	-0.989089	0.32262	NA	0.635488	1.61184	-0.341734	0.549621	-0.621763	0.534097	NA	0.363546	A930012L18Rik	-	chr18:44425059-44812182	Gm1564WT	Gm1564KO	NOTEST	0.0382864	0.0740841	0.952333	0	1	1	no
A930013F10Rik	19.9619	-1.46822	0.45475	-3.22863	0.00124386	0.00675641	4.09394	11.4645	-0.10878	0.583234	-0.186512	0.852043	NA	2.02182	A930013F10Rik	-	chr8:22628118-22653437	Gm1564WT	Gm1564KO	OK	1.05192	0.609036	-0.788427	-0.935345	0.2502	0.500303	no
A930015D03Rik	2.2674	0.246484	0.581646	0.423769	0.671734	0.789092	0.563768	0.258579	-0.168617	0.326802	-0.515959	0.605883	NA	0.384351	A930015D03Rik	-	chr17:35994503-36038174	Gm1564WT	Gm1564KO	OK	0.771623	0.0525434	-3.87631	-0.769945	0.2499	0.499868	no
A930016O22Rik	3.74094	-0.599891	0.589027	-1.01844	0.308468	0.474431	1.4074	2.86938	-0.451905	0.606912	-0.744598	0.456515	NA	1.32741	A930016O22Rik	-	chr7:19411093-19421583	Gm1564WT	Gm1564KO	NOTEST	0	0	0	0	1	1	no
A930017M01Rik	0.269245	-0.33063	0.427628	-0.773172	0.43942	NA	0.0989312	0	NA	NA	NA	NA	NA	0	A930017M01Rik	-	chr15:44881393-44884743	Gm1564WT	Gm1564KO	NOTEST	0.155167	0.0494873	-1.64869	0	1	1	no
A930018P22Rik	0.355215	0.274843	0.507745	0.541301	0.5883	NA	0.384531	3.08134	-0.069471	0.607917	-0.114277	0.909018	NA	5.19721	A930018P22Rik	-	chr2:104122768-104124746	Gm1564WT	Gm1564KO	OK	0.803226	3.3174	2.04618	1.52487	0.02885	0.137884	no
A930019D19Rik	0.246474	-0.446554	0.46342	-0.963607	0.335243	NA	2.24259	0.0900364	-0.114027	0.30325	-0.376018	0.706904	NA	2.40291	A930019D19Rik	-	chr2:146241298-146512004	Gm1564WT	Gm1564KO	NOTEST	0	0	0	0	1	1	no
A930024E05Rik	5.49848	-1.16078	0.558872	-2.07701	0.0378005	0.104995	1.59793	4.30154	-0.674617	0.620503	-1.08721	0.276943	NA	1.16495	A930024E05Rik	-	chr5:122989353-122998341	Gm1564WT	Gm1564KO	OK	0.780458	0.388834	-1.00517	-0.845089	0.1239	0.340156	no
A930041C12Rik	1.16554	-0.753041	0.584581	-1.28817	0.197686	NA	2.00888	0.254244	-0.0149965	0.32724	-0.0458273	0.963448	NA	1.20778	A930041C12Rik	-	chr5:107534710-107661838	Gm1564WT	Gm1564KO	NOTEST	0	0.108973	inf	0	1	1	no
AA387883	0.238665	-0.295836	0.434589	-0.680724	0.496046	NA	0.190129	0.275262	0.27472	0.321914	0.853397	0.393439	NA	0	AA387883	-	chr19:52923180-52926931	Gm1564WT	Gm1564KO	NOTEST	0.023973	0	#NAME?	0	1	1	no
AA388235	8.25924	-0.89018	0.554483	-1.60542	0.108401	0.229642	3.12611	2.26291	-0.155395	0.591879	-0.262545	0.792901	NA	0.265121	AA388235	-	chr17:33981491-33985358	Gm1564WT	Gm1564KO	OK	0.880789	0.739157	-0.252914	-0.407335	0.52955	0.742267	no
AA413626	1.11642	-0.567168	0.595419	-0.952552	0.340817	NA	2.30235	0.0842715	-0.119759	0.30412	-0.39379	0.693736	NA	0	AA413626	-	chr11:4895342-4928865	Gm1564WT	Gm1564KO	OK	0	0.523737	inf	#NAME?	0.2023	0.448814	no
AA414768	30.573	-0.523889	0.389119	-1.34635	0.178191	0.32733	9.98101	9.33492	0.0900877	0.598539	0.150513	0.88036	NA	2.76613	AA414768	-	chrX:12936872-12938541	Gm1564WT	Gm1564KO	OK	46.7651	56.9649	0.28464	1.23498	0.04705	0.190564	no
AA415398	19.0428	0.188252	0.434502	0.43326	0.664826	0.783721	2.80068	7.23342	0.44548	0.61467	0.724746	0.468608	NA	2.14763	AA415398	-	chr4:119530314-119538769	Gm1564WT	Gm1564KO	OK	1.6888	1.38531	-0.285793	-0.327937	0.54965	0.755113	no
AA465934	1.18359	-0.377189	0.585175	-0.644574	0.519203	NA	1.49491	0.242714	-0.0213384	0.327269	-0.0652014	0.948014	NA	0	AA465934	-	chr11:83291698-83298977	Gm1564WT	Gm1564KO	OK	11.3202	9.90733	-0.192331	-0.108416	0.8594	0.936648	no
AA467197	25.8744	0.60386	0.543249	1.11157	0.266323	0.430692	79.193	68.3196	0.0218347	0.540277	0.040414	0.967763	0.999445	155.389	AA467197	-	chr2:122637886-122641076	Gm1564WT	Gm1564KO	OK	0.011219	1.85874	7.37224	1.6162	0.11575	0.328438	no
AA474331	4.64315	0.397953	0.557011	0.714445	0.474952	0.630843	2.92948	1.34271	-0.108421	0.552972	-0.19607	0.844556	NA	1.43206	AA474331	-	chr10:39892759-39899238	Gm1564WT	Gm1564KO	OK	13.8828	13.6125	-0.0283655	-0.0436692	0.9363	0.973011	no
AA536875	1.88288	-0.525882	0.614301	-0.856067	0.391961	0.556507	2.09704	1.19501	0.083944	0.536116	0.156578	0.875578	NA	1.10685	AA536875	-	chr14:123168502-123176176	Gm1564WT	Gm1564KO	NOTEST	0	0.00235872	inf	0	1	1	no
AA543186	4.82167	0.444194	0.536387	0.828122	0.407601	0.571045	1.60802	3.30009	0.0465065	0.61133	0.0760742	0.93936	NA	2.6563	AA543186	-	chr2:25327449-25332571	Gm1564WT	Gm1564KO	OK	0.823241	0.328016	-1.32755	-1.01434	0.0988	0.299442	no
AA543401	0.36952	-0.466066	0.46106	-1.01086	0.312084	NA	0.925627	0.0842715	-0.119759	0.30412	-0.39379	0.693736	NA	0	AA543401	-	chr9:106892824-107231909	Gm1564WT	Gm1564KO	NOTEST	0.00746631	0	#NAME?	0	1	1	no
AA545190	0.138688	-0.19367	0.377818	-0.512602	0.60823	NA	0.238566	0.234951	-0.148828	0.312627	-0.476057	0.634034	NA	0	AA545190	-	chr6:10971467-10974378	Gm1564WT	Gm1564KO	NOTEST	0	0	0	0	1	1	no
AA619741	0.0709008	-0.118389	0.36869	-0.321108	0.748128	NA	0.0558058	0.0741712	0.179024	0.303468	0.589929	0.555238	NA	0	AA619741	-	chr1:34633534-34636210	Gm1564WT	Gm1564KO	NOTEST	0	0.00381963	inf	0	1	1	no
AA792892	2.91764	-0.212576	0.588168	-0.36142	0.717785	0.821889	1.77439	0	NA	NA	NA	NA	NA	0.886872	AA792892	-	chr5:94377339-94384334	Gm1564WT	Gm1564KO	NOTEST	0	0	0	0	1	1	no
AA986860	5.40633	-1.16336	0.550772	-2.11223	0.0346664	0.0978576	0.685739	1.85426	0.132102	0.567664	0.232712	0.815985	NA	0.514095	AA986860	-	chr1:130731975-130744622	Gm1564WT	Gm1564KO	OK	1.06878	1.18736	0.15179	0.211437	0.7349	0.869915	no
AA987161	82.1802	-0.196283	0.301977	-0.649995	0.515696	0.665427	4.45324	12.7958	0.136353	0.574089	0.237512	0.81226	NA	1.98036	AA987161	-	chr13:67589438-67609707	Gm1564WT	Gm1564KO	OK	1.47983	1.50968	0.0288118	0.0766436	0.90425	0.958727	no
Aaas	75.9897	-0.973591	0.310773	-3.13281	0.00173142	0.00886735	24.9883	25.4757	-0.630839	0.537201	-1.17431	0.240272	0.999445	17.7095	Aaas	-	chr15:102338246-102350759	Gm1564WT	Gm1564KO	OK	47.6377	47.6883	0.00153172	0.00575924	0.99045	0.995038	no
Aacs	35.2875	-0.0237069	0.367797	-0.0644564	0.948607	0.970735	4.05015	17.7173	-0.0171504	0.55488	-0.0309083	0.975343	0.999445	5.23782	Aacs	-	chr5:125475872-125517403	Gm1564WT	Gm1564KO	OK	33.7375	33.6222	-0.00493926	-0.0192988	0.9756	0.990131	no
Aadac	0	NA	NA	NA	NA	NA	0	0.234951	-0.148828	0.312627	-0.476057	0.634034	NA	0	Aadac	-	chr3:60031787-60040157	Gm1564WT	Gm1564KO	NOTEST	0	0	0	0	1	1	no
Aadacl2	0.0677871	-0.13128	0.368154	-0.356589	0.721399	NA	0.071615	0	NA	NA	NA	NA	NA	0	Aadacl2	-	chr3:60006742-60025420	Gm1564WT	Gm1564KO	NOTEST	0	0	0	0	1	1	no
Aadacl3	0.0677871	-0.13128	0.368154	-0.356589	0.721399	NA	0.147963	0	NA	NA	NA	NA	NA	0.18017	Aadacl3	-	chr4:144453770-144463756	Gm1564WT	Gm1564KO	NOTEST	0	0	0	0	1	1	no
Aadat	0.0709008	-0.118389	0.36869	-0.321108	0.748128	NA	0	0.234951	-0.148828	0.312627	-0.476057	0.634034	NA	0	Aadat	-	chr8:60506123-60545677	Gm1564WT	Gm1564KO	NOTEST	0.0348145	0	#NAME?	0	1	1	no
Aaed1	36.6264	0.970837	0.366094	2.65188	0.00800455	0.0309622	15.2943	10.1027	0.198114	0.591072	0.335177	0.737491	NA	6.67144	Aaed1	-	chr13:64291835-64312710	Gm1564WT	Gm1564KO	OK	27.7865	24.2824	-0.194474	-0.56041	0.38345	0.628976	no
Aagab	150.352	0.408661	0.224664	1.81899	0.0689132	0.164927	27.9276	35.0866	-0.149011	0.508327	-0.29314	0.769415	0.999445	14.931	Aagab	-	chr9:63602654-63641889	Gm1564WT	Gm1564KO	OK	16.1156	18.3926	0.190669	0.643029	0.2657	0.516964	no
Aak1	642.944	0.409121	0.175242	2.3346	0.0195643	0.0626486	5.79365	126.078	0.282538	0.471564	0.599151	0.549072	0.999445	3.54546	Aak1	-	chr6:86849516-87003227	Gm1564WT	Gm1564KO	OK	5.16087	5.12849	-0.0090803	-0.0408626	0.9457	0.976964	no
Aamdc	19.1415	0.498002	0.469894	1.05982	0.289228	0.455	20.541	6.87052	0.342456	0.61226	0.559331	0.575936	NA	15.679	Aamdc	-	chr7:97550330-97579497	Gm1564WT	Gm1564KO	OK	34.4276	33.4311	-0.0423746	-0.105719	0.86145	0.937321	no
Aamp	323.153	0.152325	0.25123	0.606315	0.544306	0.68753	88.0916	184.37	-0.25375	0.437617	-0.579844	0.56202	0.999445	120.213	Aamp	-	chr1:74279839-74284738	Gm1564WT	Gm1564KO	OK	341.63	267.276	-0.354103	-1.66611	0.0067	0.0493416	yes
Aanat	0.812616	-0.0348738	0.56782	-0.0614169	0.951027	NA	0.225884	1.59122	0.433607	0.566774	0.765043	0.444246	NA	0.217261	Aanat	-	chr11:116593686-116597680	Gm1564WT	Gm1564KO	NOTEST	0	0	0	0	1	1	no
Aar2	61.4318	0.55619	0.326966	1.70106	0.0889316	0.198417	6.73183	18.3618	0.314813	0.561139	0.561025	0.57478	0.999445	6.53828	Aar2	-	chr2:156547575-156568972	Gm1564WT	Gm1564KO	OK	27.6968	19.8395	-0.481348	-1.84942	0.00185	0.0194193	yes
Aard	404.14	-1.37525	0.24767	-5.55275	2.81208e-08	6.10148e-07	270.768	95.7189	-0.0862618	0.535682	-0.161032	0.872068	0.999445	112.448	Aard	-	chr15:52040106-52045722	Gm1564WT	Gm1564KO	OK	14.0426	11.4781	-0.29093	-0.694623	0.24065	0.49096	no
Aars	217.473	0.031241	0.242403	0.12888	0.897452	0.941126	22.5519	173.428	-0.588499	0.434601	-1.35411	0.175701	0.999445	40.8621	Aars	-	chr8:111033841-111055569	Gm1564WT	Gm1564KO	OK	56.9461	53.7503	-0.0833238	-0.351518	0.5509	0.755756	no
Aars2	31.967	-0.0695618	0.397566	-0.174969	0.861104	0.918921	3.85672	24.3463	-0.713668	0.539752	-1.32221	0.186097	0.999445	6.14147	Aars2	-	chr17:45506840-45520843	Gm1564WT	Gm1564KO	OK	15.9653	15.1901	-0.0718033	-0.217756	0.7067	0.854963	no
Aarsd1	39.7799	-0.10406	0.376915	-0.276084	0.782484	0.867813	19.2607	15.1343	-0.260511	0.564207	-0.461729	0.644276	NA	9.72133	Aarsd1	-	chr11:101406839-101417433	Gm1564WT	Gm1564KO	OK	50.3834	37.2704	-0.434919	-1.44156	0.0171	0.0969882	no
Aasdh	59.2134	0.420185	0.322377	1.30339	0.19244	0.344675	5.29584	15.2287	-0.139452	0.56659	-0.246125	0.805586	NA	2.71074	Aasdh	-	chr5:76875934-76905514	Gm1564WT	Gm1564KO	OK	3.33321	3.57585	0.101373	0.280326	0.66005	0.827494	no
Aasdhppt	81.0062	1.31475	0.324835	4.04746	5.17773e-05	0.000450813	16.3227	24.3338	0.425467	0.533712	0.797185	0.425344	0.999445	11.0296	Aasdhppt	-	chr9:4294792-4309494	Gm1564WT	Gm1564KO	OK	5.94676	7.2188	0.279657	1.03305	0.1126	0.322711	no
Aass	18.3271	-1.54552	0.485779	-3.18152	0.00146502	0.0077108	3.18108	3.61985	-0.293322	0.608864	-0.481754	0.629981	NA	1.33848	Aass	-	chr6:23072172-23132986	Gm1564WT	Gm1564KO	OK	0.332932	0.382405	0.199873	0.175843	0.74445	0.875299	no
Aatf	180.357	0.00949819	0.239313	0.0396895	0.968341	0.981848	46.0816	105.518	0.057932	0.45311	0.127854	0.898264	0.999445	46.6801	Aatf	-	chr11:84422855-84513501	Gm1564WT	Gm1564KO	OK	25.6177	20.5345	-0.319093	-1.05541	0.0723	0.247796	no
Aatk	3.55172	-0.999068	0.594467	-1.68061	0.0928385	0.205045	0.295049	0.658555	0.32869	0.452142	0.726961	0.46725	NA	0.054274	Aatk	-	chr11:120007315-120047145	Gm1564WT	Gm1564KO	OK	0.784979	2.95502	1.91244	2.78766	5e-05	0.00106494	yes
AB099516	0	NA	NA	NA	NA	NA	0	0.275262	0.27472	0.321914	0.853397	0.393439	NA	0	AB099516	-	chr15:100353199-100384435	Gm1564WT	Gm1564KO	OK	0.435194	0	#NAME?	#NAME?	0.11505	0.327478	no
AB124611	2.10509	-0.626937	0.602175	-1.04112	0.297819	0.464164	1.53419	0.486858	0.0934033	0.41781	0.223554	0.823104	NA	0.24321	AB124611	-	chr9:21526176-21545331	Gm1564WT	Gm1564KO	OK	2.08335	0.650025	-1.68034	-1.33701	0.27695	0.52762	no
Abat	118.373	-1.48012	0.262083	-5.64752	1.62781e-08	3.71056e-07	15.7585	32.6248	-0.207589	0.53512	-0.38793	0.698067	0.999445	10.6628	Abat	-	chr16:8513428-8621567	Gm1564WT	Gm1564KO	OK	50.7745	48.238	-0.073932	-0.322381	0.5713	0.767666	no
Abca1	893.764	-0.907837	0.377429	-2.40532	0.0161585	0.0541269	25.6794	131.565	-0.504584	0.462879	-1.0901	0.27567	0.999445	19.3402	Abca1	-	chr4:53030788-53159895	Gm1564WT	Gm1564KO	OK	12.0016	10.8726	-0.142535	-0.645268	0.30365	0.555333	no
Abca12	7.62529	-1.1861	0.536619	-2.21032	0.0270829	0.0808703	0.427697	2.24387	-0.0221183	0.584737	-0.0378262	0.969826	NA	0.541832	Abca12	-	chr1:71243089-71414910	Gm1564WT	Gm1564KO	NOTEST	0.12024	0.074221	-0.696014	0	1	1	no
Abca13	5.94671	-0.585042	0.542518	-1.07838	0.280863	0.446021	0.108997	1.59037	-0.667333	0.562204	-1.18699	0.23523	NA	0.0977929	Abca13	-	chr11:9191941-9684259	Gm1564WT	Gm1564KO	NOTEST	0.0222764	0.0211407	-0.0754937	0	1	1	no
Abca14	10.9949	1.22647	0.523286	2.34378	0.0190896	0.0615219	1.02746	74.9034	-0.457774	0.471462	-0.970967	0.331565	0.999445	13.6806	Abca14	-	chr7:120203963-120325352	Gm1564WT	Gm1564KO	NOTEST	0.000690967	0.018726	4.76028	0	1	1	no
Abca15	4.3993	1.28265	0.540326	2.37384	0.0176041	0.0578393	0.421111	30.327	-0.276054	0.516958	-0.533998	0.593343	0.999445	6.37696	Abca15	-	chr7:120328683-120407687	Gm1564WT	Gm1564KO	NOTEST	0.0249612	0.00953252	-1.38876	0	1	1	no
Abca16	37.6199	0.626342	0.435203	1.4392	0.150095	0.289155	3.91156	54.5688	0.0227117	0.51347	0.0442317	0.96472	0.999445	10.8612	Abca16	-	chr7:120421700-120544811	Gm1564WT	Gm1564KO	NOTEST	0.0261151	0.162676	2.63904	0	1	1	no
Abca17	26.0807	-0.126843	0.432456	-0.293308	0.769287	0.858124	1.79501	61.1795	-0.373077	0.477141	-0.7819	0.434273	0.999445	10.2326	Abca17	-	chr17:24264278-24347252	Gm1564WT	Gm1564KO	NOTEST	0.0566468	0.019585	-1.53225	0	1	1	no
Abca2	394.976	-1.1548	0.248158	-4.6535	3.2635e-06	4.00923e-05	10.0984	34.9553	-0.266197	0.506198	-0.525874	0.598976	0.999445	4.03848	Abca2	-	chr2:25428673-25448539	Gm1564WT	Gm1564KO	OK	15.5016	20.5801	0.408833	1.6354	0.00565	0.0439416	yes
Abca3	154.42	-0.310524	0.229943	-1.35044	0.176876	0.32537	4.65457	14.5157	-0.0715696	0.572546	-0.125002	0.900522	NA	2.0056	Abca3	-	chr17:24352045-24414513	Gm1564WT	Gm1564KO	OK	12.5843	18.0301	0.51878	2.00511	0.0006	0.00811898	yes
Abca4	10.7584	-0.726515	0.492376	-1.47553	0.14007	0.275495	0.345081	1.28938	-0.0649553	0.541858	-0.119875	0.904582	NA	0.115896	Abca4	-	chr3:122044459-122180061	Gm1564WT	Gm1564KO	OK	1.76174	1.51384	-0.218789	-0.478867	0.4147	0.655307	no
Abca5	246.712	-0.00691378	0.226377	-0.030541	0.975636	0.985823	9.84696	65.6695	-0.048733	0.484009	-0.100686	0.9198	0.999445	9.65596	Abca5	-	chr11:110269368-110337716	Gm1564WT	Gm1564KO	OK	2.29893	2.15153	-0.0955988	-0.36162	0.61075	0.796084	no
Abca6	35.5817	-0.945743	0.407362	-2.32163	0.020253	0.0644224	6.42995	4.6138	-0.161447	0.616112	-0.262042	0.793289	NA	2.21615	Abca6	-	chr11:110176820-110251776	Gm1564WT	Gm1564KO	OK	0.4011	0.39867	-0.00876838	-0.00990498	0.9847	0.992744	no
Abca7	42.1	-0.851218	0.371938	-2.2886	0.0221024	0.069011	1.22451	7.26123	-0.200529	0.608494	-0.329549	0.741741	NA	0.759971	Abca7	-	chr10:79697304-80369637	Gm1564WT	Gm1564KO	OK	3.11289	2.20865	-0.495092	-0.104432	0.76165	0.8861	no
Abca8a	14.266	0.163835	0.471864	0.347208	0.728435	0.829208	1.19861	4.03186	0.479076	0.613232	0.781231	0.434667	NA	0.681535	Abca8a	-	chr11:110025633-110095937	Gm1564WT	Gm1564KO	NOTEST	0.0519001	0.0343685	-0.59465	0	1	1	no
Abca8b	8.16987	-0.439556	0.53082	-0.82807	0.407631	0.571045	0.811375	5.50491	-1.02659	0.619914	-1.65602	0.097718	NA	0.630173	Abca8b	-	chr11:109933405-109995816	Gm1564WT	Gm1564KO	OK	0.448675	0.483358	0.107422	0.169059	0.788	0.901316	no
[truncated: 21,623 more rows]
