# Supplementary material for: Meioc maintains an extended meiotic prophase I in mice
Source: PLoS Genet. 2017 Apr 5;13(4):e1006704. doi: 10.1371/journal.pgen.1006704 (PMC5397071; doi:10.1371/journal.pgen.1006704)
Supplement: S7 Table — (XLSX) [file pgen.1006704.s018.xlsx]

## Sheet: Sheet1
Ccna1	Ccna2	Ccnb3	Dazl
ctctgctgagcatttgacaa	tcttcctgatgcagcgagag	ttcctttgactggacacatt	tcagaagttgtggcagacat
tgtactgctcattttcagtc	agtttttcggggttgacatt	catgtctctttagtagcagg	tggagacagctgaatttgga
catctgattgctgtgatctc	cgtcgagtcttgagcttctg	gtctcctgatgaaatgcaca	tgaagactgagtgctggcct
cgcagggaagacattttctg	gaaggtccttaagaggagca	tagtggcttctccattagaa	atccttgacttgtggttgct
gtcagagagcactttctttc	agtgacatgctcatcgttta	ttggatcttcaggtttatcc	attttgccttctggcaaaac
atatcaaacccacgtttggc	tttactgactgctttccatg	tcagtcatctcctcaatgat	caacaaaaacggtgtttggc
ctgttcaggatcatccatat	catgaatggtgaaggcaggc	actcttctcctgaatcacag	tccatcctaacatcaattcc
aaatatgatgccctctttcc	tgagtctcttctgcttcatc	ttctctttagtagtcaccac	gaaactcctgatttcggttt
tgtcgacttcatacacatcc	tctgtttctttaagctcagc	ctggctctgttaaagtagca	ttactgagccatatctggca
agatctgacttgagcatgct	ttaaaagccagggcatcttc	gaactcttagtggcctcaaa	tcagtgattatcttcacttc
gttgaaatccagcaggaagt	tccgggtaaagagacagctg	gctcattttcataggtgact	agcccttcgacacaccagtt
tcaaccagcattggggaaac	aagaggtgtcagtggttttc	cccatggaaatgggaatctt	ttataaaatgagacaaatcc
ctgaaccaaaatccgttgct	aaactgccatccattggata	tgcttcttctgtttggacaa	tatcttctgcacatccacgt
gcatactccgttacgttaat	tatccatagcatgtggtgat	ttctcaaatggaaccctgtc	ggaaatttatctgtgattct
aaggtagcgatgaatctcct	actggcttgtcttctaagac	cttagtcagtgactttgctt	cccagtttcagctttttacc
ctgtgtcttacttcagcttc	gtcaggtacttcattaacgt	aggcaaatggcattgagtgg	attttgtttcctgattgcag
ctgcttcctcatgtagtgag	ggtacgtgtgaatgtcttct	ctatgtgctctttcttgact	gctgcacatgataagtacat
agtttatattcttccccaac	tacatttaacctccatttcc	ggagaaaataggtcctgcga	ggattaaaaatcaaaggacg
caagtacagggtctctgtgc	tcttcatgtaacccacttta	ttttctatcaacctgctctt	tctggaactgtggtggagga
aaacctgtccaggaagttga	tcatgctgttagtgatgtct	cttcagtagaggagcatctg	gcatttggactactccaaac
ctcagaacagacatgcagga	tattcttctcccacctcaac	agaggctcatcaacatcact	tggaggctgcatgtaagtct
tcccgacaagctgcaatttc	cagggtctcattctgtagtt	tccttcgtagtgtcagaatg	gagtgataggattcatcatg
cgaagccaggagaatagctg	atcaatgtagttcacagcca	caaccatattctcagtgctg	ggaggatatgcctgaacata
ggcggatatatctcttcata	cacagacatggaggagagga	atcttctgtgaccaacatct	ctgaactggtgaacttggat
gtagacaaactcatccacgt	tgcctacaagctgaagcttc	ttcccgctaaaagaatcctt	gcagctgatatccagtgatg
ctttgtgtacgtatcgtcgg	aacttcgaagctagcagcat	cctgtgaagataaggactcc	ggtggcatctggtagttata
agatgctccatcctcagtag	tacttctggggggtatattt	caagtagctccttcagaaca	aactcctctgctctccagca
aaatgccaggactttgagta	ggtatcgtctgtaatataca	tcttcagactgggattcttc	gtataagccggaggtataac
tggtggttggaacggtcaga	tcagaacctgcttcttggaa	gatggattctcctgaaacgc	actgcagtggtagttaacag
aggtactgaaggaggaattg	ttcaatactaggtgctccat	cagagtagattcgtcagctg	tatcagctcctggatcaact
tgatgcacactccttgacgc	agccaagtcaaaagcaagga	gttttagtgctaggtttctc	actgaacattcattgggcaa
tacttggccaaattctcagt	ggaactgatttactgttggt	tgctggaattctcttccaag	agaagctggagcagcatcat
cagaaggctcagttctgcaa	tgcaggtgcaggaagtactg	ataccattctggctatttca	acttcttttgcgggccattt
acttcaagaatgggtcagct	ctttcaaccttacagtttgc	gggtatctatgttgtactct	tgtctgtatgcttcggtcca
tgcagcaaccaaggaaggaa	ttctcccaaaaacattgcta	aactggtctgcagcaatgag	ggttaaacagacaagagacc
caatatagtttgccaggcag	ggtcagcatctatcaaactc	agcactggaattgtctgttc	gagtttctcagtctgttctc
tttctggccagaagtgtctg	gaaggcaggtacttaaggta	tgaatgcctttgaacttggc	gtagtcatcttgagtaacaa
gaatagcccgtaaatgcagc	gaaggcagctccagcaatga	acatatgggttggagttctc	gatgtactcttttatccttg
gcaaggcacaatctcattta	tgactgtgtagagagccaag	tgtcatcctgtatggttatc	actgcccgacttcttctgaa
atgctttatgcagctcactc	aatgactcaggccagctctg	ttccttttcaattctttcca	gcagagatgatcagatttaa
ggtcgatgggggatactgag	ggtatatccagtctgttgtg	ccacaagaatggctctcata	ttcaaaaccaacaaccccct
cttgtacttctccctgattg	gacaaggcttaagactctcc	tgccttcattaggtagagat	gaaagtctgagtgatttgtc
acacgtgcaggtacttcgaa	tttgaggtaggtctggtgaa	cctcaaatttggctgcaatc	gaacacaaaaccagtttcta
tgcaggggaagaactacagg	attgactgttgggcatgttg	aaggttagtgtcttcatgct	caactaaaagtccttacggt
	tgaatgcttgtacttttccc	ggtcatctcacagatgaagc	cctgacctttcaaaataggt
	tctggtgggttgagaagaga	tggtttaacttcctgaccaa	ggtacctgttgagaagtgaa
		gaggatactatgggatcgga	gtggcaaatgtttagacaaa
		tggcgacttcaaagtaggtc	gcagttctaaaaattctgct
